# Supplementary material for: Correlated evolution of social organization and lifespan in mammals
Source: Nat Commun. 2023 Jan 31;14:372. doi: 10.1038/s41467-023-35869-7 (PMC9889386; doi:10.1038/s41467-023-35869-7)
Supplement: Supplementary file 3 — Supplementary Data 1-17 [file 41467_2023_35869_MOESM3_ESM.xlsx]

## Sheet: Data Legends
Legends of Supplementary Data 1-17
(1) Supplementary Data 1: Social organization and longevity of 974 mammalian species. The species name and classification followed the criterion from the Mammal Diversity Database, which has updated the new describing species and taxonomic changes since the 3rd edition of Mammal Species of the World (2005). The data were collected from published literature, reviews, and online databases. Referenc…
(2) Supplementary Data 2: Species and samples used in RNA-seq sequencing and analyses.
(3) Supplementary Data 3: Six traits of 94 mammalian species used in RNA-seq sequencing and analyses. The traits were collected from published literature, reviews, and online databases. References are provided in the Supplementary Information.
(4) Supplementary Data 4: List of genes whose expression was significantly related to social organization. They were generated from MCMCglmm analysis. Genes whose pMCMC < 0.05 and |posterior mean| > cut score (see Methods) were identified as significant genes. A gene with a positive or negative posterior mean had an up- or down-regulated expression, respectively.
(5) Supplementary Data 5: List of genes whose expression was significantly correlated to longevity in four models. They were generated from MCMCglmm analysis. Significant genes were generated from MCMCglmm analysis. Genes whose pMCMC < 0.05 and |posterior mean| > cut score (see Methods) were identified as significant genes. A gene with a positive or negative posterior mean had an up- or down-regu…
(6) Supplementary Data 6: List of genes whose expression was significantly correlated to longevity in each of the four models. They were generated from MCMCglmm analysis. Genes whose pMCMC < 0.05 and |posterior mean| > cut score (see Methods) were identified as significant genes. A gene with a positive or negative posterior mean had an up- or down-regulated expression, respectively.
(7) Supplementary Data 7: List of overlapping genes whose expression was significantly related to both social organization and longevity. Significant genes were generated from MCMCglmm analysis. Genes whose pMCMC < 0.05 and |posterior mean| > cut score (see Methods) were identified as significant genes. A gene with a positive or negative posterior mean had an up- or down-regulated expression, res…
(8) Supplementary Data 8: List of pathways with gene expression were significantly related to social organization from the polysel analysis. Polysel method was conducted to detect significant pathways. Post mean of each of 13,402 orthologous genes from MCMCglmm analysis was used to calculate SUMSTAT score. The pathway is included in the list if its P value < 0.05.
(9) Supplementary Data 9: Pattern of the pathways associated with longevity in four models. Polysel method was conducted to detect significant pathways. Post mean of each of 13,402 orthologous genes from MCMCglmm analysis was used to calculate SUMSTAT score. The pathway is significant if its P value < 0.05.
(10) Supplementary Data 10: Pattern of the pathways associated with longevity in each of four models. Polysel method was conducted to detect significant pathways. Post mean of each of 13,402 orthologous genes from MCMCglmm analysis was used to calculate SUMSTAT score. The pathway is significant if its P value < 0.05.
(11) Supplementary Data 11: List of pathways associated with both social organization and longevity in gene expression analysis. Polysel method was conducted to detect significant pathways. Post mean of each of 13,402 orthologous genes from MCMCglmm analysis was used to calculate SUMSTAT score. The pathway is significant if its P value < 0.05.
(12) Supplementary Data 12: List of genes under selection in solitary, pair-living, or group-living groups.They were generated from RELAX analysis. The P value was calculated using the Likelihood-ratio test (LRT). In tests of the three hypotheses, the 94 species were divided into a) solitary, set as test branches, or non-solitary, set as reference branches; b) pair-living (test) or non-pair-livin…
(13) Supplementary Data 13: List of genes under selection in the branch leading to long-lived mammals. They were generated from RELAX analysis. The P value was calculated using the Likelihood-ratio test (LRT). In the hypothesis test, long-lived species were set as test branches, and short-lived species were set as reference branches. The gene whose P < 0.05 is included in the list. K < 1 indicate…
(14) Supplementary Data 14: List of pathways under intensified or relaxed selection for social organization. Polysel method was conducted to detect significant pathways. The K value of each of 13402 orthologous genes from RELAX was used to calculate SUMSTAT score. The pathway whose P < 0.05 is included in the list.
(15) Supplementary Data 15: List of pathways under selection for longevity. Polysel method was conducted to detect significant pathways. The K value of each of 13,402 orthologous genes from RELAX was used to calculate SUMSTAT score. The pathway whose P < 0.05 is included in the list.
(16) Supplementary Data 16: List of pathways under selection for both social organization and longevity. Polysel method was conducted to detect significant pathways. The K value of each of 13402 orthologous genes from RELAX was used to calculate SUMSTAT score. The pathway whose P < 0.05 is included in the list.
(17) Supplementary Data 17: List of genes subjected to significant expression and selection for both social organization and longevity. Significant expression genes were generated from MCMCglmm analysis. Genes whose pMCMC < 0.05 and |posterior mean| > cut score (see Methods) were identified as significant genes. A gene with a positive or negative posterior mean had an up- or down-regulated expres…

## Sheet:  Supplementary Data 1
Supplementary Data 1: Social organization and longevity of 974 mammalian species.
ID	SpeciesName	Order	Family	Genus	Solitary/S	PairLiving/PL	GroupLiving/GL	SocialPolymorphism	AdultBodyMass_g	MaxLifespan_years	Diet	Activity	Lifestyle	Fossoriality	Supplementary References
1	Echinops_telfairi	Afrosoricida	Tenrecidae	Echinops	Yes	No	No	S	120	19	Carnivore	nocturnal	semiarboreal	nonfossorial	1,2,3,4,5
2	Hemicentetes_semispinosus	Afrosoricida	Tenrecidae	Hemicentetes	No	No	Yes	GL	137.2	2.7	Carnivore	others	terrestrial	nonfossorial	1,2,3,4,5
3	Setifer_setosus	Afrosoricida	Tenrecidae	Setifer	Yes	No	No	S	294	14.1	Omnivore	nocturnal	terrestrial	nonfossorial	1,2,3,4,5
4	Tenrec_ecaudatus	Afrosoricida	Tenrecidae	Tenrec	Yes	No	No	S	262	2.7	Omnivore	others	terrestrial	nonfossorial	1,2,3,4,5
5	Antilocapra_americana	Artiodactyla	Antilocapridae	Antilocapra	No	No	Yes	GL	46022.9	15.5	Herbivore	others	terrestrial	nonfossorial	1,2,3,5,6
6	Balaena_mysticetus	Artiodactyla	Balaenidae	Balaena	Yes	No	No	S	100000000	211	Carnivore	NA	marine	nonfossorial	2,3,7
7	Eubalaena_australis	Artiodactyla	Balaenidae	Eubalaena	Yes	No	No	S	23000000	70	Carnivore	NA	marine	nonfossorial	1,2,3,7
2	Eubalaena_glacialis	Artiodactyla	Balaenidae	Eubalaena	Yes	No	No	S	23000000	67	Carnivore	NA	marine	nonfossorial	1,2,3,7
9	Balaenoptera_acutorostrata	Artiodactyla	Balaenopteridae	Balaenoptera	Yes	No	No	S	5590000	50	Carnivore	NA	marine	nonfossorial	2,3,4,7
10	Balaenoptera_borealis	Artiodactyla	Balaenopteridae	Balaenoptera	Yes	No	No	S	20000000	74	Carnivore	NA	marine	nonfossorial	1,2,3
11	Balaenoptera_edeni	Artiodactyla	Balaenopteridae	Balaenoptera	Yes	No	No	S	20000000	72	Carnivore	NA	marine	nonfossorial	1,2,3
12	Balaenoptera_musculus	Artiodactyla	Balaenopteridae	Balaenoptera	Yes	No	No	S	190000000	110	Carnivore	NA	marine	nonfossorial	1,2,3
13	Balaenoptera_physalus	Artiodactyla	Balaenopteridae	Balaenoptera	Yes	No	No	S	70000000	114	Carnivore	NA	marine	nonfossorial	1,2,3
14	Megaptera_novaeangliae	Artiodactyla	Balaenopteridae	Megaptera	No	No	Yes	GL	30000000	95	Carnivore	diurnal	marine	nonfossorial	2,3,7
15	Addax_nasomaculatus	Artiodactyla	Bovidae	Addax	No	No	Yes	GL	70000.3	22	Herbivore	diurnal	terrestrial	nonfossorial	2,3,5,6
16	Aepyceros_melampus	Artiodactyla	Bovidae	Aepyceros	No	No	Yes	GL	52500.1	25.6	Herbivore	diurnal	terrestrial	nonfossorial	1,2,3,4,5
17	Alcelaphus_buselaphus	Artiodactyla	Bovidae	Alcelaphus	No	No	Yes	GL	171002	22.5	Herbivore	diurnal	terrestrial	nonfossorial	1,2,3,4,5
12	Ammelaphus_imberbis	Artiodactyla	Bovidae	Ammelaphus	No	No	Yes	GL	21575.5	19.2	Herbivore	others	terrestrial	nonfossorial	1,2,3,5,6
19	Ammotragus_lervia	Artiodactyla	Bovidae	Ammotragus	No	No	Yes	GL	42000	21.7	Herbivore	diurnal	terrestrial	nonfossorial	2,3,5,8,9
20	Antidorcas_marsupialis	Artiodactyla	Bovidae	Antidorcas	No	No	Yes	GL	31500	19.2	Herbivore	others	terrestrial	nonfossorial	1,2,3,4,5
21	Antilope_cervicapra	Artiodactyla	Bovidae	Antilope	No	No	Yes	GL	37500	23.9	Herbivore	others	terrestrial	nonfossorial	1,2,3,5,10
22	Arabitragus_jayakari	Artiodactyla	Bovidae	Arabitragus	Yes	No	No	S	23000	14	Herbivore	others	terrestrial	nonfossorial	2,4,6
23	Bos_bison	Artiodactyla	Bovidae	Bison	No	No	Yes	GL	579255	33.5	Herbivore	others	terrestrial	nonfossorial	1,2,3,4,5,6
24	Bos_bonasus	Artiodactyla	Bovidae	Bison	No	No	Yes	GL	500000	26.4	Herbivore	others	terrestrial	nonfossorial	1,2,3,4,5,6
25	Bos_grunniens	Artiodactyla	Bovidae	Bos	No	No	Yes	GL	250000	26.3	Herbivore	diurnal	terrestrial	nonfossorial	3,5,10,11,12
26	Bos_javanicus	Artiodactyla	Bovidae	Bos	No	No	Yes	GL	700000	27.1	Herbivore	others	terrestrial	nonfossorial	1,2,3,4,5,6
27	Bos_taurus	Artiodactyla	Bovidae	Bos	No	No	Yes	GL	612642	20	Herbivore	diurnal	terrestrial	nonfossorial	3,4,5,9,13
22	Boselaphus_tragocamelus	Artiodactyla	Bovidae	Boselaphus	No	No	Yes	GL	169000	21.7	Herbivore	diurnal	terrestrial	nonfossorial	2,3,5,6,9
29	Bubalus_bubalis	Artiodactyla	Bovidae	Bubalus	No	No	Yes	GL	725000	34.9	Herbivore	others	terrestrial	nonfossorial	1,3,5,10
30	Bubalus_depressicornis	Artiodactyla	Bovidae	Bubalus	Yes	No	No	S	22000	36.1	Herbivore	diurnal	terrestrial	nonfossorial	1,2,3,4,5,6
31	Bubalus_mindorensis	Artiodactyla	Bovidae	Bubalus	Yes	No	No	S	224000	22	Herbivore	others	terrestrial	nonfossorial	1,2,4,6,14
32	Bubalus_quarlesi	Artiodactyla	Bovidae	Bubalus	Yes	No	No	S	76000	29.2	Herbivore	diurnal	terrestrial	nonfossorial	1,2,3,4,5,15
33	Budorcas_taxicolor	Artiodactyla	Bovidae	Budorcas	No	No	Yes	GL	302000	21.9	Herbivore	diurnal	terrestrial	nonfossorial	1,2,3,5,6
34	Capra_falconeri	Artiodactyla	Bovidae	Capra	No	No	Yes	GL	41000	19.1	Herbivore	diurnal	terrestrial	nonfossorial	1,2,3,4,5
35	Capra_hircus	Artiodactyla	Bovidae	Capra	No	No	Yes	GL	47326.5	20.2	Herbivore	diurnal	terrestrial	nonfossorial	1,2,3,4,9,10
36	Capra_ibex	Artiodactyla	Bovidae	Capra	No	No	Yes	GL	25166.5	20.9	Herbivore	diurnal	terrestrial	nonfossorial	1,2,3,5,6
37	Capra_nubiana	Artiodactyla	Bovidae	Capra	No	No	Yes	GL	62624.2	22.4	Herbivore	diurnal	terrestrial	nonfossorial	1,2,3,5,6
32	Capra_sibirica	Artiodactyla	Bovidae	Capra	No	No	Yes	GL	130000	22.3	Herbivore	diurnal	terrestrial	nonfossorial	1,2,3,5,10
39	Capricornis_crispus	Artiodactyla	Bovidae	Capricornis	Yes	No	No	S	37160	24	Herbivore	others	terrestrial	nonfossorial	2,3,5,6
40	Capricornis_sumatraensis	Artiodactyla	Bovidae	Capricornis	Yes	No	No	S	27500	12.5	Herbivore	diurnal	terrestrial	nonfossorial	1,2,3,5,6
41	Cephalophus_adersi	Artiodactyla	Bovidae	Cephalophus	Yes	No	No	S	9250	4.02	Herbivore	others	terrestrial	nonfossorial	1,2,4,6
42	Cephalophus_dorsalis	Artiodactyla	Bovidae	Cephalophus	Yes	No	No	S	20000	17.5	Omnivore	nocturnal	terrestrial	nonfossorial	1,2,3,4,5,6
43	Cephalophus_jentinki	Artiodactyla	Bovidae	Cephalophus	Yes	No	No	S	70000.3	21	Herbivore	nocturnal	terrestrial	nonfossorial	1,2,3,4,5,6
44	Cephalophus_natalensis	Artiodactyla	Bovidae	Cephalophus	Yes	No	No	S	12000	15.2	Herbivore	diurnal	terrestrial	nonfossorial	1,2,3,4,5,6
45	Cephalophus_niger	Artiodactyla	Bovidae	Cephalophus	Yes	No	No	S	20400	14.2	Omnivore	diurnal	terrestrial	nonfossorial	1,2,3,5,10
46	Cephalophus_nigrifrons	Artiodactyla	Bovidae	Cephalophus	Yes	No	No	S	13299.2	17.9	Herbivore	others	terrestrial	nonfossorial	1,2,3,4,5,6
47	Cephalophus_rufilatus	Artiodactyla	Bovidae	Cephalophus	Yes	No	No	S	12000	15.2	Omnivore	diurnal	terrestrial	nonfossorial	1,2,3,4,5,6
42	Cephalophus_silvicultor	Artiodactyla	Bovidae	Cephalophus	Yes	No	No	S	72500.3	22.5	Omnivore	others	terrestrial	nonfossorial	1,2,3,4,5,6
49	Cephalophus_weynsi	Artiodactyla	Bovidae	Cephalophus	Yes	No	No	S	17000	15.2	Omnivore	diurnal	terrestrial	nonfossorial	1,2,3,6
50	Cephalophus_zebra	Artiodactyla	Bovidae	Cephalophus	Yes	No	No	S	17500.1	20.3	Omnivore	diurnal	terrestrial	nonfossorial	1,2,6,9
51	Connochaetes_gnou	Artiodactyla	Bovidae	Connochaetes	No	No	Yes	GL	179999	21.2	Herbivore	others	terrestrial	nonfossorial	1,2,3,4,5,6
52	Connochaetes_taurinus	Artiodactyla	Bovidae	Connochaetes	No	No	Yes	GL	179999	24.3	Herbivore	others	terrestrial	nonfossorial	1,2,3,4,5,6
53	Damaliscus_lunatus	Artiodactyla	Bovidae	Damaliscus	No	No	Yes	GL	136000	23.6	Herbivore	others	terrestrial	nonfossorial	1,2,3,4,5,6
54	Dorcatragus_megalotis	Artiodactyla	Bovidae	Dorcatragus	No	No	Yes	GL	10249.9	14	Herbivore	diurnal	terrestrial	nonfossorial	1,2,4
55	Eudorcas_thomsonii	Artiodactyla	Bovidae	Eudorcas	No	No	Yes	GL	20499.2	20	Herbivore	others	terrestrial	nonfossorial	1,2,3,4,5
56	Gazella_dorcas	Artiodactyla	Bovidae	Gazella	No	No	Yes	GL	23000.1	23.7	Omnivore	others	terrestrial	nonfossorial	1,2,3,4,5
57	Gazella_gazella	Artiodactyla	Bovidae	Gazella	No	No	Yes	GL	22749.9	12.3	Herbivore	others	terrestrial	nonfossorial	1,2,3,4,5
52	Gazella_subgutturosa	Artiodactyla	Bovidae	Gazella	No	No	Yes	GL	22500	16.3	Herbivore	others	terrestrial	nonfossorial	1,2,3,4,5
59	Hemitragus_jemlahicus	Artiodactyla	Bovidae	Hemitragus	No	No	Yes	GL	35200	21.2	Herbivore	diurnal	terrestrial	nonfossorial	1,2,3,5,6
60	Hippotragus_equinus	Artiodactyla	Bovidae	Hippotragus	No	No	Yes	GL	269998	25.9	Herbivore	diurnal	terrestrial	nonfossorial	1,2,3,4,5,6
61	Hippotragus_niger	Artiodactyla	Bovidae	Hippotragus	No	No	Yes	GL	227499	22.2	Herbivore	diurnal	terrestrial	nonfossorial	1,2,3,4,5,6
62	Kobus_ellipsiprymnus	Artiodactyla	Bovidae	Kobus	No	No	Yes	GL	210000	30	Herbivore	others	terrestrial	nonfossorial	1,2,3,4,5,6
63	Kobus_kob	Artiodactyla	Bovidae	Kobus	No	No	Yes	GL	72500.1	21.9	Herbivore	diurnal	terrestrial	nonfossorial	1,2,3,5,6,9
64	Kobus_leche	Artiodactyla	Bovidae	Kobus	No	No	Yes	GL	110749	25.4	Herbivore	others	terrestrial	nonfossorial	1,2,3,4,5,6
65	Litocranius_walleri	Artiodactyla	Bovidae	Litocranius	No	No	Yes	GL	37999.7	17.3	Herbivore	diurnal	terrestrial	nonfossorial	1,2,3,5,6,9
66	Madoqua_kirkii	Artiodactyla	Bovidae	Madoqua	No	Yes	No	PL	5300.1	17.3	Herbivore	others	terrestrial	nonfossorial	1,2,3,4,5
67	Nemorhaedus_goral	Artiodactyla	Bovidae	Nemorhaedus	Yes	No	No	S	22500	17.6	Herbivore	others	terrestrial	nonfossorial	1,2,3,4,5,6
62	Neotragus_batesi	Artiodactyla	Bovidae	Neotragus	Yes	No	No	S	3000	14	Herbivore	others	terrestrial	nonfossorial	1,2,4,10
69	Neotragus_moschatus	Artiodactyla	Bovidae	Neotragus	Yes	No	No	S	6500	13.5	Herbivore	others	terrestrial	nonfossorial	1,2,3,4,5
70	Nyala_angasii	Artiodactyla	Bovidae	Nyala	No	No	Yes	GL	26600.4	12.5	Herbivore	others	terrestrial	nonfossorial	1,2,3,4,5,6
71	Oreamnos_americanus	Artiodactyla	Bovidae	Oreamnos	No	No	Yes	GL	72500.3	20.2	Herbivore	others	terrestrial	nonfossorial	1,2,3,4,5
72	Oreotragus_oreotragus	Artiodactyla	Bovidae	Oreotragus	No	Yes	No	PL	12999.9	25.9	Herbivore	others	terrestrial	nonfossorial	1,2,3,4,5,6
73	Oryx_beisa	Artiodactyla	Bovidae	Oryx	No	No	Yes	GL	170000	20	Herbivore	others	terrestrial	nonfossorial	1,2,4,6
74	Oryx_dammah	Artiodactyla	Bovidae	Oryx	No	No	Yes	GL	200000	27.5	Herbivore	others	terrestrial	nonfossorial	1,2,3,5,6
75	Oryx_gazella	Artiodactyla	Bovidae	Oryx	No	No	Yes	GL	169001	23.2	Herbivore	others	terrestrial	nonfossorial	1,2,3,4,5,6
76	Oryx_leucoryx	Artiodactyla	Bovidae	Oryx	No	No	Yes	GL	27700	20.2	Herbivore	others	terrestrial	nonfossorial	1,2,3,5,6
77	Ourebia_ourebi	Artiodactyla	Bovidae	Ourebia	No	No	Yes	GL	17250	15.9	Herbivore	diurnal	terrestrial	nonfossorial	2,3,4,5,16
72	Ovibos_moschatus	Artiodactyla	Bovidae	Ovibos	No	No	Yes	GL	340501	27.4	Herbivore	diurnal	terrestrial	nonfossorial	1,2,3,5,6,10
79	Ovis_aries	Artiodactyla	Bovidae	Ovis	No	No	Yes	GL	26000	22.2	Herbivore	diurnal	terrestrial	nonfossorial	3,10,17
20	Ovis_canadensis	Artiodactyla	Bovidae	Ovis	No	No	Yes	GL	74644.9	20.6	Herbivore	others	terrestrial	nonfossorial	2,3,4,5,6
21	Ovis_dalli	Artiodactyla	Bovidae	Ovis	No	No	Yes	GL	55650.6	19.6	Herbivore	diurnal	terrestrial	nonfossorial	2,3,5,10
22	Pelea_capreolus	Artiodactyla	Bovidae	Pelea	No	No	Yes	GL	20000	12.33	Herbivore	diurnal	terrestrial	nonfossorial	1,2,4,6,18
23	Philantomba_maxwellii	Artiodactyla	Bovidae	Philantomba	Yes	No	No	S	12000	12.3	Omnivore	others	terrestrial	nonfossorial	1,2,3,4,5,6
24	Philantomba_monticola	Artiodactyla	Bovidae	Philantomba	Yes	No	No	S	6250	15.9	Omnivore	diurnal	terrestrial	nonfossorial	1,2,3,4,5,6
25	Procapra_gutturosa	Artiodactyla	Bovidae	Procapra	No	No	Yes	GL	27750	12	Herbivore	others	terrestrial	nonfossorial	2,3,4,5,10
26	Pseudois_nayaur	Artiodactyla	Bovidae	Pseudois	No	No	Yes	GL	45000	20.9	Herbivore	diurnal	terrestrial	nonfossorial	2,3,4,5,6
27	Raphicerus_campestris	Artiodactyla	Bovidae	Raphicerus	Yes	Yes	No	S;PL	10500	9.3	Herbivore	diurnal	terrestrial	nonfossorial	2,3,4,5,19
22	Raphicerus_melanotis	Artiodactyla	Bovidae	Raphicerus	Yes	No	No	S	10249.9	14	Herbivore	nocturnal	terrestrial	nonfossorial	1,2,4,10
29	Raphicerus_sharpei	Artiodactyla	Bovidae	Raphicerus	Yes	No	No	S	9499.9	14	Herbivore	nocturnal	terrestrial	nonfossorial	1,2,4,10
90	Redunca_arundinum	Artiodactyla	Bovidae	Redunca	Yes	Yes	No	S;PL	52000.3	16.2	Herbivore	others	terrestrial	nonfossorial	2,3,4,5,6
91	Redunca_fulvorufula	Artiodactyla	Bovidae	Redunca	No	No	Yes	GL	29499.9	15	Herbivore	others	terrestrial	nonfossorial	1,2,3,4,5,6
92	Redunca_redunca	Artiodactyla	Bovidae	Redunca	No	No	Yes	GL	44050.4	12	Herbivore	others	terrestrial	nonfossorial	2,4,10,20
93	Rupicapra_rupicapra	Artiodactyla	Bovidae	Rupicapra	No	No	Yes	GL	26100	17.6	Herbivore	diurnal	terrestrial	nonfossorial	2,3,5,9
94	Saiga_tatarica	Artiodactyla	Bovidae	Saiga	No	No	Yes	GL	29000	12	Herbivore	diurnal	terrestrial	nonfossorial	2,4,10,14,17
95	Strepsiceros_strepsiceros	Artiodactyla	Bovidae	Strepsiceros	No	No	Yes	GL	213501	23.5	Herbivore	diurnal	terrestrial	nonfossorial	1,2,3,4,5,6
96	Sylvicapra_grimmia	Artiodactyla	Bovidae	Sylvicapra	Yes	No	No	S	19499.2	15.4	Herbivore	others	terrestrial	nonfossorial	1,2,3,4,5,6
97	Syncerus_caffer	Artiodactyla	Bovidae	Syncerus	No	No	Yes	GL	520003	32.2	Herbivore	others	terrestrial	nonfossorial	1,2,3,4,5,6
92	Taurotragus_derbianus	Artiodactyla	Bovidae	Taurotragus	No	No	Yes	GL	620000	20.3	Herbivore	diurnal	terrestrial	nonfossorial	1,2,3,5,6,9
99	Taurotragus_oryx	Artiodactyla	Bovidae	Taurotragus	No	No	Yes	GL	569994	26.1	Herbivore	others	terrestrial	nonfossorial	1,2,3,4,5,6
100	Tetracerus_quadricornis	Artiodactyla	Bovidae	Tetracerus	Yes	No	No	S	19000	17.4	Herbivore	nocturnal	terrestrial	nonfossorial	1,2,3,5,6
101	Tragelaphus_eurycerus	Artiodactyla	Bovidae	Tragelaphus	No	No	Yes	GL	329003	21.9	Herbivore	others	terrestrial	nonfossorial	1,2,3,4,5
102	Tragelaphus_scriptus	Artiodactyla	Bovidae	Tragelaphus	Yes	No	No	S	43250.4	15.3	Herbivore	others	terrestrial	nonfossorial	2,3,4,5,6
103	Tragelaphus_spekii	Artiodactyla	Bovidae	Tragelaphus	No	No	Yes	GL	77999.2	22.6	Herbivore	others	terrestrial	nonfossorial	1,2,3,4,5,6
104	Camelus_bactrianus	Artiodactyla	Camelidae	Camelus	No	No	Yes	GL	400000	35.4	Herbivore	diurnal	terrestrial	nonfossorial	1,3,5,10,11
105	Lama_glama	Artiodactyla	Camelidae	Lama	No	No	Yes	GL	115000	22.9	Herbivore	diurnal	terrestrial	nonfossorial	1,3,6,10
106	Lama_vicugna	Artiodactyla	Camelidae	Lama	No	No	Yes	GL	47499.6	31.6	Herbivore	diurnal	terrestrial	nonfossorial	1,2,3,5,9
107	Alces_alces	Artiodactyla	Cervidae	Alces	Yes	No	No	S	356992	27	Herbivore	others	terrestrial	nonfossorial	1,2,4,6,10,18
102	Axis_axis	Artiodactyla	Cervidae	Axis	No	No	Yes	GL	66172.2	20.2	Herbivore	diurnal	terrestrial	nonfossorial	2,3,5,6
109	Axis_kuhlii	Artiodactyla	Cervidae	Axis	Yes	No	No	S	55000	17.2	Herbivore	diurnal	terrestrial	nonfossorial	1,2,3,4,5,6
110	Axis_porcinus	Artiodactyla	Cervidae	Axis	Yes	No	No	S	34127.2	22.9	Herbivore	others	terrestrial	nonfossorial	1,2,3,5,6
111	Capreolus_capreolus	Artiodactyla	Cervidae	Capreolus	Yes	No	No	S	22500	17.5	Herbivore	others	terrestrial	nonfossorial	1,2,3,4,5
112	Cervus_albirostris	Artiodactyla	Cervidae	Cervus	No	No	Yes	GL	125000	21.3	Herbivore	diurnal	terrestrial	nonfossorial	1,2,3,6
113	Cervus_elaphus	Artiodactyla	Cervidae	Cervus	No	No	Yes	GL	131250	31.5	Herbivore	others	terrestrial	nonfossorial	1,2,3,4,5,6
114	Cervus_nippon	Artiodactyla	Cervidae	Cervus	Yes	No	No	S	53000	26.3	Herbivore	others	terrestrial	nonfossorial	1,2,3,4,5,6
115	Dama_dama	Artiodactyla	Cervidae	Dama	No	No	Yes	GL	56250	21.1	Herbivore	others	terrestrial	nonfossorial	1,2,3,4,5,6
116	Elaphodus_cephalophus	Artiodactyla	Cervidae	Elaphodus	Yes	No	No	S	33500	22.7	Herbivore	diurnal	terrestrial	nonfossorial	1,2,3,5,6
117	Hippocamelus_antisensis	Artiodactyla	Cervidae	Hippocamelus	No	No	Yes	GL	62599.4	10.6	Herbivore	diurnal	terrestrial	nonfossorial	2,4,6
112	Hydropotes_inermis	Artiodactyla	Cervidae	Hydropotes	Yes	No	No	S	14000	13.9	Herbivore	others	terrestrial	nonfossorial	1,2,3,5,6
119	Mazama_americana	Artiodactyla	Cervidae	Mazama	Yes	No	No	S	22799.7	17.1	Herbivore	others	terrestrial	nonfossorial	1,2,3,4,5,6
120	Mazama_gouazoubira	Artiodactyla	Cervidae	Mazama	Yes	No	No	S	16300.1	14.2	Herbivore	others	terrestrial	nonfossorial	1,2,3,4,5,6
121	Muntiacus_crinifrons	Artiodactyla	Cervidae	Muntiacus	Yes	No	No	S	36141	21	Omnivore	diurnal	terrestrial	nonfossorial	1,2,6,21,22
122	Muntiacus_muntjak	Artiodactyla	Cervidae	Muntiacus	Yes	No	No	S	17611.6	12.2	Herbivore	others	terrestrial	nonfossorial	1,3,4,5,6
123	Muntiacus_reevesi	Artiodactyla	Cervidae	Muntiacus	Yes	No	No	S	13500	23.2	Herbivore	others	terrestrial	nonfossorial	1,2,3,5,6
124	Odocoileus_hemionus	Artiodactyla	Cervidae	Odocoileus	Yes	No	No	S	54212.6	22	Herbivore	diurnal	terrestrial	nonfossorial	1,2,3,5,6
125	Odocoileus_virginianus	Artiodactyla	Cervidae	Odocoileus	Yes	No	No	S	55502.6	23	Herbivore	others	terrestrial	nonfossorial	1,2,3,4,5,6
126	Ozotoceros_bezoarticus	Artiodactyla	Cervidae	Ozotoceros	Yes	No	No	S	40000	21.9	Herbivore	diurnal	terrestrial	nonfossorial	1,2,3,5,10
127	Pudu_mephistophiles	Artiodactyla	Cervidae	Pudu	Yes	No	No	S	9600	10	Herbivore	others	terrestrial	nonfossorial	1,2,4,6
122	Pudu_puda	Artiodactyla	Cervidae	Pudu	Yes	No	No	S	9749.9	12.3	Herbivore	others	terrestrial	nonfossorial	1,2,3,4,5,6
129	Rangifer_tarandus	Artiodactyla	Cervidae	Rangifer	No	No	Yes	GL	26034	21.2	Herbivore	diurnal	terrestrial	nonfossorial	1,2,3,5,6,9
130	Rucervus_duvaucelii	Artiodactyla	Cervidae	Rucervus	No	No	Yes	GL	143000	24.5	Herbivore	others	terrestrial	nonfossorial	1,2,3,4,5,6
131	Cervus_timorensis	Artiodactyla	Cervidae	Rusa	No	No	Yes	GL	63000	21.1	Herbivore	nocturnal	terrestrial	nonfossorial	2,3,4,5,17
132	Cervus_unicolor	Artiodactyla	Cervidae	Rusa	No	No	Yes	GL	120344	26.4	Herbivore	others	terrestrial	nonfossorial	1,2,3,4,5
133	Cephalorhynchus_hectori	Artiodactyla	Delphinidae	Cephalorhynchus	No	No	Yes	GL	50000	20	Carnivore	diurnal	marine	nonfossorial	1,2,4,10,18
134	Delphinus_delphis	Artiodactyla	Delphinidae	Delphinus	No	No	Yes	GL	20000	20	Carnivore	NA	marine	nonfossorial	1,2,7,13
135	Globicephala_macrorhynchus	Artiodactyla	Delphinidae	Globicephala	No	No	Yes	GL	726000	63	Carnivore	others	marine	nonfossorial	1,2,3,7
136	Globicephala_melas	Artiodactyla	Delphinidae	Globicephala	No	No	Yes	GL	200000	60	Carnivore	others	marine	nonfossorial	1,2,3,7
137	Grampus_griseus	Artiodactyla	Delphinidae	Grampus	No	No	Yes	GL	327500	42.5	Carnivore	others	marine	nonfossorial	1,2,3,7
132	Lagenodelphis_hosei	Artiodactyla	Delphinidae	Lagenodelphis	No	No	Yes	GL	164000	17.5	Carnivore	NA	marine	nonfossorial	1,2,23
139	Orcaella_brevirostris	Artiodactyla	Delphinidae	Orcaella	No	No	Yes	GL	190000	30	Carnivore	diurnal	marine	nonfossorial	2,3,7
140	Orcinus_orca	Artiodactyla	Delphinidae	Orcinus	No	No	Yes	GL	4300000	90	Carnivore	NA	marine	nonfossorial	2,3,7
141	Pseudorca_crassidens	Artiodactyla	Delphinidae	Pseudorca	No	No	Yes	GL	1360000	62.5	Carnivore	diurnal	marine	nonfossorial	2,3,7
142	Sotalia_guianensis	Artiodactyla	Delphinidae	Sotalia	No	No	Yes	GL	20000	30	Carnivore	diurnal	marine	nonfossorial	1,2,7,10,24
143	Stenella_attenuata	Artiodactyla	Delphinidae	Stenella	No	No	Yes	GL	57400	46	Carnivore	NA	marine	nonfossorial	1,2,3,10
144	Stenella_coeruleoalba	Artiodactyla	Delphinidae	Stenella	No	No	Yes	GL	135900	57.5	Carnivore	others	marine	nonfossorial	1,2,3,4,10
145	Steno_bredanensis	Artiodactyla	Delphinidae	Steno	No	No	Yes	GL	130000	32	Carnivore	others	marine	nonfossorial	1,2,3,10
146	Tursiops_aduncus	Artiodactyla	Delphinidae	Tursiops	No	No	Yes	GL	131592	40	Carnivore	diurnal	marine	nonfossorial	1,2,7,10,23
147	Tursiops_truncatus	Artiodactyla	Delphinidae	Tursiops	No	No	Yes	GL	175000	51.6	Carnivore	others	marine	nonfossorial	1,2,3,7,10
142	Eschrichtius_robustus	Artiodactyla	Eschrichtiidae	Eschrichtius	Yes	No	No	S	22500000	77	Omnivore	others	marine	nonfossorial	1,2,3,4,7
149	Giraffa_camelopardalis	Artiodactyla	Giraffidae	Giraffa	No	No	Yes	GL	299994	39.5	Herbivore	others	terrestrial	nonfossorial	2,3,4,5,6
150	Okapia_johnstoni	Artiodactyla	Giraffidae	Okapia	Yes	No	No	S	230001	33.5	Herbivore	diurnal	terrestrial	nonfossorial	1,2,3,4,5,6
151	Choeropsis_liberiensis	Artiodactyla	Hippopotamidae	Choeropsis	Yes	No	No	S	235001	42.3	Herbivore	others	terrestrial	nonfossorial	1,2,3,4,5
152	Hippopotamus_amphibius	Artiodactyla	Hippopotamidae	Hippopotamus	No	No	Yes	GL	1417490	61.2	Omnivore	others	terrestrial_marine	nonfossorial	1,2,3,4,5,6
153	Inia_geoffrensis	Artiodactyla	Iniidae	Inia	Yes	No	No	S	129250	31.3	Carnivore	diurnal	freshwater	nonfossorial	1,2,3,4,7
154	Kogia_breviceps	Artiodactyla	Kogiidae	Kogia	Yes	No	No	S	431500	17	Carnivore	NA	marine	nonfossorial	2,3,7,10
155	Lipotes_vexillifer	Artiodactyla	Lipotidae	Lipotes	No	No	Yes	GL	23500	24	Carnivore	diurnal	freshwater	nonfossorial	2,3,7
156	Delphinapterus_leucas	Artiodactyla	Monodontidae	Delphinapterus	No	No	Yes	GL	1360000	40	Carnivore	NA	marine	nonfossorial	1,2,3,7
157	Monodon_monoceros	Artiodactyla	Monodontidae	Monodon	No	No	Yes	GL	900000	50	Carnivore	NA	marine	nonfossorial	1,2,3,7
152	Phocoena_phocoena	Artiodactyla	Phocoenidae	Phocoena	Yes	No	No	S	52500	20.4	Carnivore	NA	marine	nonfossorial	1,2,3,7
159	Physeter_macrocephalus	Artiodactyla	Physeteridae	Physeter	No	No	Yes	GL	14000000	77	Omnivore	NA	marine	nonfossorial	1,2,3,7
160	Platanista_gangetica	Artiodactyla	Platanistidae	Platanista	Yes	No	No	S	115000	22	Carnivore	NA	freshwater	nonfossorial	1,2,7,18
161	Pontoporia_blainvillei	Artiodactyla	Pontoporiidae	Pontoporia	Yes	No	No	S	40500	16	Carnivore	diurnal	marine	nonfossorial	2,4,25,26
162	Babyrousa_babyrussa	Artiodactyla	Suidae	Babyrousa	Yes	No	No	S	100000	22.9	Omnivore	diurnal	terrestrial	nonfossorial	2,3,4,5,6
163	Hylochoerus_meinertzhageni	Artiodactyla	Suidae	Hylochoerus	No	No	Yes	GL	122500	12	Herbivore	others	terrestrial	nonfossorial	2,4,6,14
164	Phacochoerus_aethiopicus	Artiodactyla	Suidae	Phacochoerus	No	No	Yes	GL	71000.3	12.75	Herbivore	diurnal	terrestrial	nonfossorial	1,2,4,6,27
165	Phacochoerus_africanus	Artiodactyla	Suidae	Phacochoerus	No	No	Yes	GL	22500	20.9	Herbivore	diurnal	terrestrial	nonfossorial	1,2,3,4,5,6
166	Porcula_salvania	Artiodactyla	Suidae	Porcula	No	No	Yes	GL	7712	14	Omnivore	others	terrestrial	nonfossorial	1,2,3,4,5,6
167	Potamochoerus_porcus	Artiodactyla	Suidae	Potamochoerus	No	No	Yes	GL	70000.3	22	Omnivore	others	terrestrial	nonfossorial	1,2,3,4,5,6
162	Sus_barbatus	Artiodactyla	Suidae	Sus	No	No	Yes	GL	70500	16.2	Omnivore	others	terrestrial	nonfossorial	1,2,3,4,5,6
169	Sus_scrofa	Artiodactyla	Suidae	Sus	No	No	Yes	GL	24471.5	27	Omnivore	others	terrestrial	nonfossorial	1,3,4,5,6
170	Sus_verrucosus	Artiodactyla	Suidae	Sus	No	No	Yes	GL	92500	17	Omnivore	others	terrestrial	nonfossorial	1,2,3,5,6
171	Catagonus_wagneri	Artiodactyla	Tayassuidae	Catagonus	No	No	Yes	GL	35566.4	9	Omnivore	diurnal	terrestrial	nonfossorial	1,2,4,10,14
172	Pecari_tajacu	Artiodactyla	Tayassuidae	Pecari	No	No	Yes	GL	21266.7	31.5	Herbivore	others	terrestrial	nonfossorial	1,2,3,4,5,6
173	Tayassu_pecari	Artiodactyla	Tayassuidae	Tayassu	No	No	Yes	GL	32233.7	22.5	Omnivore	others	terrestrial	nonfossorial	1,2,3,4,5,6
174	Moschiola_meminna	Artiodactyla	Tragulidae	Moschiola	Yes	No	No	S	2445	14.5	Herbivore	nocturnal	terrestrial	nonfossorial	1,2,3,4,5
175	Tragulus_javanicus	Artiodactyla	Tragulidae	Tragulus	Yes	No	No	S	2775	14	Herbivore	nocturnal	terrestrial	nonfossorial	1,2,3,4,5
176	Tragulus_napu	Artiodactyla	Tragulidae	Tragulus	Yes	No	No	S	4000	16.7	Herbivore	nocturnal	terrestrial	nonfossorial	1,2,3,4,5,6
177	Hyperoodon_ampullatus	Artiodactyla	Ziphiidae	Hyperoodon	No	No	Yes	GL	5200000	37	Carnivore	NA	marine	nonfossorial	2,3,7
172	Mesoplodon_densirostris	Artiodactyla	Ziphiidae	Mesoplodon	No	No	Yes	GL	2300000	27	Carnivore	NA	marine	nonfossorial	2,7,18
179	Ziphius_cavirostris	Artiodactyla	Ziphiidae	Ziphius	Yes	No	No	S	4720000	62	Carnivore	diurnal	marine	nonfossorial	1,2,3,26
120	Ailurus_fulgens	Carnivora	Ailuridae	Ailurus	Yes	No	No	S	4900	19	Herbivore	others	arboreal	nonfossorial	1,2,3,4,5,28
121	Atelocynus_microtis	Carnivora	Canidae	Atelocynus	Yes	No	No	S	7750	11.9	Carnivore	others	terrestrial	nonfossorial	1,2,3,5,6
122	Canis_adustus	Carnivora	Canidae	Canis	Yes	Yes	No	S;PL	10249.9	13.7	Omnivore	nocturnal	terrestrial	nonfossorial	2,3,4,5,28
123	Canis_aureus	Carnivora	Canidae	Canis	No	Yes	Yes	PL;GL	10345.2	12.2	Omnivore	others	terrestrial	nonfossorial	2,3,4,5,28
124	Canis_latrans	Carnivora	Canidae	Canis	No	Yes	Yes	PL;GL	13406.3	21.2	Carnivore	others	terrestrial	nonfossorial	2,3,4,5,28
125	Canis_lupus	Carnivora	Canidae	Canis	No	Yes	Yes	PL;GL	31756.5	20.6	Carnivore	others	terrestrial	nonfossorial	3,4,5,28
126	Canis_mesomelas	Carnivora	Canidae	Canis	No	Yes	Yes	PL;GL	2500	16.7	Omnivore	others	terrestrial	nonfossorial	2,3,4,5,28
127	Canis_simensis	Carnivora	Canidae	Canis	No	Yes	Yes	PL;GL	10000	12	Carnivore	diurnal	terrestrial	nonfossorial	2,4,6,27
122	Cerdocyon_thous	Carnivora	Canidae	Cerdocyon	No	Yes	No	PL	5240	12.7	Omnivore	nocturnal	terrestrial	nonfossorial	1,2,3,4,5,6
129	Chrysocyon_brachyurus	Carnivora	Canidae	Chrysocyon	No	Yes	No	PL	23249.2	16.2	Omnivore	others	terrestrial	nonfossorial	1,2,3,4,5,6
190	Cuon_alpinus	Carnivora	Canidae	Cuon	No	No	Yes	GL	12760	16.1	Carnivore	others	terrestrial	nonfossorial	2,3,4,5,28
191	Lycalopex_culpaeus	Carnivora	Canidae	Lycalopex	Yes	No	No	S	9232.4	13.1	Carnivore	nocturnal	terrestrial	nonfossorial	1,2,3,4,5
192	Lycalopex_griseus	Carnivora	Canidae	Lycalopex	Yes	No	No	S	2220	10.9	Omnivore	nocturnal	terrestrial	nonfossorial	1,2,3,5,10
193	Lycalopex_gymnocercus	Carnivora	Canidae	Lycalopex	Yes	No	No	S	4690	13.7	Omnivore	nocturnal	terrestrial	nonfossorial	1,2,3,4,5
194	Lycaon_pictus	Carnivora	Canidae	Lycaon	No	Yes	Yes	PL;GL	22050.1	17	Carnivore	diurnal	terrestrial	nonfossorial	2,3,4,5,28
195	Nyctereutes_procyonoides	Carnivora	Canidae	Nyctereutes	No	Yes	No	PL	4214.99	16.6	Omnivore	nocturnal	terrestrial	nonfossorial	1,3,4,5,6
196	Otocyon_megalotis	Carnivora	Canidae	Otocyon	No	Yes	Yes	PL;GL	4150	17	Carnivore	others	terrestrial	nonfossorial	1,2,3,4,5,6
197	Speothos_venaticus	Carnivora	Canidae	Speothos	No	Yes	No	PL	6000	14.1	Carnivore	diurnal	terrestrial	nonfossorial	1,2,3,4,5,6
192	Urocyon_cinereoargenteus	Carnivora	Canidae	Urocyon	No	Yes	No	PL	3233.7	16.2	Omnivore	others	terrestrial	nonfossorial	1,2,3,4,5,6
199	Urocyon_littoralis	Carnivora	Canidae	Urocyon	Yes	No	No	S	1296	2	Omnivore	others	terrestrial	nonfossorial	1,2,4,6,18,28
200	Vulpes_chama	Carnivora	Canidae	Vulpes	No	Yes	No	PL	2955	10	Omnivore	nocturnal	terrestrial	nonfossorial	1,2,4,6,18,28
201	Vulpes_corsac	Carnivora	Canidae	Vulpes	No	Yes	No	PL	2400	13	Omnivore	nocturnal	terrestrial	nonfossorial	2,3,4,5,28
202	Vulpes_lagopus	Carnivora	Canidae	Vulpes	No	Yes	Yes	PL;GL	3524.37	16.3	Carnivore	others	terrestrial	nonfossorial	1,3,4,5,10,29
203	Vulpes_rueppellii	Carnivora	Canidae	Vulpes	No	Yes	No	PL	2265	14.3	Carnivore	nocturnal	terrestrial	nonfossorial	2,3,4,5,28
204	Vulpes_velox	Carnivora	Canidae	Vulpes	No	Yes	No	PL	2197.5	15.9	Carnivore	nocturnal	terrestrial	nonfossorial	1,2,3,4,5,6
205	Vulpes_vulpes	Carnivora	Canidae	Vulpes	No	Yes	No	PL	4220.36	21.3	Carnivore	nocturnal	terrestrial	nonfossorial	1,3,4,5,6
206	Vulpes_zerda	Carnivora	Canidae	Vulpes	No	Yes	No	PL	1100	16.3	Omnivore	nocturnal	terrestrial	nonfossorial	2,3,4,5,28
207	Cryptoprocta_ferox	Carnivora	Eupleridae	Cryptoprocta	Yes	No	No	S	9500	23.1	Carnivore	others	semiarboreal	nonfossorial	1,2,3,4,5,30
202	Fossa_fossana	Carnivora	Eupleridae	Fossa	Yes	No	No	S	1500	21.4	Omnivore	nocturnal	terrestrial	nonfossorial	1,2,3,4,5,6
209	Galidia_elegans	Carnivora	Eupleridae	Galidia	No	Yes	No	PL	200	26	Omnivore	others	semiarboreal	nonfossorial	1,2,3,4,5
210	Salanoia_concolor	Carnivora	Eupleridae	Salanoia	Yes	No	No	S	650	4.2	Omnivore	diurnal	terrestrial	nonfossorial	1,2,4,6
211	Acinonyx_jubatus	Carnivora	Felidae	Acinonyx	Yes	No	No	S	46700	20.5	Carnivore	diurnal	terrestrial	nonfossorial	1,2,3,4,5
212	Caracal_aurata	Carnivora	Felidae	Caracal	Yes	No	No	S	10650	21	Carnivore	others	terrestrial	nonfossorial	1,2,3,4,5
213	Caracal_caracal	Carnivora	Felidae	Caracal	Yes	No	No	S	13749.9	20.3	Carnivore	nocturnal	terrestrial	nonfossorial	1,2,3,4,5,6
214	Catopuma_temminckii	Carnivora	Felidae	Catopuma	Yes	No	No	S	11500	23	Carnivore	others	terrestrial	nonfossorial	1,2,3,5,28
215	Felis_catus	Carnivora	Felidae	Felis	Yes	No	No	S	2224.2	30	Carnivore	others	terrestrial	nonfossorial	3,4,10,31,32
216	Felis_chaus	Carnivora	Felidae	Felis	Yes	No	No	S	7393	20	Carnivore	others	terrestrial	nonfossorial	1,2,3,4,5
217	Felis_margarita	Carnivora	Felidae	Felis	Yes	No	No	S	2525	13.9	Carnivore	nocturnal	terrestrial	nonfossorial	1,2,3,4,5,6
212	Felis_nigripes	Carnivora	Felidae	Felis	Yes	No	No	S	1300	15.6	Carnivore	others	terrestrial	nonfossorial	1,2,3,4,5,6
219	Felis_silvestris	Carnivora	Felidae	Felis	Yes	No	No	S	5500	19	Carnivore	others	terrestrial	nonfossorial	1,2,3,4,5,6
220	Herpailurus_yagouaroundi	Carnivora	Felidae	Herpailurus	Yes	No	No	S	7274.9	12.6	Omnivore	others	terrestrial	nonfossorial	1,2,3,4,5
221	Leopardus_colocola	Carnivora	Felidae	Leopardus	Yes	No	No	S	3935	19.6	Carnivore	nocturnal	terrestrial	nonfossorial	1,2,3,5,28
222	Leopardus_geoffroyi	Carnivora	Felidae	Leopardus	Yes	No	No	S	3590	23	Carnivore	nocturnal	terrestrial	nonfossorial	1,2,3,5,6,28
223	Leopardus_pardalis	Carnivora	Felidae	Leopardus	Yes	No	No	S	11900.1	22.2	Carnivore	others	terrestrial	nonfossorial	1,2,3,4,5,6
224	Leopardus_tigrinus	Carnivora	Felidae	Leopardus	Yes	No	No	S	2250	21.9	Carnivore	nocturnal	terrestrial	nonfossorial	1,2,3,5,6
225	Leopardus_wiedii	Carnivora	Felidae	Leopardus	Yes	No	No	S	3250	24	Carnivore	others	terrestrial	nonfossorial	1,2,3,4,5,6
226	Leptailurus_serval	Carnivora	Felidae	Leptailurus	Yes	No	No	S	12000	22.4	Carnivore	others	terrestrial	nonfossorial	1,2,3,4,5
227	Lynx_canadensis	Carnivora	Felidae	Lynx	Yes	No	No	S	9373.2	26.2	Carnivore	nocturnal	terrestrial	nonfossorial	1,2,3,4,5,6
222	Lynx_lynx	Carnivora	Felidae	Lynx	Yes	No	No	S	17950	23.7	Carnivore	others	terrestrial	nonfossorial	1,2,3,4,5,6
229	Lynx_pardinus	Carnivora	Felidae	Lynx	Yes	No	No	S	9400	13	Carnivore	others	terrestrial	nonfossorial	1,2,6,27
230	Lynx_rufus	Carnivora	Felidae	Lynx	Yes	No	No	S	2904.1	32.3	Carnivore	others	terrestrial	nonfossorial	1,2,3,4,5,28
231	Neofelis_nebulosa	Carnivora	Felidae	Neofelis	Yes	No	No	S	20500	19.2	Carnivore	others	semiarboreal	nonfossorial	1,2,3,4,5,28
232	Otocolobus_manul	Carnivora	Felidae	Otocolobus	Yes	No	No	S	3500	15.9	Carnivore	nocturnal	terrestrial	nonfossorial	1,2,3,4,5
233	Panthera_leo	Carnivora	Felidae	Panthera	No	No	Yes	GL	161499	27	Carnivore	nocturnal	terrestrial	nonfossorial	1,2,3,4,5,28
234	Panthera_onca	Carnivora	Felidae	Panthera	Yes	No	No	S	100000	22	Carnivore	others	terrestrial	nonfossorial	1,2,3,4,5,28
235	Panthera_pardus	Carnivora	Felidae	Panthera	Yes	No	No	S	54999.7	27.3	Carnivore	others	terrestrial	nonfossorial	1,2,3,4,5,28
236	Panthera_tigris	Carnivora	Felidae	Panthera	Yes	No	No	S	162564	26.3	Carnivore	nocturnal	terrestrial	nonfossorial	1,2,3,4,5,28
237	Panthera_uncia	Carnivora	Felidae	Panthera	Yes	No	No	S	44167	21.2	Carnivore	others	terrestrial	nonfossorial	1,2,3,4,5,28
232	Prionailurus_bengalensis	Carnivora	Felidae	Prionailurus	Yes	No	No	S	3300	17	Carnivore	nocturnal	semiarboreal	nonfossorial	1,2,3,4,5,28
239	Prionailurus_rubiginosus	Carnivora	Felidae	Prionailurus	Yes	No	No	S	1324.4	17.9	Carnivore	nocturnal	semiarboreal	nonfossorial	1,2,3,4,5
240	Prionailurus_viverrinus	Carnivora	Felidae	Prionailurus	Yes	No	No	S	9140.3	17.2	Carnivore	others	terrestrial	nonfossorial	1,2,3,4,5
241	Puma_concolor	Carnivora	Felidae	Puma	Yes	No	No	S	51600	23.2	Carnivore	others	terrestrial	nonfossorial	1,2,3,4,5,28
242	Atilax_paludinosus	Carnivora	Herpestidae	Atilax	Yes	No	No	S	3300	20.2	Omnivore	others	terrestrial	nonfossorial	1,2,3,4,5
243	Crossarchus_obscurus	Carnivora	Herpestidae	Crossarchus	No	No	Yes	GL	1250	13.3	Omnivore	diurnal	terrestrial	nonfossorial	1,2,3,4,5,28
244	Cynictis_penicillata	Carnivora	Herpestidae	Cynictis	No	Yes	Yes	PL;GL	236	15.2	Carnivore	diurnal	terrestrial	nonfossorial	1,2,3,4,5,30,33
245	Galerella_pulverulenta	Carnivora	Herpestidae	Galerella	Yes	No	No	S	797	11.7	Carnivore	diurnal	terrestrial	nonfossorial	1,2,3,4,5,30
246	Galerella_sanguinea	Carnivora	Herpestidae	Galerella	Yes	No	No	S	550	12.6	Omnivore	diurnal	terrestrial	nonfossorial	1,2,3,4,5,30
247	Helogale_parvula	Carnivora	Herpestidae	Helogale	No	No	Yes	GL	300	12	Carnivore	diurnal	terrestrial	nonfossorial	2,3,4,5,28
242	Herpestes_ichneumon	Carnivora	Herpestidae	Herpestes	Yes	No	No	S	5175	12.2	Omnivore	others	terrestrial	nonfossorial	1,2,4,9,10
249	Ichneumia_albicauda	Carnivora	Herpestidae	Ichneumia	Yes	No	No	S	3500	14.2	Carnivore	nocturnal	terrestrial	nonfossorial	1,2,3,4,5,28
250	Mungos_mungo	Carnivora	Herpestidae	Mungos	No	No	Yes	GL	1925	17.4	Carnivore	diurnal	terrestrial	nonfossorial	1,2,3,4,5,28
251	Suricata_suricatta	Carnivora	Herpestidae	Suricata	No	No	Yes	GL	725.5	20.6	Carnivore	diurnal	terrestrial	nonfossorial	1,2,3,4,5,28
252	Urva_edwardsii	Carnivora	Herpestidae	Urva	Yes	No	No	S	1324.2	12.3	Omnivore	diurnal	terrestrial	nonfossorial	1,2,3,4,5
253	Urva_javanica	Carnivora	Herpestidae	Urva	Yes	No	No	S	750	16.6	Omnivore	diurnal	terrestrial	nonfossorial	1,2,3,4,5
254	Urva_smithii	Carnivora	Herpestidae	Urva	Yes	No	No	S	1722	17.2	Omnivore	nocturnal	terrestrial	nonfossorial	1,2,3,4,5
255	Urva_urva	Carnivora	Herpestidae	Urva	Yes	No	No	S	1263.2	13.3	Omnivore	nocturnal	terrestrial	nonfossorial	1,2,3,4,5,28
256	Urva_vitticolla	Carnivora	Herpestidae	Urva	Yes	No	No	S	2575.6	12.2	Omnivore	others	terrestrial	nonfossorial	1,2,3,4,5
257	Crocuta_crocuta	Carnivora	Hyaenidae	Crocuta	No	No	Yes	GL	62999.9	41.1	Carnivore	nocturnal	terrestrial	nonfossorial	1,2,3,4,5,28
252	Hyaena_brunnea	Carnivora	Hyaenidae	Hyaena	No	No	Yes	GL	32200.3	31.9	Omnivore	nocturnal	terrestrial	nonfossorial	1,2,3,4,5
259	Hyaena_hyaena	Carnivora	Hyaenidae	Hyaena	Yes	No	No	S	41705.1	25	Omnivore	others	terrestrial	nonfossorial	1,2,3,4,5,28
260	Proteles_cristata	Carnivora	Hyaenidae	Proteles	No	Yes	No	PL	10000	20	Carnivore	others	terrestrial	nonfossorial	1,2,3,4,5,28
261	Mephitis_mephitis	Carnivora	Mephitidae	Mephitis	Yes	No	No	S	2025	13.9	Omnivore	nocturnal	terrestrial	nonfossorial	1,2,3,4,5
262	Spilogale_putorius	Carnivora	Mephitidae	Spilogale	Yes	No	No	S	341	10.5	Omnivore	nocturnal	terrestrial	nonfossorial	1,2,3,4,5,28
263	Aonyx_capensis	Carnivora	Mustelidae	Aonyx	Yes	No	No	S	12999.2	14.2	Omnivore	others	terrestrial_marine	nonfossorial	1,2,3,4,10,28
264	Aonyx_cinereus	Carnivora	Mustelidae	Aonyx	No	Yes	No	PL	1747.6	23	Carnivore	nocturnal	terrestrial_marine	nonfossorial	1,2,3,4,28
265	Arctonyx_collaris	Carnivora	Mustelidae	Arctonyx	Yes	No	No	S	2166.52	15.2	Omnivore	nocturnal	terrestrial	nonfossorial	3,4,5,28,34
266	Eira_barbara	Carnivora	Mustelidae	Eira	Yes	No	No	S	3910	22.3	Omnivore	others	terrestrial	nonfossorial	1,2,3,4,5,28
267	Enhydra_lutris	Carnivora	Mustelidae	Enhydra	Yes	No	No	S	23500	27	Omnivore	diurnal	terrestrial_marine	nonfossorial	1,2,3,4,28
262	Galictis_cuja	Carnivora	Mustelidae	Galictis	Yes	No	No	S	1000	10.2	Carnivore	others	terrestrial	nonfossorial	1,2,3,4,5
269	Galictis_vittata	Carnivora	Mustelidae	Galictis	Yes	No	No	S	3200	12.5	Omnivore	others	terrestrial	nonfossorial	1,2,3,5,28
270	Gulo_gulo	Carnivora	Mustelidae	Gulo	Yes	No	No	S	17012.6	19.5	Carnivore	nocturnal	terrestrial	nonfossorial	1,2,3,4,5,28
271	Hydrictis_maculicollis	Carnivora	Mustelidae	Hydrictis	Yes	No	No	S	4000	22.9	Carnivore	others	terrestrial	nonfossorial	1,2,3,4,10,28
272	Ictonyx_striatus	Carnivora	Mustelidae	Ictonyx	Yes	No	No	S	1300	14	Omnivore	nocturnal	terrestrial	nonfossorial	1,2,3,4,5,28
273	Lontra_canadensis	Carnivora	Mustelidae	Lontra	Yes	No	No	S	2027.4	27	Carnivore	others	terrestrial_marine	nonfossorial	2,3,4,35
274	Lutra_lutra	Carnivora	Mustelidae	Lutra	No	No	Yes	GL	2725.1	12.2	Carnivore	nocturnal	terrestrial_marine	nonfossorial	2,3,4,28
275	Lutrogale_perspicillata	Carnivora	Mustelidae	Lutrogale	No	Yes	No	PL	9423.3	15.4	Carnivore	diurnal	terrestrial_marine	nonfossorial	1,2,9,28
276	Martes_americana	Carnivora	Mustelidae	Martes	Yes	No	No	S	1250	17.2	Carnivore	others	semiarboreal	nonfossorial	1,2,3,4,5,28
277	Martes_flavigula	Carnivora	Mustelidae	Martes	No	Yes	No	PL	1242.5	16	Carnivore	diurnal	semiarboreal	nonfossorial	2,3,4,5,28
272	Martes_foina	Carnivora	Mustelidae	Martes	Yes	No	No	S	1540.2	12.2	Carnivore	others	terrestrial	nonfossorial	1,2,3,4,5,28
279	Martes_martes	Carnivora	Mustelidae	Martes	Yes	No	No	S	1300	12.2	Carnivore	nocturnal	semiarboreal	nonfossorial	1,2,3,4,5,28
220	Martes_zibellina	Carnivora	Mustelidae	Martes	Yes	No	No	S	1130	12.4	Omnivore	others	terrestrial	nonfossorial	1,2,3,4,5,28
221	Meles_meles	Carnivora	Mustelidae	Meles	No	No	Yes	GL	11224	12.6	Carnivore	others	terrestrial	nonfossorial	1,3,4,5,28
222	Mellivora_capensis	Carnivora	Mustelidae	Mellivora	Yes	No	No	S	2500	31.3	Omnivore	others	terrestrial	nonfossorial	1,2,3,4,5,28
223	Mustela_erminea	Carnivora	Mustelidae	Mustela	Yes	No	No	S	119.4	12.5	Carnivore	others	terrestrial	nonfossorial	1,2,3,4,5,28
224	Mustela_eversmanii	Carnivora	Mustelidae	Mustela	Yes	No	No	S	1350	9.1	Carnivore	nocturnal	terrestrial	nonfossorial	1,2,3,4,5
225	Mustela_frenata	Carnivora	Mustelidae	Mustela	Yes	No	No	S	147	2.2	Carnivore	others	terrestrial	nonfossorial	1,2,3,4,5,28
226	Mustela_lutreola	Carnivora	Mustelidae	Mustela	Yes	No	No	S	440	2.4	Carnivore	others	terrestrial	nonfossorial	1,2,3,4,28
227	Mustela_nigripes	Carnivora	Mustelidae	Mustela	Yes	No	No	S	250	9.4	Carnivore	nocturnal	terrestrial	nonfossorial	1,2,3,4,5,28
222	Mustela_nivalis	Carnivora	Mustelidae	Mustela	Yes	No	No	S	137.5	9.1	Carnivore	others	terrestrial	nonfossorial	1,2,3,4,5
229	Mustela_putorius	Carnivora	Mustelidae	Mustela	Yes	No	No	S	975.55	11.1	Carnivore	nocturnal	terrestrial	nonfossorial	1,3,4,5,28
290	Mustela_sibirica	Carnivora	Mustelidae	Mustela	Yes	No	No	S	530.25	2.2	Carnivore	others	terrestrial	nonfossorial	1,3,4,5,28
291	Neovison_vison	Carnivora	Mustelidae	Neovison	Yes	No	No	S	925	11.4	Carnivore	others	terrestrial	nonfossorial	1,3,28
292	Pekania_pennanti	Carnivora	Mustelidae	Pekania	Yes	No	No	S	4000	14.3	Carnivore	others	semiarboreal	nonfossorial	1,2,3,4,5
293	Poecilogale_albinucha	Carnivora	Mustelidae	Poecilogale	Yes	No	No	S	340	6	Carnivore	nocturnal	terrestrial	nonfossorial	1,2,4,9,28
294	Pteronura_brasiliensis	Carnivora	Mustelidae	Pteronura	No	Yes	No	PL	23999.9	17.3	Carnivore	diurnal	freshwater	nonfossorial	1,2,3,4,10,26
295	Taxidea_taxus	Carnivora	Mustelidae	Taxidea	Yes	No	No	S	7107.6	25	Carnivore	nocturnal	terrestrial	nonfossorial	1,2,3,4,5,28
296	Vormela_peregusna	Carnivora	Mustelidae	Vormela	Yes	No	No	S	450.4	2.2	Carnivore	others	terrestrial	nonfossorial	1,2,3,4,5,28
297	Nandinia_binotata	Carnivora	Nandiniidae	Nandinia	Yes	No	No	S	2000	21	Herbivore	nocturnal	semiarboreal	nonfossorial	1,2,3,4,5,28
292	Odobenus_rosmarus	Carnivora	Odobenidae	Odobenus	Yes	No	No	S	225000	40	Omnivore	others	terrestrial_marine	nonfossorial	2,4,7,21
299	Arctocephalus_australis	Carnivora	Otariidae	Arctocephalus	No	No	Yes	GL	45000	30.6	Omnivore	nocturnal	terrestrial_marine	nonfossorial	1,2,3,4,7
300	Arctocephalus_forsteri	Carnivora	Otariidae	Arctocephalus	No	No	Yes	GL	101250	15	Omnivore	nocturnal	terrestrial_marine	nonfossorial	1,2,4,7,18
301	Arctocephalus_galapagoensis	Carnivora	Otariidae	Arctocephalus	No	No	Yes	GL	27000	22	Omnivore	nocturnal	terrestrial_marine	nonfossorial	1,2,4,7,27
302	Arctocephalus_gazella	Carnivora	Otariidae	Arctocephalus	No	No	Yes	GL	97500	23	Carnivore	nocturnal	terrestrial_marine	nonfossorial	1,2,4,7,18
303	Arctocephalus_pusillus	Carnivora	Otariidae	Arctocephalus	No	No	Yes	GL	172500	32.1	Carnivore	nocturnal	terrestrial_marine	nonfossorial	1,2,3,4,7
304	Callorhinus_ursinus	Carnivora	Otariidae	Callorhinus	Yes	No	No	S	45133	35	Omnivore	others	terrestrial_marine	nonfossorial	1,2,4,7,18
305	Eumetopias_jubatus	Carnivora	Otariidae	Eumetopias	No	No	Yes	GL	310000	32.2	Omnivore	nocturnal	terrestrial_marine	nonfossorial	1,2,3,4,7
306	Neophoca_cinerea	Carnivora	Otariidae	Neophoca	No	No	Yes	GL	190000	24.1	Omnivore	others	marine	nonfossorial	1,2,3,4,10
307	Otaria_byronia	Carnivora	Otariidae	Otaria	No	No	Yes	GL	140000	29	Omnivore	NA	terrestrial_marine	nonfossorial	1,2,3
302	Zalophus_californianus	Carnivora	Otariidae	Zalophus	No	No	Yes	GL	20000	35.7	Omnivore	others	terrestrial_marine	nonfossorial	1,2,3,4,7
309	Cystophora_cristata	Carnivora	Phocidae	Cystophora	Yes	No	No	S	222334	35	Omnivore	diurnal	terrestrial_marine	nonfossorial	2,4,7,10,27
310	Erignathus_barbatus	Carnivora	Phocidae	Erignathus	Yes	No	No	S	220000	31	Omnivore	diurnal	terrestrial_marine	nonfossorial	1,2,9,10
311	Halichoerus_grypus	Carnivora	Phocidae	Halichoerus	No	No	Yes	GL	157667	42.9	Carnivore	NA	terrestrial_marine	nonfossorial	1,2,3,7
312	Histriophoca_fasciata	Carnivora	Phocidae	Histriophoca	Yes	No	No	S	90000	31	Omnivore	diurnal	terrestrial_marine	nonfossorial	1,2,7,9,10
313	Hydrurga_leptonyx	Carnivora	Phocidae	Hydrurga	Yes	No	No	S	360000	26	Omnivore	others	terrestrial_marine	nonfossorial	1,2,4,9,10
314	Leptonychotes_weddellii	Carnivora	Phocidae	Leptonychotes	Yes	No	No	S	400000	25	Omnivore	others	terrestrial_marine	nonfossorial	1,2,4,9,10
315	Lobodon_carcinophaga	Carnivora	Phocidae	Lobodon	Yes	No	No	S	233250	39	Carnivore	others	terrestrial_marine	nonfossorial	2,4,7,9
316	Mirounga_angustirostris	Carnivora	Phocidae	Mirounga	Yes	No	No	S	750000	20.3	Omnivore	others	terrestrial_marine	nonfossorial	2,4,7,9
317	Mirounga_leonina	Carnivora	Phocidae	Mirounga	Yes	No	No	S	1600000	23	Carnivore	others	marine	nonfossorial	1,2,4,7,27
312	Monachus_monachus	Carnivora	Phocidae	Monachus	Yes	No	No	S	292500	23.7	Omnivore	others	terrestrial_marine	nonfossorial	1,2,4,7,18
319	Neomonachus_schauinslandi	Carnivora	Phocidae	Neomonachus	Yes	No	No	S	223000	30	Omnivore	nocturnal	terrestrial_marine	nonfossorial	1,2,4,27
320	Ommatophoca_rossii	Carnivora	Phocidae	Ommatophoca	Yes	No	No	S	250000	21	Carnivore	others	terrestrial_marine	nonfossorial	1,2,4,9,10
321	Pagophilus_groenlandicus	Carnivora	Phocidae	Pagophilus	Yes	No	No	S	120000	42	Omnivore	NA	terrestrial_marine	nonfossorial	2,7,9
322	Phoca_largha	Carnivora	Phocidae	Phoca	Yes	No	No	S	150000	35	Omnivore	others	terrestrial_marine	nonfossorial	1,2,4,36
323	Phoca_vitulina	Carnivora	Phocidae	Phoca	No	No	Yes	GL	100000	47.6	Carnivore	others	terrestrial_marine	nonfossorial	1,2,3,4,7
324	Pusa_caspica	Carnivora	Phocidae	Pusa	Yes	No	No	S	26000	50	Carnivore	diurnal	terrestrial	nonfossorial	1,2,9,10
325	Pusa_hispida	Carnivora	Phocidae	Pusa	Yes	No	No	S	90900	46	Omnivore	others	terrestrial_marine	nonfossorial	1,2,3,4,7
326	Pusa_sibirica	Carnivora	Phocidae	Pusa	Yes	No	No	S	90000	56	Carnivore	others	terrestrial	nonfossorial	1,2,3,4,7
327	Bassariscus_astutus	Carnivora	Procyonidae	Bassariscus	Yes	No	No	S	1129.5	19	Omnivore	nocturnal	arboreal	nonfossorial	1,2,3,4,5,28
322	Bassariscus_sumichrasti	Carnivora	Procyonidae	Bassariscus	Yes	No	No	S	900	24	Omnivore	nocturnal	semiarboreal	nonfossorial	1,2,3,4,5,28
329	Nasua_narica	Carnivora	Procyonidae	Nasua	No	No	Yes	GL	4030	26.4	Omnivore	others	semiarboreal	nonfossorial	1,2,3,4,5,28
330	Nasua_nasua	Carnivora	Procyonidae	Nasua	No	No	Yes	GL	3793.2	23.7	Omnivore	diurnal	semiarboreal	nonfossorial	1,2,3,4,5,28
331	Potos_flavus	Carnivora	Procyonidae	Potos	No	No	Yes	GL	3000	32.4	Omnivore	nocturnal	arboreal	nonfossorial	2,3,4,5,28
332	Procyon_lotor	Carnivora	Procyonidae	Procyon	Yes	No	No	S	6550	21	Omnivore	others	semiarboreal	nonfossorial	1,2,3,4,5,28
333	Ailuropoda_melanoleuca	Carnivora	Ursidae	Ailuropoda	Yes	No	No	S	102400	36.2	Herbivore	others	terrestrial	nonfossorial	1,2,3,4,5,28
334	Helarctos_malayanus	Carnivora	Ursidae	Helarctos	Yes	No	No	S	46500	35.9	Herbivore	nocturnal	semiarboreal	nonfossorial	1,2,3,4,5,28
335	Melursus_ursinus	Carnivora	Ursidae	Melursus	Yes	No	No	S	93130	33.3	Omnivore	others	terrestrial	nonfossorial	1,2,3,4,5,28
336	Tremarctos_ornatus	Carnivora	Ursidae	Tremarctos	Yes	No	No	S	140001	39	Omnivore	others	semiarboreal	nonfossorial	1,2,3,4,5
337	Ursus_americanus	Carnivora	Ursidae	Ursus	Yes	No	No	S	110500	34	Herbivore	diurnal	terrestrial	nonfossorial	1,3,4,5
332	Ursus_arctos	Carnivora	Ursidae	Ursus	Yes	No	No	S	120520	40	Omnivore	others	terrestrial	nonfossorial	1,2,3,4,5
339	Ursus_maritimus	Carnivora	Ursidae	Ursus	Yes	No	No	S	322750	43.2	Omnivore	diurnal	terrestrial_marine	nonfossorial	1,2,3,4,5
340	Ursus_thibetanus	Carnivora	Ursidae	Ursus	Yes	No	No	S	77500	39.2	Herbivore	others	semiarboreal	nonfossorial	1,2,3,4,5
341	Civettictis_civetta	Carnivora	Viverridae	Civettictis	Yes	No	No	S	12000	22	Omnivore	nocturnal	terrestrial	nonfossorial	1,2,3,4,5,28
342	Genetta_genetta	Carnivora	Viverridae	Genetta	Yes	No	No	S	1200	22.7	Omnivore	nocturnal	semiarboreal	nonfossorial	1,2,3,4,5,28
343	Genetta_tigrina	Carnivora	Viverridae	Genetta	Yes	No	No	S	2225	21.3	Omnivore	nocturnal	semiarboreal	nonfossorial	1,2,3,4,5
344	Paguma_larvata	Carnivora	Viverridae	Paguma	Yes	No	No	S	4300	27.4	Omnivore	nocturnal	semiarboreal	nonfossorial	1,2,3,4,5,28
345	Paradoxurus_hermaphroditus	Carnivora	Viverridae	Paradoxurus	Yes	No	No	S	3156.7	24.5	Omnivore	nocturnal	semiarboreal	nonfossorial	1,2,3,4,5,28
346	Viverra_tangalunga	Carnivora	Viverridae	Viverra	Yes	No	No	S	6225	15	Omnivore	nocturnal	semiarboreal	nonfossorial	1,2,3,4,5,28
347	Viverra_zibetha	Carnivora	Viverridae	Viverra	Yes	No	No	S	9500	21.7	Omnivore	nocturnal	semiarboreal	nonfossorial	1,2,3,4,5,28
342	Viverricula_indica	Carnivora	Viverridae	Viverricula	Yes	No	No	S	2902.4	10.5	Omnivore	others	terrestrial	nonfossorial	1,2,4,18,28
349	Saccopteryx_bilineata	Chiroptera	Emballonuridae	Saccopteryx	No	No	Yes	GL	7.2	6	Carnivore	nocturnal	aerial	nonfossorial	1,2,3,4,37
350	Chaerephon_pumilus	Chiroptera	Molossidae	Chaerephon	No	No	Yes	GL	11.3	5	Carnivore	nocturnal	aerial	nonfossorial	1,2,4,37
351	Molossus_molossus	Chiroptera	Molossidae	Molossus	No	No	Yes	GL	13.6	5.6	Carnivore	nocturnal	aerial	nonfossorial	1,2,3,37
352	Tadarida_brasiliensis	Chiroptera	Molossidae	Tadarida	No	No	Yes	GL	12.5	12	Carnivore	nocturnal	aerial	nonfossorial	1,2,3,37
353	Mystacina_tuberculata	Chiroptera	Mystacinidae	Mystacina	No	No	Yes	GL	12.6	7.6	Omnivore	nocturnal	aerial	nonfossorial	1,2,3,4,37
354	Noctilio_leporinus	Chiroptera	Noctilionidae	Noctilio	No	No	Yes	GL	52.3	11.2	Carnivore	nocturnal	aerial	nonfossorial	1,2,3,37
355	Artibeus_jamaicensis	Chiroptera	Phyllostomidae	Artibeus	No	No	Yes	GL	42.2	19.2	Omnivore	nocturnal	aerial	nonfossorial	1,2,3,4,32,37
356	Carollia_perspicillata	Chiroptera	Phyllostomidae	Carollia	No	No	Yes	GL	12	17	Omnivore	nocturnal	aerial	nonfossorial	1,2,3,4,37
357	Desmodus_rotundus	Chiroptera	Phyllostomidae	Desmodus	No	No	Yes	GL	31.2	29.2	Carnivore	nocturnal	aerial	nonfossorial	1,2,3,4,32,37
352	Glossophaga_soricina	Chiroptera	Phyllostomidae	Glossophaga	No	No	Yes	GL	9.4	11	Omnivore	nocturnal	aerial	nonfossorial	1,2,3,37
359	Macrotus_waterhousii	Chiroptera	Phyllostomidae	Macrotus	No	No	Yes	GL	12.2	10.4	Omnivore	nocturnal	aerial	nonfossorial	1,2,3,37
360	Phyllostomus_discolor	Chiroptera	Phyllostomidae	Phyllostomus	No	No	Yes	GL	34.1	9	Omnivore	nocturnal	aerial	nonfossorial	1,2,3,37
361	Phyllostomus_hastatus	Chiroptera	Phyllostomidae	Phyllostomus	No	No	Yes	GL	27.2	12	Omnivore	nocturnal	aerial	nonfossorial	1,2,3,4,32,37
362	Vampyrum_spectrum	Chiroptera	Phyllostomidae	Vampyrum	No	Yes	No	PL	167.7	6.5	Omnivore	nocturnal	aerial	nonfossorial	1,2,10,18,37
363	Cynopterus_brachyotis	Chiroptera	Pteropodidae	Cynopterus	No	No	Yes	GL	31.2	10.1	Herbivore	nocturnal	aerial	nonfossorial	1,2,3,37
364	Cynopterus_sphinx	Chiroptera	Pteropodidae	Cynopterus	No	No	Yes	GL	44.71	10	Herbivore	nocturnal	aerial	nonfossorial	1,2,3,4,37
365	Eidolon_helvum	Chiroptera	Pteropodidae	Eidolon	No	No	Yes	GL	253.3	21.2	Herbivore	nocturnal	aerial	nonfossorial	1,2,3,4,37
366	Eonycteris_spelaea	Chiroptera	Pteropodidae	Eonycteris	No	No	Yes	GL	52.7	5	Omnivore	nocturnal	aerial	nonfossorial	1,2,4,18,37
367	Epomophorus_gambianus	Chiroptera	Pteropodidae	Epomophorus	No	No	Yes	GL	122.9	7.2	Herbivore	nocturnal	aerial	nonfossorial	1,2,3,10,37
362	Epomophorus_wahlbergi	Chiroptera	Pteropodidae	Epomophorus	No	No	Yes	GL	91.6	10.1	Herbivore	nocturnal	aerial	nonfossorial	1,2,3,37
369	Pteropus_alecto	Chiroptera	Pteropodidae	Pteropus	No	No	Yes	GL	643.6	19.7	Herbivore	nocturnal	aerial	nonfossorial	1,2,3,10
370	Pteropus_hypomelanus	Chiroptera	Pteropodidae	Pteropus	No	No	Yes	GL	422.1	20.3	Herbivore	nocturnal	aerial	nonfossorial	1,2,3,10
371	Pteropus_medius	Chiroptera	Pteropodidae	Pteropus	No	No	Yes	GL	204.2	40	Herbivore	nocturnal	aerial	nonfossorial	1,2,3,4,32,37
372	Pteropus_poliocephalus	Chiroptera	Pteropodidae	Pteropus	No	No	Yes	GL	749.9	23.6	Herbivore	nocturnal	aerial	nonfossorial	1,2,3,37
373	Pteropus_pumilus	Chiroptera	Pteropodidae	Pteropus	No	No	Yes	GL	123.4	17.2	Herbivore	nocturnal	aerial	nonfossorial	1,2,3,37
374	Pteropus_rodricensis	Chiroptera	Pteropodidae	Pteropus	No	No	Yes	GL	253.2	22	Herbivore	nocturnal	aerial	nonfossorial	1,2,3,37
375	Pteropus_scapulatus	Chiroptera	Pteropodidae	Pteropus	No	No	Yes	GL	447.5	15.2	Herbivore	nocturnal	aerial	nonfossorial	1,2,3,37
376	Pteropus_vampyrus	Chiroptera	Pteropodidae	Pteropus	No	No	Yes	GL	935.9	20.9	Herbivore	nocturnal	aerial	nonfossorial	1,2,3,37
377	Rousettus_aegyptiacus	Chiroptera	Pteropodidae	Rousettus	No	No	Yes	GL	132.2	22.9	Herbivore	nocturnal	aerial	nonfossorial	1,2,3,4,37
372	Rhinolophus_euryale	Chiroptera	Rhinolophidae	Rhinolophus	No	No	Yes	GL	2.2	13	Carnivore	nocturnal	aerial	nonfossorial	1,2,3,37
379	Rhinolophus_ferrumequinum	Chiroptera	Rhinolophidae	Rhinolophus	No	No	Yes	GL	22.59	30.5	Carnivore	nocturnal	aerial	nonfossorial	1,2,3,4,37
320	Aeorestes_cinereus	Chiroptera	Vespertilionidae	Aeorestes	Yes	No	No	S	25.3	14	Carnivore	nocturnal	aerial	nonfossorial	1,2,3,4,26
321	Antrozous_pallidus	Chiroptera	Vespertilionidae	Antrozous	No	No	Yes	GL	20.2	14.2	Carnivore	nocturnal	aerial	nonfossorial	1,2,3,4,37
322	Barbastella_barbastellus	Chiroptera	Vespertilionidae	Barbastella	Yes	No	No	S	2	23	Carnivore	nocturnal	aerial	nonfossorial	1,2,3,10
323	Corynorhinus_rafinesquii	Chiroptera	Vespertilionidae	Corynorhinus	No	No	Yes	GL	9.1	10.1	Carnivore	nocturnal	aerial	nonfossorial	1,2,4,37
324	Corynorhinus_townsendii	Chiroptera	Vespertilionidae	Corynorhinus	No	No	Yes	GL	9.9	20.5	Carnivore	nocturnal	aerial	nonfossorial	1,2,3,37
325	Eptesicus_fuscus	Chiroptera	Vespertilionidae	Eptesicus	No	No	Yes	GL	17.5	19	Carnivore	nocturnal	aerial	nonfossorial	1,2,3,4,32,37
326	Eptesicus_nilssonii	Chiroptera	Vespertilionidae	Eptesicus	No	No	Yes	GL	10.4	20	Carnivore	nocturnal	aerial	nonfossorial	2,3,37
327	Eptesicus_serotinus	Chiroptera	Vespertilionidae	Eptesicus	No	No	Yes	GL	22.9	21	Carnivore	nocturnal	aerial	nonfossorial	2,3,37
322	Lasionycteris_noctivagans	Chiroptera	Vespertilionidae	Lasionycteris	Yes	No	No	S	10.5	12	Carnivore	diurnal	aerial	nonfossorial	2,3,37
329	Myotis_bechsteinii	Chiroptera	Vespertilionidae	Myotis	No	No	Yes	GL	2.5	21	Carnivore	nocturnal	aerial	nonfossorial	1,2,3,37
390	Myotis_brandtii	Chiroptera	Vespertilionidae	Myotis	No	No	Yes	GL	5.3	41	Carnivore	nocturnal	aerial	nonfossorial	1,2,3,37
391	Myotis_californicus	Chiroptera	Vespertilionidae	Myotis	No	No	Yes	GL	4.6	15	Carnivore	nocturnal	aerial	nonfossorial	1,2,4,37
392	Myotis_daubentonii	Chiroptera	Vespertilionidae	Myotis	No	No	Yes	GL	7.4	22	Carnivore	nocturnal	aerial	nonfossorial	1,2,3,4,32,37
393	Myotis_evotis	Chiroptera	Vespertilionidae	Myotis	No	No	Yes	GL	6.7	22	Carnivore	nocturnal	aerial	nonfossorial	2,3,37
394	Myotis_keenii	Chiroptera	Vespertilionidae	Myotis	No	No	Yes	GL	6.3	19	Carnivore	nocturnal	aerial	nonfossorial	2,3,37
395	Myotis_lucifugus	Chiroptera	Vespertilionidae	Myotis	No	No	Yes	GL	7.6	34	Carnivore	nocturnal	aerial	nonfossorial	1,2,3,37
396	Myotis_myotis	Chiroptera	Vespertilionidae	Myotis	No	No	Yes	GL	34	37.1	Carnivore	nocturnal	aerial	nonfossorial	1,2,3,37
397	Myotis_mystacinus	Chiroptera	Vespertilionidae	Myotis	No	No	Yes	GL	6	24	Carnivore	nocturnal	aerial	nonfossorial	1,2,3,32
392	Myotis_nattereri	Chiroptera	Vespertilionidae	Myotis	No	No	Yes	GL	7.1	23.7	Carnivore	nocturnal	aerial	nonfossorial	1,2,3,37
399	Myotis_nigricans	Chiroptera	Vespertilionidae	Myotis	No	No	Yes	GL	4.2	7	Carnivore	nocturnal	aerial	nonfossorial	1,2,3,37
400	Myotis_sodalis	Chiroptera	Vespertilionidae	Myotis	No	No	Yes	GL	6.9	20	Carnivore	nocturnal	aerial	nonfossorial	1,2,3,4,37
401	Myotis_thysanodes	Chiroptera	Vespertilionidae	Myotis	No	No	Yes	GL	2.1	12.3	Carnivore	nocturnal	aerial	nonfossorial	2,3,37
402	Myotis_velifer	Chiroptera	Vespertilionidae	Myotis	No	No	Yes	GL	10.1	11.3	Carnivore	nocturnal	aerial	nonfossorial	1,2,3,37
403	Myotis_volans	Chiroptera	Vespertilionidae	Myotis	No	No	Yes	GL	2.5	21	Carnivore	nocturnal	aerial	nonfossorial	1,2,3,37
404	Nyctalus_leisleri	Chiroptera	Vespertilionidae	Nyctalus	No	No	Yes	GL	13.3	16	Carnivore	nocturnal	aerial	nonfossorial	1,2,3,37
405	Nyctalus_noctula	Chiroptera	Vespertilionidae	Nyctalus	No	No	Yes	GL	22	12	Carnivore	nocturnal	aerial	nonfossorial	1,2,3,37
406	Nycticeius_humeralis	Chiroptera	Vespertilionidae	Nycticeius	No	No	Yes	GL	9	6	Carnivore	nocturnal	aerial	nonfossorial	1,2,3,37
407	Pipistrellus_abramus	Chiroptera	Vespertilionidae	Pipistrellus	No	No	Yes	GL	5.6	12.4	Carnivore	nocturnal	aerial	nonfossorial	1,2,21
402	Pipistrellus_nathusii	Chiroptera	Vespertilionidae	Pipistrellus	No	No	Yes	GL	7.3	11	Carnivore	nocturnal	aerial	nonfossorial	1,2,3,37
409	Pipistrellus_pipistrellus	Chiroptera	Vespertilionidae	Pipistrellus	No	No	Yes	GL	5.7	16.6	Carnivore	nocturnal	aerial	nonfossorial	1,2,3
410	Plecotus_auritus	Chiroptera	Vespertilionidae	Plecotus	No	No	Yes	GL	2.19	30	Carnivore	nocturnal	aerial	nonfossorial	1,2,3,4,32,37
411	Vespertilio_murinus	Chiroptera	Vespertilionidae	Vespertilio	No	No	Yes	GL	12.7	14.5	Carnivore	nocturnal	aerial	nonfossorial	1,2,3,26
412	Euphractus_sexcinctus	Cingulata	Chlamyphoridae	Euphractus	Yes	No	No	S	4722.9	22.1	Omnivore	others	terrestrial	nonfossorial	1,2,3,4,5,38
413	Priodontes_maximus	Cingulata	Chlamyphoridae	Priodontes	Yes	No	No	S	45359.7	15	Carnivore	nocturnal	terrestrial	nonfossorial	1,2,3,4,5,38
414	Tolypeutes_matacus	Cingulata	Chlamyphoridae	Tolypeutes	Yes	No	No	S	1200	36.2	Omnivore	others	terrestrial	nonfossorial	1,2,3,4,5,38
415	Zaedyus_pichiy	Cingulata	Chlamyphoridae	Zaedyus	Yes	No	No	S	1320	12.5	Omnivore	nocturnal	terrestrial	nonfossorial	1,2,3,5,26
416	Dasypus_novemcinctus	Cingulata	Dasypodidae	Dasypus	Yes	No	No	S	3949.01	22.3	Omnivore	others	terrestrial	nonfossorial	1,3,4,5,38
417	Dasypus_septemcinctus	Cingulata	Dasypodidae	Dasypus	Yes	No	No	S	1526.7	16.2	Omnivore	nocturnal	terrestrial	nonfossorial	1,2,3,5,38
412	Antechinus_agilis	Dasyuromorpha	Dasyuridae	Antechinus	Yes	No	No	S	24	4.7	Carnivore	others	arboreal	nonfossorial	1,2,3,4,26,39
419	Antechinus_stuartii	Dasyuromorpha	Dasyuridae	Antechinus	Yes	No	No	S	27.5	5.4	Omnivore	others	arboreal	nonfossorial	1,2,3,4,10
420	Antechinus_swainsonii	Dasyuromorpha	Dasyuridae	Antechinus	Yes	No	No	S	53	3.3	Omnivore	others	arboreal	nonfossorial	1,2,3,4,5,26
421	Dasyurus_geoffroii	Dasyuromorpha	Dasyuridae	Dasyurus	Yes	No	No	S	1100	6.2	Carnivore	others	terrestrial	nonfossorial	1,2,3,4,39
422	Dasyurus_hallucatus	Dasyuromorpha	Dasyuridae	Dasyurus	Yes	No	No	S	525	5.9	Carnivore	others	arboreal	nonfossorial	1,2,3,4,39
423	Dasyurus_maculatus	Dasyuromorpha	Dasyuridae	Dasyurus	Yes	No	No	S	5500	6.2	Omnivore	others	terrestrial	nonfossorial	1,2,3,4,39
424	Dasyurus_viverrinus	Dasyuromorpha	Dasyuridae	Dasyurus	Yes	No	No	S	1090	6.2	Omnivore	others	terrestrial	nonfossorial	1,2,3,4,39
425	Phascogale_tapoatafa	Dasyuromorpha	Dasyuridae	Phascogale	Yes	No	No	S	193.5	5.9	Omnivore	others	arboreal	nonfossorial	1,2,3,4,10
426	Planigale_gilesi	Dasyuromorpha	Dasyuridae	Planigale	Yes	No	No	S	9.2	5	Carnivore	others	terrestrial	nonfossorial	1,2,4,39
427	Planigale_tenuirostris	Dasyuromorpha	Dasyuridae	Planigale	Yes	No	No	S	6.1	5.2	Carnivore	others	terrestrial	nonfossorial	1,2,3,4,5
422	Sarcophilus_harrisii	Dasyuromorpha	Dasyuridae	Sarcophilus	Yes	No	No	S	11000	13	Carnivore	others	terrestrial	nonfossorial	2,3,4,5,10
429	Sminthopsis_crassicaudata	Dasyuromorpha	Dasyuridae	Sminthopsis	Yes	No	No	S	15	5	Carnivore	others	terrestrial	nonfossorial	1,2,3,4,5
430	Sminthopsis_murina	Dasyuromorpha	Dasyuridae	Sminthopsis	Yes	No	No	S	17	2	Carnivore	others	terrestrial	nonfossorial	1,2,4,39
431	Sminthopsis_youngsoni	Dasyuromorpha	Dasyuridae	Sminthopsis	Yes	No	No	S	10.1	5.3	Carnivore	others	terrestrial	nonfossorial	1,2,3,4,5
432	Myrmecobius_fasciatus	Dasyuromorpha	Myrmecobiidae	Myrmecobius	Yes	No	No	S	471.5	11	Carnivore	others	terrestrial	nonfossorial	1,2,3,4,5,39
433	Caluromys_philander	Didelphimorphia	Didelphidae	Caluromys	Yes	No	No	S	229.3	2.9	Omnivore	nocturnal	semiarboreal	nonfossorial	1,2,3,4,5,39
434	Chironectes_minimus	Didelphimorphia	Didelphidae	Chironectes	Yes	No	No	S	946	3.1	Omnivore	nocturnal	terrestrial	nonfossorial	1,2,3,4,39
435	Didelphis_aurita	Didelphimorphia	Didelphidae	Didelphis	Yes	No	No	S	1164	4	Omnivore	nocturnal	semiarboreal	nonfossorial	1,2,3,4,5,39
436	Didelphis_virginiana	Didelphimorphia	Didelphidae	Didelphis	Yes	No	No	S	2195.5	6.6	Omnivore	nocturnal	semiarboreal	nonfossorial	1,2,3,4,5,39
437	Marmosa_robinsoni	Didelphimorphia	Didelphidae	Marmosa	Yes	No	No	S	56.7	5	Omnivore	nocturnal	arboreal	nonfossorial	1,2,3,4,10
432	Metachirus_nudicaudatus	Didelphimorphia	Didelphidae	Metachirus	Yes	No	No	S	375	3	Omnivore	nocturnal	terrestrial	nonfossorial	1,2,3,4
439	Monodelphis_domestica	Didelphimorphia	Didelphidae	Monodelphis	Yes	No	No	S	93.45	5.1	Carnivore	others	semiarboreal	nonfossorial	1,3,4,5,39
440	Philander_opossum	Didelphimorphia	Didelphidae	Philander	Yes	No	No	S	525.5	4.4	Omnivore	nocturnal	semiarboreal	nonfossorial	1,2,3,4,5,39
441	Acrobates_pygmaeus	Diprotodontia	Acrobatidae	Acrobates	No	No	Yes	GL	12	2.2	Omnivore	nocturnal	arboreal	nonfossorial	1,2,3,5,10,26
442	Macropus_giganteus	Diprotodontia	Macropodidae	Macropus	No	No	Yes	GL	25275	25	Herbivore	others	terrestrial	nonfossorial	2,3,4,5,39
443	Notamacropus_agilis	Diprotodontia	Macropodidae	Notamacropus	No	No	Yes	GL	15000	16.9	Herbivore	diurnal	terrestrial	nonfossorial	2,3,5,40
444	Onychogalea_fraenata	Diprotodontia	Macropodidae	Onychogalea	Yes	No	No	S	5500	7.4	Herbivore	nocturnal	terrestrial	nonfossorial	1,2,3,5,39
445	Osphranter_robustus	Diprotodontia	Macropodidae	Osphranter	No	No	Yes	GL	21262.5	22	Herbivore	nocturnal	terrestrial	nonfossorial	2,3,4,5,40
446	Osphranter_rufus	Diprotodontia	Macropodidae	Osphranter	No	No	Yes	GL	46250	25	Herbivore	nocturnal	terrestrial	nonfossorial	2,3,4,5,40
447	Petrogale_assimilis	Diprotodontia	Macropodidae	Petrogale	No	Yes	No	PL	4500	13	Herbivore	others	terrestrial	nonfossorial	2,4,39
442	Petrogale_xanthopus	Diprotodontia	Macropodidae	Petrogale	Yes	No	No	S	2500	14.4	Herbivore	others	terrestrial	nonfossorial	2,3,5,39
449	Dactylopsila_trivirgata	Diprotodontia	Petauridae	Dactylopsila	Yes	No	No	S	413.5	9.6	Omnivore	nocturnal	arboreal	nonfossorial	1,2,3,4,5
450	Gymnobelideus_leadbeateri	Diprotodontia	Petauridae	Gymnobelideus	No	Yes	Yes	PL;GL	127	14.1	Omnivore	nocturnal	arboreal	nonfossorial	2,3,4,5,39
451	Petaurus_australis	Diprotodontia	Petauridae	Petaurus	No	No	Yes	GL	575	15	Omnivore	nocturnal	arboreal	nonfossorial	1,2,3,4,5
452	Petaurus_breviceps	Diprotodontia	Petauridae	Petaurus	No	No	Yes	GL	120.76	17.2	Omnivore	nocturnal	arboreal	nonfossorial	1,3,4,5,39
453	Trichosurus_caninus	Diprotodontia	Phalangeridae	Trichosurus	Yes	No	No	S	3500	17	Herbivore	nocturnal	arboreal	nonfossorial	1,2,4
454	Trichosurus_vulpecula	Diprotodontia	Phalangeridae	Trichosurus	Yes	No	No	S	2650	15.9	Herbivore	nocturnal	arboreal	nonfossorial	2,3,4,5,10
455	Bettongia_gaimardi	Diprotodontia	Potoroidae	Bettongia	Yes	No	No	S	1660	11.2	Herbivore	nocturnal	terrestrial	nonfossorial	1,2,4,13,39
456	Potorous_tridactylus	Diprotodontia	Potoroidae	Potorous	Yes	No	No	S	1100	14.5	Omnivore	nocturnal	terrestrial	nonfossorial	2,3,4,5,39
457	Petauroides_volans	Diprotodontia	Pseudocheiridae	Petauroides	Yes	No	No	S	1300	15	Herbivore	nocturnal	arboreal	nonfossorial	1,2,4,14,39
452	Pseudocheirus_peregrinus	Diprotodontia	Pseudocheiridae	Pseudocheirus	No	Yes	Yes	PL;GL	900	10.1	Herbivore	nocturnal	arboreal	nonfossorial	1,2,3,5,39
459	Tarsipes_rostratus	Diprotodontia	Tarsipedidae	Tarsipes	Yes	No	No	S	9	2	Herbivore	others	arboreal	nonfossorial	2,4,14,39
460	Atelerix_albiventris	Eulipotyphla	Erinaceidae	Atelerix	Yes	No	No	S	293.44	11.4	Omnivore	nocturnal	terrestrial	nonfossorial	1,3,4,5,38
461	Atelerix_algirus	Eulipotyphla	Erinaceidae	Atelerix	Yes	No	No	S	1250	7	Omnivore	nocturnal	terrestrial	nonfossorial	1,2,4,38
462	Echinosorex_gymnura	Eulipotyphla	Erinaceidae	Echinosorex	Yes	No	No	S	957	7	Omnivore	others	terrestrial	nonfossorial	1,2,4,38
463	Erinaceus_amurensis	Eulipotyphla	Erinaceidae	Erinaceus	Yes	No	No	S	200	2	Carnivore	nocturnal	terrestrial	nonfossorial	1,2,3,4,38
464	Erinaceus_concolor	Eulipotyphla	Erinaceidae	Erinaceus	Yes	No	No	S	719	7	Omnivore	nocturnal	terrestrial	nonfossorial	1,2,3,4,5,38
465	Erinaceus_europaeus	Eulipotyphla	Erinaceidae	Erinaceus	Yes	No	No	S	777.95	11.7	Omnivore	others	terrestrial	nonfossorial	1,3,4,5,38
466	Hemiechinus_auritus	Eulipotyphla	Erinaceidae	Hemiechinus	Yes	No	No	S	342	7.6	Omnivore	nocturnal	terrestrial	nonfossorial	1,2,3,4,5,38
467	Paraechinus_aethiopicus	Eulipotyphla	Erinaceidae	Paraechinus	Yes	No	No	S	122	6.3	Carnivore	nocturnal	terrestrial	nonfossorial	1,2,3,4,5,38
462	Solenodon_paradoxus	Eulipotyphla	Solenodontidae	Solenodon	No	No	Yes	GL	900	12.1	Carnivore	others	terrestrial	nonfossorial	1,2,3,4,5
469	Blarina_brevicauda	Eulipotyphla	Soricidae	Blarina	Yes	No	No	S	22	2.2	Omnivore	nocturnal	terrestrial	nonfossorial	1,2,3,4,5
470	Blarina_hylophaga	Eulipotyphla	Soricidae	Blarina	Yes	No	No	S	14.5	2.2	Carnivore	nocturnal	terrestrial	nonfossorial	1,2,3,5,26
471	Crocidura_flavescens	Eulipotyphla	Soricidae	Crocidura	Yes	No	No	S	22.5	2.2	Carnivore	others	terrestrial	nonfossorial	1,2,3,4,5
472	Crocidura_leucodon	Eulipotyphla	Soricidae	Crocidura	Yes	No	No	S	9.2	2.9	Omnivore	others	terrestrial	nonfossorial	1,2,3,5,10
473	Crocidura_russula	Eulipotyphla	Soricidae	Crocidura	Yes	No	No	S	11.5	4	Carnivore	others	terrestrial	nonfossorial	1,2,3,5,10
474	Crocidura_suaveolens	Eulipotyphla	Soricidae	Crocidura	Yes	No	No	S	5.2	2.2	Omnivore	others	terrestrial	nonfossorial	1,2,3,4,5
475	Cryptotis_parva	Eulipotyphla	Soricidae	Cryptotis	No	No	Yes	GL	5	3.5	Omnivore	others	terrestrial	nonfossorial	2,3,4,5,9
476	Myosorex_varius	Eulipotyphla	Soricidae	Myosorex	Yes	No	No	S	13.2	2.1	Carnivore	others	terrestrial	nonfossorial	1,2,3,4,5
477	Neomys_fodiens	Eulipotyphla	Soricidae	Neomys	Yes	No	No	S	14.3	3.1	Omnivore	others	terrestrial	nonfossorial	1,2,3,4,10
472	Notiosorex_crawfordi	Eulipotyphla	Soricidae	Notiosorex	Yes	No	No	S	4.4	1.25	Carnivore	others	terrestrial	nonfossorial	1,2,4,10
479	Sorex_alpinus	Eulipotyphla	Soricidae	Sorex	Yes	No	No	S	7.2	1.3	Carnivore	nocturnal	terrestrial	nonfossorial	1,2,4,10
420	Sorex_araneus	Eulipotyphla	Soricidae	Sorex	Yes	No	No	S	10	3.2	Omnivore	others	terrestrial	nonfossorial	1,2,3,4,5
421	Sorex_arcticus	Eulipotyphla	Soricidae	Sorex	Yes	No	No	S	2.2	1.5	Carnivore	others	terrestrial	nonfossorial	1,2,4,9,10
422	Sorex_caecutiens	Eulipotyphla	Soricidae	Sorex	Yes	No	No	S	5.4	3	Omnivore	others	terrestrial	nonfossorial	1,2,3,4,5
423	Sorex_cinereus	Eulipotyphla	Soricidae	Sorex	Yes	No	No	S	4.7	1.7	Carnivore	others	terrestrial	nonfossorial	1,2,4,9,10
424	Sorex_coronatus	Eulipotyphla	Soricidae	Sorex	Yes	No	No	S	9.6	1.125	Carnivore	others	terrestrial	nonfossorial	1,2,4
425	Sorex_fumeus	Eulipotyphla	Soricidae	Sorex	Yes	No	No	S	7.7	1.3	Omnivore	others	terrestrial	nonfossorial	1,2,4,9,10
426	Sorex_minutus	Eulipotyphla	Soricidae	Sorex	Yes	No	No	S	4.5	2	Omnivore	others	terrestrial	nonfossorial	1,2,4,10
427	Sorex_ornatus	Eulipotyphla	Soricidae	Sorex	Yes	No	No	S	5	1.41667	Carnivore	diurnal	terrestrial	nonfossorial	1,2,4
422	Sorex_palustris	Eulipotyphla	Soricidae	Sorex	Yes	No	No	S	13.5	1.5	Omnivore	others	terrestrial	nonfossorial	1,2,4,9,10
429	Sorex_unguiculatus	Eulipotyphla	Soricidae	Sorex	Yes	No	No	S	9.9	1.5	Carnivore	others	terrestrial	nonfossorial	1,2,4
490	Sorex_vagrans	Eulipotyphla	Soricidae	Sorex	Yes	No	No	S	5.9	2.02333	Omnivore	others	terrestrial	nonfossorial	1,2,4
491	Suncus_etruscus	Eulipotyphla	Soricidae	Suncus	Yes	No	No	S	2.1	3.2	Carnivore	nocturnal	terrestrial	nonfossorial	1,2,3,5,10
492	Suncus_murinus	Eulipotyphla	Soricidae	Suncus	Yes	No	No	S	61.5	3.2	Carnivore	nocturnal	terrestrial	nonfossorial	1,2,3,5,10
493	Condylura_cristata	Eulipotyphla	Talpidae	Condylura	Yes	No	No	S	24	2.5	Carnivore	others	terrestrial	subterranean	1,2,3,4,5
494	Galemys_pyrenaicus	Eulipotyphla	Talpidae	Galemys	Yes	No	No	S	60.2	5	Carnivore	others	terrestrial	nonfossorial	1,2,4,10
495	Mogera_wogura	Eulipotyphla	Talpidae	Mogera	Yes	No	No	S	111.5	3.2	Omnivore	others	terrestrial	subterranean	1,2,3,4,5
496	Oreoscaptor_mizura	Eulipotyphla	Talpidae	Oreoscaptor	Yes	No	No	S	35.5	3	Carnivore	others	terrestrial	nonfossorial	1,2,4
497	Parascalops_breweri	Eulipotyphla	Talpidae	Parascalops	Yes	No	No	S	51	5	Omnivore	others	terrestrial	subterranean	1,2,4,38
492	Scalopus_aquaticus	Eulipotyphla	Talpidae	Scalopus	Yes	No	No	S	91.3	6.2	Omnivore	others	terrestrial	nonfossorial	1,2,4,10
499	Scapanus_latimanus	Eulipotyphla	Talpidae	Scapanus	Yes	No	No	S	55	3	Carnivore	others	terrestrial	nonfossorial	1,2,4,10
500	Scapanus_orarius	Eulipotyphla	Talpidae	Scapanus	Yes	No	No	S	61.2	3	Omnivore	others	terrestrial	nonfossorial	1,2,4,10
501	Talpa_europaea	Eulipotyphla	Talpidae	Talpa	Yes	No	No	S	77	6	Carnivore	others	terrestrial	subterranean	1,2,4,10,21
502	Urotrichus_talpoides	Eulipotyphla	Talpidae	Urotrichus	Yes	No	No	S	45	3.5	Omnivore	others	terrestrial	nonfossorial	1,2,4,10
503	Dendrohyrax_dorsalis	Hyracoidea	Procaviidae	Dendrohyrax	Yes	No	No	S	3175	10	Herbivore	nocturnal	terrestrial	nonfossorial	1,2,4,6,14
504	Heterohyrax_brucei	Hyracoidea	Procaviidae	Heterohyrax	No	No	Yes	GL	2625	14	Herbivore	diurnal	terrestrial	nonfossorial	1,2,4,6,14
505	Procavia_capensis	Hyracoidea	Procaviidae	Procavia	No	No	Yes	GL	2952.42	14.2	Herbivore	diurnal	terrestrial	nonfossorial	1,3,4,5,6
506	Lepus_americanus	Lagomorpha	Leporidae	Lepus	Yes	No	No	S	1710	2	Herbivore	nocturnal	terrestrial	nonfossorial	1,2,4,18,41
507	Lepus_arcticus	Lagomorpha	Leporidae	Lepus	Yes	No	No	S	4405	7	Herbivore	nocturnal	terrestrial	nonfossorial	1,2,4,18,41
502	Lepus_brachyurus	Lagomorpha	Leporidae	Lepus	Yes	No	No	S	2350	13	Herbivore	nocturnal	terrestrial	nonfossorial	1,2,3,5,41
509	Lepus_californicus	Lagomorpha	Leporidae	Lepus	Yes	No	No	S	2422.5	11.2	Herbivore	nocturnal	terrestrial	nonfossorial	1,2,3,4,5,41
510	Lepus_europaeus	Lagomorpha	Leporidae	Lepus	Yes	No	No	S	3740	10.7	Herbivore	others	terrestrial	nonfossorial	1,2,3,4,5,41
511	Lepus_timidus	Lagomorpha	Leporidae	Lepus	No	No	Yes	GL	3042	12	Herbivore	nocturnal	terrestrial	nonfossorial	2,3,5,41
512	Lepus_townsendii	Lagomorpha	Leporidae	Lepus	Yes	No	No	S	1555	2	Herbivore	nocturnal	terrestrial	nonfossorial	1,2,4,41
513	Oryctolagus_cuniculus	Lagomorpha	Leporidae	Oryctolagus	No	Yes	Yes	PL;GL	1590.57	9	Herbivore	others	terrestrial	nonfossorial	2,3,4,41
514	Sylvilagus_audubonii	Lagomorpha	Leporidae	Sylvilagus	Yes	No	No	S	229.6	7.2	Herbivore	diurnal	terrestrial	nonfossorial	1,2,3,5,41
515	Sylvilagus_floridanus	Lagomorpha	Leporidae	Sylvilagus	Yes	No	No	S	1172.2	9.2	Herbivore	others	terrestrial	nonfossorial	1,2,3,4,5
516	Sylvilagus_nuttallii	Lagomorpha	Leporidae	Sylvilagus	Yes	No	No	S	755.1	7.4	Herbivore	diurnal	terrestrial	nonfossorial	1,2,3,5,41
517	Sylvilagus_palustris	Lagomorpha	Leporidae	Sylvilagus	Yes	No	No	S	1500	7.6	Herbivore	nocturnal	terrestrial	nonfossorial	1,2,3,4,5
512	Sylvilagus_transitionalis	Lagomorpha	Leporidae	Sylvilagus	Yes	No	No	S	656.7	9.3	Herbivore	others	terrestrial	nonfossorial	1,2,3,4,5,41
519	Ochotona_alpina	Lagomorpha	Ochotonidae	Ochotona	Yes	No	No	S	263	3	Herbivore	diurnal	terrestrial	nonfossorial	1,2,4,41
520	Ochotona_collaris	Lagomorpha	Ochotonidae	Ochotona	Yes	No	No	S	129	6	Herbivore	diurnal	terrestrial	nonfossorial	1,2,4,41
521	Ochotona_hyperborea	Lagomorpha	Ochotonidae	Ochotona	Yes	No	No	S	156	9.4	Herbivore	diurnal	terrestrial	nonfossorial	1,2,3,5,41
522	Ochotona_pallasi	Lagomorpha	Ochotonidae	Ochotona	Yes	No	No	S	214	4	Herbivore	diurnal	terrestrial	nonfossorial	1,2,4,41
523	Ochotona_princeps	Lagomorpha	Ochotonidae	Ochotona	Yes	No	No	S	157.6	7	Herbivore	diurnal	terrestrial	nonfossorial	1,2,3,4,5
524	Elephantulus_intufi	Macroscelidea	Macroscelididae	Elephantulus	No	Yes	No	PL	49.5	9.3	Carnivore	diurnal	terrestrial	nonfossorial	1,2,3,4,5,38
525	Elephantulus_myurus	Macroscelidea	Macroscelididae	Elephantulus	No	Yes	No	PL	52.4	1.1	Omnivore	diurnal	terrestrial	nonfossorial	1,2,4,10,13,38
526	Elephantulus_rufescens	Macroscelidea	Macroscelididae	Elephantulus	No	Yes	No	PL	37.5	7.9	Omnivore	others	terrestrial	nonfossorial	1,2,3,4,5,38
527	Macroscelides_proboscideus	Macroscelidea	Macroscelididae	Macroscelides	Yes	No	No	S	32.2	2.7	Omnivore	others	terrestrial	nonfossorial	2,3,4,5,38
522	Petrosaltator_rozeti	Macroscelidea	Macroscelididae	Petrosaltator	No	Yes	No	PL	42	7.2	Omnivore	others	terrestrial	nonfossorial	1,2,3,5,38
529	Rhynchocyon_chrysopygus	Macroscelidea	Macroscelididae	Rhynchocyon	No	Yes	No	PL	540	11	Carnivore	diurnal	terrestrial	nonfossorial	1,2,3,4,5,38
530	Ornithorhynchus_anatinus	Monotremata	Ornithorhynchidae	Ornithorhynchus	Yes	No	No	S	1424.25	22.6	Carnivore	others	terrestrial	nonfossorial	1,2,3,4,10,39
531	Tachyglossus_aculeatus	Monotremata	Tachyglossidae	Tachyglossus	Yes	No	No	S	3025	49.5	Carnivore	others	terrestrial	nonfossorial	1,2,3,4,5,39
532	Zaglossus_bruijni	Monotremata	Tachyglossidae	Zaglossus	Yes	No	No	S	7200	41.2	Carnivore	nocturnal	terrestrial	nonfossorial	1,2,3,4,39
533	Notoryctes_typhlops	Notoryctemorphia	Notoryctidae	Notoryctes	Yes	No	No	S	55	1.5	Omnivore	others	terrestrial	nonfossorial	1,2,4,10,39
534	Isoodon_auratus	Peramelemorphia	Peramelidae	Isoodon	Yes	No	No	S	425	6.7	Omnivore	others	terrestrial	nonfossorial	1,2,3,4,5,39
535	Isoodon_macrourus	Peramelemorphia	Peramelidae	Isoodon	Yes	No	No	S	1600	6.2	Omnivore	others	terrestrial	nonfossorial	2,3,4,5,39
536	Isoodon_obesulus	Peramelemorphia	Peramelidae	Isoodon	Yes	No	No	S	775	6.5	Omnivore	others	terrestrial	nonfossorial	1,2,3,4,5,39
537	Perameles_gunnii	Peramelemorphia	Peramelidae	Perameles	Yes	No	No	S	270	6.1	Omnivore	others	terrestrial	nonfossorial	1,2,3,4,5,39
532	Macrotis_lagotis	Peramelemorphia	Thylacomyidae	Macrotis	Yes	No	No	S	1350	9.6	Omnivore	nocturnal	terrestrial	nonfossorial	1,2,3,4,5,39
539	Equus_asinus	Perissodactyla	Equidae	Equus	No	No	Yes	GL	177500	47	Herbivore	others	terrestrial	nonfossorial	3,5,10
540	Equus_caballus	Perissodactyla	Equidae	Equus	No	No	Yes	GL	403593	57	Herbivore	others	terrestrial	nonfossorial	1,3,4,10
541	Equus_grevyi	Perissodactyla	Equidae	Equus	No	No	Yes	GL	407999	31	Herbivore	diurnal	terrestrial	nonfossorial	2,3,5,6,10
542	Equus_hemionus	Perissodactyla	Equidae	Equus	No	No	Yes	GL	230000	31.6	Herbivore	diurnal	terrestrial	nonfossorial	1,2,3,5,6
543	Equus_kiang	Perissodactyla	Equidae	Equus	No	No	Yes	GL	275000	30.1	Herbivore	diurnal	terrestrial	nonfossorial	2,3,5,6,42
544	Equus_zebra	Perissodactyla	Equidae	Equus	No	No	Yes	GL	226993	33.2	Herbivore	diurnal	terrestrial	nonfossorial	1,2,3,4,5,6
545	Ceratotherium_simum	Perissodactyla	Rhinocerotidae	Ceratotherium	Yes	No	No	S	2.94993e+06	45	Herbivore	others	terrestrial	nonfossorial	1,2,3,4,5,6
546	Dicerorhinus_sumatrensis	Perissodactyla	Rhinocerotidae	Dicerorhinus	Yes	No	No	S	1266667	32.2	Herbivore	others	terrestrial	nonfossorial	1,2,3,4,5,6
547	Diceros_bicornis	Perissodactyla	Rhinocerotidae	Diceros	Yes	No	No	S	1.12051e+06	49	Herbivore	diurnal	terrestrial	nonfossorial	1,2,3,5,6,9
542	Rhinoceros_sondaicus	Perissodactyla	Rhinocerotidae	Rhinoceros	Yes	No	No	S	1750000	40	Herbivore	nocturnal	terrestrial	nonfossorial	1,2,4,6
549	Rhinoceros_unicornis	Perissodactyla	Rhinocerotidae	Rhinoceros	Yes	No	No	S	1602333	43.5	Herbivore	others	terrestrial	nonfossorial	1,2,3,4,5
550	Acrocodia_indicus	Perissodactyla	Tapiridae	Acrocodia	Yes	No	No	S	296250	36.5	Herbivore	nocturnal	terrestrial	nonfossorial	1,2,3,4,5,6
551	Tapirella_bairdii	Perissodactyla	Tapiridae	Tapirella	Yes	No	No	S	299999	29.6	Herbivore	others	terrestrial	nonfossorial	1,2,3,4,5
552	Tapirus_pinchaque	Perissodactyla	Tapiridae	Tapirus	Yes	No	No	S	142949	22.5	Herbivore	others	terrestrial	nonfossorial	1,2,3,4,5
553	Tapirus_terrestris	Perissodactyla	Tapiridae	Tapirus	Yes	No	No	S	207501	39.6	Omnivore	others	terrestrial	nonfossorial	1,2,3,4,5,6
554	Bradypus_torquatus	Pilosa	Bradypodidae	Bradypus	Yes	No	No	S	3900	12	Omnivore	others	arboreal	nonfossorial	1,2,4,13,38
555	Cyclopes_didactylus	Pilosa	Cyclopedidae	Cyclopes	Yes	No	No	S	329.5	2.3	Carnivore	nocturnal	arboreal	nonfossorial	1,2,4,38
556	Choloepus_didactylus	Pilosa	Megalonychidae	Choloepus	Yes	No	No	S	5160	36.2	Omnivore	others	arboreal	nonfossorial	1,2,3,4,5
557	Choloepus_hoffmanni	Pilosa	Megalonychidae	Choloepus	Yes	No	No	S	4750	41	Herbivore	others	arboreal	nonfossorial	1,2,3,4,5
552	Myrmecophaga_tridactyla	Pilosa	Myrmecophagidae	Myrmecophaga	Yes	No	No	S	22333.2	31	Carnivore	others	terrestrial	nonfossorial	1,2,3,4,5,38
559	Tamandua_mexicana	Pilosa	Myrmecophagidae	Tamandua	Yes	No	No	S	4210	16	Carnivore	others	arboreal	nonfossorial	1,2,3,4,5,38
560	Tamandua_tetradactyla	Pilosa	Myrmecophagidae	Tamandua	Yes	No	No	S	5515.1	19	Carnivore	others	arboreal	nonfossorial	1,2,3,4,5,38
561	Alouatta_caraya	Primates	Atelidae	Alouatta	No	No	Yes	GL	5262.5	32.4	Herbivore	diurnal	arboreal	nonfossorial	1,2,3,4,5,12
562	Alouatta_guariba	Primates	Atelidae	Alouatta	No	Yes	Yes	PL;GL	5529.2	20	Herbivore	diurnal	arboreal	nonfossorial	2,4,9,27,43
563	Alouatta_palliata	Primates	Atelidae	Alouatta	No	Yes	Yes	PL;GL	7275	24	Herbivore	diurnal	arboreal	nonfossorial	2,3,4,5,43
564	Alouatta_pigra	Primates	Atelidae	Alouatta	No	No	Yes	GL	7000	20	Herbivore	diurnal	arboreal	nonfossorial	1,2,4,12,18
565	Alouatta_seniculus	Primates	Atelidae	Alouatta	No	No	Yes	GL	6145.5	25	Omnivore	diurnal	arboreal	nonfossorial	1,2,3,4,5,12
566	Ateles_belzebuth	Primates	Atelidae	Ateles	No	No	Yes	GL	5000	37	Herbivore	diurnal	arboreal	nonfossorial	1,2,3,4,5,12
567	Ateles_fusciceps	Primates	Atelidae	Ateles	No	No	Yes	GL	9100	46	Herbivore	diurnal	arboreal	nonfossorial	1,2,3,4,5,12
562	Ateles_geoffroyi	Primates	Atelidae	Ateles	No	No	Yes	GL	5224.9	47.1	Herbivore	diurnal	arboreal	nonfossorial	1,2,3,4,5,12
569	Ateles_paniscus	Primates	Atelidae	Ateles	No	No	Yes	GL	7900.1	46	Omnivore	diurnal	arboreal	nonfossorial	1,2,3,4,5,12
570	Brachyteles_arachnoides	Primates	Atelidae	Brachyteles	No	No	Yes	GL	13499.9	40	Omnivore	diurnal	arboreal	nonfossorial	1,2,3,4,5,12
571	Lagothrix_lagotricha	Primates	Atelidae	Lagothrix	No	No	Yes	GL	6722.9	32	Omnivore	diurnal	arboreal	nonfossorial	1,2,3,4,14
572	Aotus_azarae	Primates	Cebidae	Aotus	No	Yes	No	PL	963	30	Omnivore	nocturnal	arboreal	nonfossorial	1,2,3,4,5,12
573	Aotus_lemurinus	Primates	Cebidae	Aotus	No	Yes	No	PL	273	33.2	Omnivore	nocturnal	arboreal	nonfossorial	1,2,3,4,5
574	Aotus_trivirgatus	Primates	Cebidae	Aotus	No	Yes	No	PL	900	30.1	Omnivore	nocturnal	arboreal	nonfossorial	1,2,3,4,5,12
575	Aotus_vociferans	Primates	Cebidae	Aotus	No	Yes	No	PL	273	22.1	Herbivore	nocturnal	arboreal	nonfossorial	1,2,3,4,5,12
576	Callimico_goeldii	Primates	Cebidae	Callimico	No	No	Yes	GL	420	22.2	Omnivore	diurnal	arboreal	nonfossorial	1,2,3,4,5
577	Callithrix_geoffroyi	Primates	Cebidae	Callithrix	No	No	Yes	GL	342	17.6	Omnivore	diurnal	arboreal	nonfossorial	2,3,4,5,43
572	Callithrix_jacchus	Primates	Cebidae	Callithrix	No	Yes	Yes	PL;GL	290.21	22.2	Omnivore	diurnal	arboreal	nonfossorial	3,4,5,44
579	Callithrix_kuhlii	Primates	Cebidae	Callithrix	No	No	Yes	GL	342	20	Omnivore	diurnal	arboreal	nonfossorial	2,3,4,5,43
520	Callithrix_penicillata	Primates	Cebidae	Callithrix	No	Yes	Yes	PL;GL	342	15.4	Omnivore	diurnal	arboreal	nonfossorial	2,3,4,5,44
521	Cebuella_pygmaea	Primates	Cebidae	Cebuella	No	Yes	No	PL	70	12.6	Omnivore	diurnal	arboreal	nonfossorial	2,3,12,45
522	Cebus_albifrons	Primates	Cebidae	Cebus	No	No	Yes	GL	2629	40.4	Omnivore	diurnal	arboreal	nonfossorial	1,2,3,4,5,12
523	Cebus_capucinus	Primates	Cebidae	Cebus	No	No	Yes	GL	2733	54	Omnivore	diurnal	arboreal	nonfossorial	1,2,3,4,5,12
524	Cebus_olivaceus	Primates	Cebidae	Cebus	No	No	Yes	GL	2300	47	Omnivore	diurnal	arboreal	nonfossorial	1,3,4,5,12,46
525	Leontocebus_fuscicollis	Primates	Cebidae	Leontocebus	No	No	Yes	GL	327	24.9	Omnivore	diurnal	arboreal	nonfossorial	2,3,4,5,43
526	Leontocebus_nigricollis	Primates	Cebidae	Leontocebus	No	Yes	Yes	PL;GL	462	20.2	Omnivore	diurnal	arboreal	nonfossorial	2,3,4,5,43
527	Leontopithecus_chrysomelas	Primates	Cebidae	Leontopithecus	No	Yes	Yes	PL;GL	700	21.3	Omnivore	diurnal	arboreal	nonfossorial	2,3,4,5,43
522	Leontopithecus_chrysopygus	Primates	Cebidae	Leontopithecus	No	Yes	Yes	PL;GL	700	17.9	Omnivore	diurnal	arboreal	nonfossorial	2,3,4,5,43
529	Leontopithecus_rosalia	Primates	Cebidae	Leontopithecus	No	Yes	Yes	PL;GL	535.5	31.6	Omnivore	diurnal	arboreal	nonfossorial	2,3,4,5,44
590	Mico_argentatus	Primates	Cebidae	Mico	No	Yes	Yes	PL;GL	440	16.5	Omnivore	diurnal	arboreal	nonfossorial	2,3,4,5,44
591	Mico_humeralifer	Primates	Cebidae	Mico	No	Yes	Yes	PL;GL	350	15	Omnivore	diurnal	arboreal	nonfossorial	2,3,4,5,44
592	Saguinus_bicolor	Primates	Cebidae	Saguinus	No	No	Yes	GL	465	19	Omnivore	diurnal	arboreal	nonfossorial	2,3,4,5,43
593	Saguinus_geoffroyi	Primates	Cebidae	Saguinus	No	No	Yes	GL	426.5	20.5	Omnivore	diurnal	arboreal	nonfossorial	2,3,4,5,43
594	Saguinus_imperator	Primates	Cebidae	Saguinus	No	Yes	Yes	PL;GL	400	23.7	Omnivore	diurnal	arboreal	nonfossorial	2,3,4,5,44
595	Saguinus_labiatus	Primates	Cebidae	Saguinus	No	No	Yes	GL	575	20.5	Omnivore	diurnal	arboreal	nonfossorial	2,3,4,5,12
596	Saguinus_leucopus	Primates	Cebidae	Saguinus	No	Yes	Yes	PL;GL	440	15.2	Omnivore	diurnal	arboreal	nonfossorial	1,2,3,4,5,43
597	Saguinus_midas	Primates	Cebidae	Saguinus	No	No	Yes	GL	540	21	Omnivore	diurnal	arboreal	nonfossorial	2,3,4,5,43
592	Saguinus_mystax	Primates	Cebidae	Saguinus	No	No	Yes	GL	612	20	Omnivore	diurnal	arboreal	nonfossorial	2,3,4,5,43
599	Saguinus_oedipus	Primates	Cebidae	Saguinus	No	Yes	Yes	PL;GL	430	26.2	Omnivore	diurnal	arboreal	nonfossorial	2,3,4,5,44
600	Saimiri_boliviensis	Primates	Cebidae	Saimiri	No	No	Yes	GL	615	30.3	Omnivore	diurnal	arboreal	nonfossorial	1,2,3,4,5,12
601	Saimiri_sciureus	Primates	Cebidae	Saimiri	No	No	Yes	GL	743.2	30.2	Omnivore	diurnal	arboreal	nonfossorial	1,2,3,4,5,12
602	Sapajus_apella	Primates	Cebidae	Sapajus	No	No	Yes	GL	2500	46	Omnivore	diurnal	arboreal	nonfossorial	1,2,3,4,5,12
603	Sapajus_nigritus	Primates	Cebidae	Sapajus	No	No	Yes	GL	3200	44	Omnivore	diurnal	arboreal	nonfossorial	1,2,4,12
604	Allenopithecus_nigroviridis	Primates	Cercopithecidae	Allenopithecus	No	No	Yes	GL	4750	27	Herbivore	diurnal	arboreal	nonfossorial	1,2,3,4,5
605	Allochrocebus_lhoesti	Primates	Cercopithecidae	Allochrocebus	No	No	Yes	GL	5375	24.1	Omnivore	diurnal	arboreal	nonfossorial	1,2,3,4,5,12
606	Cercocebus_agilis	Primates	Cercopithecidae	Cercocebus	No	No	Yes	GL	2023.4	31	Herbivore	diurnal	arboreal	nonfossorial	1,2,3,4,5,12
607	Cercocebus_atys	Primates	Cercopithecidae	Cercocebus	No	No	Yes	GL	7643.4	26.2	Omnivore	diurnal	semiarboreal	nonfossorial	1,2,4,9,10,14
602	Cercocebus_torquatus	Primates	Cercopithecidae	Cercocebus	No	No	Yes	GL	2135.4	46	Herbivore	diurnal	arboreal	nonfossorial	1,2,3,4,5,12
609	Cercopithecus_ascanius	Primates	Cercopithecidae	Cercopithecus	No	No	Yes	GL	3550	31.2	Omnivore	diurnal	arboreal	nonfossorial	1,2,3,4,5,12
610	Cercopithecus_campbelli	Primates	Cercopithecidae	Cercopithecus	No	No	Yes	GL	4100	30	Herbivore	diurnal	arboreal	nonfossorial	1,2,3,4,5,12
611	Cercopithecus_cephus	Primates	Cercopithecidae	Cercopithecus	No	No	Yes	GL	3425	36	Omnivore	diurnal	arboreal	nonfossorial	1,2,3,4,5,12
612	Cercopithecus_diana	Primates	Cercopithecidae	Cercopithecus	No	No	Yes	GL	4175	35.1	Omnivore	diurnal	arboreal	nonfossorial	1,2,3,4,5
613	Cercopithecus_erythrogaster	Primates	Cercopithecidae	Cercopithecus	No	No	Yes	GL	2500	24	Omnivore	diurnal	arboreal	nonfossorial	1,2,3,4,5,12
614	Cercopithecus_hamlyni	Primates	Cercopithecidae	Cercopithecus	No	No	Yes	GL	6275	22.6	Herbivore	diurnal	arboreal	nonfossorial	1,2,3,5,12,44
615	Cercopithecus_mitis	Primates	Cercopithecidae	Cercopithecus	No	No	Yes	GL	5000	37.2	Omnivore	diurnal	arboreal	nonfossorial	1,2,3,4,5,12
616	Cercopithecus_mona	Primates	Cercopithecidae	Cercopithecus	No	No	Yes	GL	4202.3	30	Herbivore	diurnal	arboreal	nonfossorial	1,2,3,4,5,12
617	Cercopithecus_neglectus	Primates	Cercopithecidae	Cercopithecus	No	Yes	Yes	PL;GL	5420	30.2	Omnivore	diurnal	arboreal	nonfossorial	2,3,4,5,43
612	Cercopithecus_nictitans	Primates	Cercopithecidae	Cercopithecus	No	No	Yes	GL	5203.3	31	Omnivore	diurnal	arboreal	nonfossorial	1,2,3,4,5,12
619	Cercopithecus_petaurista	Primates	Cercopithecidae	Cercopithecus	No	No	Yes	GL	2775	29	Herbivore	diurnal	arboreal	nonfossorial	1,2,3,4,5,12
620	Cercopithecus_pogonias	Primates	Cercopithecidae	Cercopithecus	No	No	Yes	GL	2900	27	Omnivore	diurnal	arboreal	nonfossorial	1,3,4,5,12,46
621	Cercopithecus_wolfi	Primates	Cercopithecidae	Cercopithecus	No	No	Yes	GL	3390	24	Herbivore	diurnal	arboreal	nonfossorial	1,3,4,5
622	Chlorocebus_aethiops	Primates	Cercopithecidae	Chlorocebus	No	No	Yes	GL	3975	30.2	Herbivore	diurnal	arboreal	nonfossorial	1,2,3,5,9,12
623	Colobus_angolensis	Primates	Cercopithecidae	Colobus	No	No	Yes	GL	14462.2	35.3	Herbivore	diurnal	arboreal	nonfossorial	2,3,4,5,43
624	Colobus_guereza	Primates	Cercopithecidae	Colobus	No	No	Yes	GL	16492	35	Herbivore	diurnal	arboreal	nonfossorial	2,3,4,5,43
625	Colobus_polykomos	Primates	Cercopithecidae	Colobus	No	No	Yes	GL	9029.6	33.9	Herbivore	diurnal	arboreal	nonfossorial	1,2,3,4,5,12
626	Erythrocebus_patas	Primates	Cercopithecidae	Erythrocebus	No	No	Yes	GL	2090	22.3	Omnivore	diurnal	arboreal	nonfossorial	1,2,3,4,5,12
627	Lophocebus_albigena	Primates	Cercopithecidae	Lophocebus	No	No	Yes	GL	6924.2	36	Omnivore	diurnal	arboreal	nonfossorial	1,2,3,4,5,12
622	Lophocebus_aterrimus	Primates	Cercopithecidae	Lophocebus	No	No	Yes	GL	6924.2	26.2	Herbivore	diurnal	arboreal	nonfossorial	1,2,4,18
629	Macaca_arctoides	Primates	Cercopithecidae	Macaca	No	No	Yes	GL	5000	29.2	Herbivore	diurnal	arboreal	nonfossorial	1,2,3,4,5,12
630	Macaca_assamensis	Primates	Cercopithecidae	Macaca	No	No	Yes	GL	12000	31.4	Omnivore	diurnal	semiarboreal	nonfossorial	1,2,3,4,5,12
631	Macaca_fascicularis	Primates	Cercopithecidae	Macaca	No	No	Yes	GL	4569.32	39	Omnivore	diurnal	semiarboreal	nonfossorial	1,3,4,5,12
632	Macaca_fuscata	Primates	Cercopithecidae	Macaca	No	No	Yes	GL	10400	32.5	Omnivore	diurnal	semiarboreal	nonfossorial	1,2,3,4,5,12
633	Macaca_maura	Primates	Cercopithecidae	Macaca	No	No	Yes	GL	7300	33	Omnivore	diurnal	arboreal	nonfossorial	1,2,3,4,12
634	Macaca_mulatta	Primates	Cercopithecidae	Macaca	No	No	Yes	GL	6455.19	40	Herbivore	diurnal	semiarboreal	nonfossorial	1,3,4,5,12
635	Macaca_nemestrina	Primates	Cercopithecidae	Macaca	No	No	Yes	GL	6296.5	37.6	Herbivore	diurnal	semiarboreal	nonfossorial	1,2,3,4,5,12
636	Macaca_nigra	Primates	Cercopithecidae	Macaca	No	No	Yes	GL	6400	34	Herbivore	diurnal	arboreal	nonfossorial	1,2,3,4,12
637	Macaca_ochreata	Primates	Cercopithecidae	Macaca	No	No	Yes	GL	2600	29	Omnivore	diurnal	arboreal	nonfossorial	1,2,3,4,12
632	Macaca_pagensis	Primates	Cercopithecidae	Macaca	No	No	Yes	GL	6220	30	Omnivore	diurnal	arboreal	nonfossorial	1,2,4
639	Macaca_radiata	Primates	Cercopithecidae	Macaca	No	No	Yes	GL	3690	30	Omnivore	diurnal	semiarboreal	nonfossorial	1,2,3,4,5,12
640	Macaca_silenus	Primates	Cercopithecidae	Macaca	No	No	Yes	GL	4750	40	Omnivore	diurnal	arboreal	nonfossorial	1,2,3,4,5,12
641	Macaca_sinica	Primates	Cercopithecidae	Macaca	No	No	Yes	GL	3590	29.3	Herbivore	diurnal	arboreal	nonfossorial	1,2,3,4,10,12
642	Macaca_sylvanus	Primates	Cercopithecidae	Macaca	No	No	Yes	GL	12200	29.1	Omnivore	diurnal	semiarboreal	nonfossorial	1,2,3,4,5,12
643	Macaca_thibetana	Primates	Cercopithecidae	Macaca	No	No	Yes	GL	12000	27	Omnivore	diurnal	arboreal	nonfossorial	1,2,3,4,12
644	Macaca_tonkeana	Primates	Cercopithecidae	Macaca	No	No	Yes	GL	9000	22.4	Omnivore	diurnal	arboreal	nonfossorial	1,2,3,4,12
645	Mandrillus_leucophaeus	Primates	Cercopithecidae	Mandrillus	No	No	Yes	GL	15000	39	Omnivore	diurnal	semiarboreal	nonfossorial	1,2,3,4,5
646	Mandrillus_sphinx	Primates	Cercopithecidae	Mandrillus	No	No	Yes	GL	12249.9	40	Omnivore	diurnal	semiarboreal	nonfossorial	1,2,3,4,5,12
647	Miopithecus_talapoin	Primates	Cercopithecidae	Miopithecus	No	No	Yes	GL	1499.2	27.7	Omnivore	diurnal	semiarboreal	nonfossorial	1,2,3,4,5,12
642	Nasalis_larvatus	Primates	Cercopithecidae	Nasalis	No	No	Yes	GL	9000	25.1	Herbivore	diurnal	arboreal	nonfossorial	1,2,3,4,5
649	Papio_anubis	Primates	Cercopithecidae	Papio	No	No	Yes	GL	17722.6	25.2	Omnivore	diurnal	semiarboreal	nonfossorial	1,4,9,12,13
650	Papio_cynocephalus	Primates	Cercopithecidae	Papio	No	No	Yes	GL	19424	45	Herbivore	diurnal	semiarboreal	nonfossorial	1,2,4,9,12,13
651	Papio_hamadryas	Primates	Cercopithecidae	Papio	No	No	Yes	GL	14972.2	37.5	Herbivore	diurnal	terrestrial	nonfossorial	1,2,3,4,5,12
652	Papio_papio	Primates	Cercopithecidae	Papio	No	No	Yes	GL	15500.2	40	Omnivore	diurnal	arboreal	nonfossorial	1,2,4,12,18
653	Papio_ursinus	Primates	Cercopithecidae	Papio	No	No	Yes	GL	27939.1	45	Herbivore	diurnal	semiarboreal	nonfossorial	1,2,4,9,12,18
654	Presbytis_melalophos	Primates	Cercopithecidae	Presbytis	No	No	Yes	GL	6300	20	Herbivore	diurnal	arboreal	nonfossorial	1,2,3,4,5,12
655	Procolobus_verus	Primates	Cercopithecidae	Procolobus	No	No	Yes	GL	4000	20	Herbivore	diurnal	arboreal	nonfossorial	1,2,4,10,27,47
656	Pygathrix_nemaeus	Primates	Cercopithecidae	Pygathrix	No	No	Yes	GL	2310	26	Herbivore	diurnal	arboreal	nonfossorial	1,2,3,4,5
657	Rhinopithecus_roxellana	Primates	Cercopithecidae	Rhinopithecus	No	No	Yes	GL	12125	29.5	Herbivore	diurnal	semiarboreal	nonfossorial	1,2,3,4,5,12
652	Semnopithecus_entellus	Primates	Cercopithecidae	Semnopithecus	No	No	Yes	GL	14500	29	Herbivore	diurnal	semiarboreal	nonfossorial	1,2,3,4,5,12
659	Semnopithecus_johnii	Primates	Cercopithecidae	Semnopithecus	No	No	Yes	GL	11921	34	Herbivore	diurnal	arboreal	nonfossorial	1,2,3,4,5,12
660	Semnopithecus_vetulus	Primates	Cercopithecidae	Semnopithecus	No	No	Yes	GL	2230	26.1	Herbivore	diurnal	arboreal	nonfossorial	1,2,3,4,5,12
661	Theropithecus_gelada	Primates	Cercopithecidae	Theropithecus	No	No	Yes	GL	17049.2	36	Herbivore	diurnal	terrestrial	nonfossorial	1,2,3,4,5,12
662	Trachypithecus_auratus	Primates	Cercopithecidae	Trachypithecus	No	No	Yes	GL	7100	31.1	Herbivore	diurnal	arboreal	nonfossorial	1,2,3,4,5
663	Trachypithecus_cristatus	Primates	Cercopithecidae	Trachypithecus	No	No	Yes	GL	5250	22.3	Herbivore	diurnal	arboreal	nonfossorial	1,2,3,4,5
664	Trachypithecus_francoisi	Primates	Cercopithecidae	Trachypithecus	No	No	Yes	GL	7325	26.3	Herbivore	diurnal	arboreal	nonfossorial	1,2,3,4,5
665	Trachypithecus_obscurus	Primates	Cercopithecidae	Trachypithecus	No	No	Yes	GL	7000	33.9	Herbivore	diurnal	arboreal	nonfossorial	1,2,3,4,5,12
666	Trachypithecus_phayrei	Primates	Cercopithecidae	Trachypithecus	No	No	Yes	GL	2400	22.3	Herbivore	diurnal	arboreal	nonfossorial	1,2,3,4,5,12
667	Trachypithecus_pileatus	Primates	Cercopithecidae	Trachypithecus	No	No	Yes	GL	11450	25.2	Herbivore	diurnal	arboreal	nonfossorial	1,2,3,4,5,12
662	Cheirogaleus_major	Primates	Cheirogaleidae	Cheirogaleus	Yes	No	No	S	450	13.4	Omnivore	nocturnal	arboreal	nonfossorial	1,2,3,4,5
669	Cheirogaleus_medius	Primates	Cheirogaleidae	Cheirogaleus	No	Yes	No	PL	121	29	Omnivore	nocturnal	arboreal	nonfossorial	2,3,4,5,43
670	Microcebus_murinus	Primates	Cheirogaleidae	Microcebus	No	No	Yes	GL	69	12.2	Omnivore	nocturnal	semiarboreal	nonfossorial	3,4,5,48
671	Microcebus_rufus	Primates	Cheirogaleidae	Microcebus	Yes	No	No	S	42.5	12	Omnivore	nocturnal	arboreal	nonfossorial	1,2,4,10,18
672	Mirza_coquereli	Primates	Cheirogaleidae	Mirza	Yes	No	No	S	302	17.4	Omnivore	nocturnal	arboreal	nonfossorial	1,2,3,4,5,12
673	Daubentonia_madagascariensis	Primates	Daubentoniidae	Daubentonia	Yes	No	No	S	2500	32.3	Omnivore	nocturnal	arboreal	nonfossorial	1,2,3,4,5,12
674	Euoticus_elegantulus	Primates	Galagidae	Euoticus	Yes	No	No	S	300	15	Omnivore	nocturnal	arboreal	nonfossorial	1,2,4,10,18
675	Galago_moholi	Primates	Galagidae	Galago	Yes	No	No	S	160	16.6	Herbivore	nocturnal	arboreal	nonfossorial	2,3,5,43,44
676	Galago_senegalensis	Primates	Galagidae	Galago	Yes	No	No	S	227.7	17.1	Omnivore	nocturnal	arboreal	nonfossorial	2,3,4,5,43
677	Galagoides_demidovii	Primates	Galagidae	Galagoides	Yes	No	No	S	60.1	13.4	Omnivore	nocturnal	arboreal	nonfossorial	1,2,3,4,5,12
672	Otolemur_crassicaudatus	Primates	Galagidae	Otolemur	Yes	No	No	S	1500	22.7	Omnivore	nocturnal	arboreal	nonfossorial	2,3,4,5,12
679	Otolemur_garnettii	Primates	Galagidae	Otolemur	Yes	No	No	S	760	20	Omnivore	nocturnal	arboreal	nonfossorial	1,2,3,5,12,44
620	Sciurocheirus_alleni	Primates	Galagidae	Sciurocheirus	Yes	No	No	S	332.5	12	Herbivore	nocturnal	arboreal	nonfossorial	2,4,12,13,43
621	Gorilla_gorilla	Primates	Hominidae	Gorilla	No	No	Yes	GL	112523	60.1	Omnivore	diurnal	semiarboreal	nonfossorial	1,3,4,5,12
622	Homo_sapiens	Primates	Hominidae	Homo	No	No	Yes	GL	52540.6	122.5	Omnivore	diurnal	terrestrial	nonfossorial	2,3,4,44
623	Pan_paniscus	Primates	Hominidae	Pan	No	No	Yes	GL	35119.9	55	Omnivore	diurnal	semiarboreal	nonfossorial	1,3,4,5,12
624	Pan_troglodytes	Primates	Hominidae	Pan	No	No	Yes	GL	45000	59.4	Omnivore	diurnal	semiarboreal	nonfossorial	1,3,4,5,12
625	Pongo_abelii	Primates	Hominidae	Pongo	Yes	No	No	S	39696.1	59	Omnivore	diurnal	arboreal	nonfossorial	4,9,12,43,44
626	Pongo_pygmaeus	Primates	Hominidae	Pongo	Yes	No	No	S	57150	59	Omnivore	diurnal	arboreal	nonfossorial	1,2,3,4,5,12
627	Hoolock_hoolock	Primates	Hylobatidae	Hoolock	No	Yes	No	PL	6500	41	Omnivore	diurnal	arboreal	nonfossorial	1,2,3,4,12
622	Hylobates_agilis	Primates	Hylobatidae	Hylobates	No	Yes	No	PL	5650	49	Omnivore	diurnal	arboreal	nonfossorial	1,2,3,4,5
629	Hylobates_klossii	Primates	Hylobatidae	Hylobates	No	Yes	Yes	PL;GL	5200	37	Omnivore	diurnal	arboreal	nonfossorial	2,3,4,5,43
690	Hylobates_lar	Primates	Hylobatidae	Hylobates	No	Yes	No	PL	4292	56	Omnivore	diurnal	arboreal	nonfossorial	1,2,3,4,5,12
691	Hylobates_moloch	Primates	Hylobatidae	Hylobates	No	Yes	No	PL	6500	45	Omnivore	diurnal	arboreal	nonfossorial	1,2,3,4,5
692	Hylobates_muelleri	Primates	Hylobatidae	Hylobates	No	Yes	No	PL	6000	60	Omnivore	diurnal	arboreal	nonfossorial	1,2,3,4,5,12
693	Hylobates_pileatus	Primates	Hylobatidae	Hylobates	No	Yes	No	PL	5440	32	Omnivore	diurnal	arboreal	nonfossorial	1,2,3,4,5,12
694	Nomascus_leucogenys	Primates	Hylobatidae	Nomascus	No	Yes	No	PL	2000	44.1	Herbivore	diurnal	arboreal	nonfossorial	2,3,4,5,12,43
695	Symphalangus_syndactylus	Primates	Hylobatidae	Symphalangus	No	Yes	Yes	PL;GL	10000	43	Omnivore	diurnal	arboreal	nonfossorial	2,3,4,5,43
696	Propithecus_diadema	Primates	Indriidae	Propithecus	No	No	Yes	GL	5250	21	Herbivore	diurnal	semiarboreal	nonfossorial	2,3,4,5,43
697	Propithecus_tattersalli	Primates	Indriidae	Propithecus	No	Yes	Yes	PL;GL	3500	20	Herbivore	diurnal	semiarboreal	nonfossorial	2,3,4,5,43
692	Propithecus_verreauxi	Primates	Indriidae	Propithecus	No	No	Yes	GL	3250	31	Herbivore	diurnal	semiarboreal	nonfossorial	1,2,3,4,5,12
699	Eulemur_coronatus	Primates	Lemuridae	Eulemur	No	No	Yes	GL	1650	27	Omnivore	others	semiarboreal	nonfossorial	1,2,3,4,5,12
700	Eulemur_fulvus	Primates	Lemuridae	Eulemur	No	No	Yes	GL	2500	35.5	Herbivore	others	semiarboreal	nonfossorial	1,2,3,4,5,12
701	Eulemur_macaco	Primates	Lemuridae	Eulemur	No	No	Yes	GL	1900	37.5	Omnivore	others	semiarboreal	nonfossorial	1,2,3,4,5,12
702	Eulemur_mongoz	Primates	Lemuridae	Eulemur	No	Yes	Yes	PL;GL	1350	36.2	Omnivore	others	arboreal	nonfossorial	2,3,4,5,43
703	Eulemur_rubriventer	Primates	Lemuridae	Eulemur	No	Yes	No	PL	2000	31.7	Omnivore	others	semiarboreal	nonfossorial	1,2,3,4,5,12
704	Hapalemur_griseus	Primates	Lemuridae	Hapalemur	No	Yes	Yes	PL;GL	900	23.3	Herbivore	others	arboreal	nonfossorial	2,3,4,5,43
705	Lemur_catta	Primates	Lemuridae	Lemur	No	No	Yes	GL	2900	37.3	Omnivore	others	semiarboreal	nonfossorial	1,2,3,4,5,12
706	Prolemur_simus	Primates	Lemuridae	Prolemur	No	No	Yes	GL	2350	17.6	Omnivore	others	arboreal	nonfossorial	1,2,3,4,5,12
707	Varecia_rubra	Primates	Lemuridae	Varecia	No	No	Yes	GL	3450	37.5	Herbivore	diurnal	arboreal	nonfossorial	1,2,3,5,12,44
702	Varecia_variegata	Primates	Lemuridae	Varecia	No	Yes	Yes	PL;GL	3350	39.4	Herbivore	others	arboreal	nonfossorial	2,3,4,5,43
709	Lepilemur_leucopus	Primates	Lepilemuridae	Lepilemur	No	Yes	No	PL	525	2.52333	Herbivore	nocturnal	arboreal	nonfossorial	2,4,14,49,50
710	Lepilemur_mustelinus	Primates	Lepilemuridae	Lepilemur	Yes	No	No	S	1000	12	Herbivore	nocturnal	arboreal	nonfossorial	1,2,4,12,14
711	Arctocebus_calabarensis	Primates	Lorisidae	Arctocebus	Yes	No	No	S	210	13	Omnivore	nocturnal	arboreal	nonfossorial	1,2,3,4,5,12
712	Loris_lydekkerianus	Primates	Lorisidae	Loris	No	No	Yes	GL	235	12.7	Omnivore	nocturnal	arboreal	nonfossorial	1,2,9,12
713	Loris_tardigradus	Primates	Lorisidae	Loris	Yes	No	No	S	227.7	21.6	Omnivore	nocturnal	arboreal	nonfossorial	2,3,4,5,43
714	Nycticebus_bengalensis	Primates	Lorisidae	Nycticebus	Yes	No	No	S	1500	25.5	Herbivore	nocturnal	arboreal	nonfossorial	1,2,9,12
715	Nycticebus_coucang	Primates	Lorisidae	Nycticebus	Yes	No	No	S	203.5	25.2	Omnivore	nocturnal	arboreal	nonfossorial	1,2,3,4,5
716	Nycticebus_pygmaeus	Primates	Lorisidae	Nycticebus	Yes	No	No	S	900	19.3	Omnivore	nocturnal	arboreal	nonfossorial	1,2,3,5,12,44
717	Perodicticus_potto	Primates	Lorisidae	Perodicticus	Yes	No	No	S	1100	32.4	Omnivore	nocturnal	arboreal	nonfossorial	1,2,3,4,5
712	Cacajao_calvus	Primates	Pitheciidae	Cacajao	No	No	Yes	GL	5796	35.2	Omnivore	diurnal	arboreal	nonfossorial	1,2,3,4,5,12
719	Cacajao_melanocephalus	Primates	Pitheciidae	Cacajao	No	No	Yes	GL	3100	12	Omnivore	diurnal	arboreal	nonfossorial	1,2,4,9,12,18
720	Chiropotes_albinasus	Primates	Pitheciidae	Chiropotes	No	No	Yes	GL	2900	20	Herbivore	diurnal	arboreal	nonfossorial	1,2,3,4,5,12
721	Chiropotes_satanas	Primates	Pitheciidae	Chiropotes	No	No	Yes	GL	3000	19.6	Herbivore	diurnal	arboreal	nonfossorial	1,2,3,4,5,12
722	Pithecia_monachus	Primates	Pitheciidae	Pithecia	No	Yes	Yes	PL;GL	2109	25	Omnivore	diurnal	arboreal	nonfossorial	3,4,5,12,43,51
723	Pithecia_pithecia	Primates	Pitheciidae	Pithecia	No	Yes	Yes	PL;GL	1375.5	36	Herbivore	diurnal	arboreal	nonfossorial	2,3,4,5,43
724	Plecturocebus_cupreus	Primates	Pitheciidae	Plecturocebus	No	Yes	No	PL	915	26.4	Omnivore	diurnal	arboreal	nonfossorial	1,2,3,4,5
725	Plecturocebus_donacophilus	Primates	Pitheciidae	Plecturocebus	No	Yes	No	PL	795	25	Omnivore	diurnal	arboreal	nonfossorial	1,2,3,4,5
726	Plecturocebus_moloch	Primates	Pitheciidae	Plecturocebus	No	Yes	No	PL	254.7	26.2	Omnivore	diurnal	arboreal	nonfossorial	1,2,3,4,5
727	Tarsius_tarsier	Primates	Tarsiidae	Tarsius	No	Yes	Yes	PL;GL	200	12	Omnivore	nocturnal	arboreal	nonfossorial	2,4,12,14,43
722	Elephas_maximus	Proboscidea	Elephantidae	Elephas	No	No	Yes	GL	3160000	65.5	Herbivore	others	terrestrial	nonfossorial	1,2,3,4,5,6
729	Loxodonta_africana	Proboscidea	Elephantidae	Loxodonta	No	No	Yes	GL	4400000	65	Herbivore	diurnal	terrestrial	nonfossorial	1,2,3,4,5,6
730	Abrocoma_bennettii	Rodentia	Abrocomidae	Abrocoma	No	No	Yes	GL	250	2.3	Herbivore	nocturnal	terrestrial	nonfossorial	1,2,3,4,5,41
731	Aplodontia_rufa	Rodentia	Aplodontiidae	Aplodontia	Yes	No	No	S	1004	10	Herbivore	others	terrestrial	subterranean	1,2,10,18,41
732	Cryptomys_hottentotus	Rodentia	Bathyergidae	Cryptomys	No	Yes	Yes	PL;GL	102	11	Herbivore	others	terrestrial	subterranean	2,3,4,5,41
733	Fukomys_anselli	Rodentia	Bathyergidae	Fukomys	No	No	Yes	GL	26	20.6	Herbivore	others	terrestrial	subterranean	2,3,41
734	Fukomys_damarensis	Rodentia	Bathyergidae	Fukomys	No	Yes	Yes	PL;GL	112.2	15.5	Herbivore	others	terrestrial	subterranean	3,4,5,41
735	Fukomys_mechowi	Rodentia	Bathyergidae	Fukomys	No	No	Yes	GL	272	16	Herbivore	others	terrestrial	subterranean	2,3,5,41
736	Georychus_capensis	Rodentia	Bathyergidae	Georychus	Yes	No	No	S	232.7	11.2	Omnivore	diurnal	terrestrial	subterranean	1,2,3,4,5,41
737	Heliophobius_argenteocinereus	Rodentia	Bathyergidae	Heliophobius	Yes	No	No	S	121	3.1	Herbivore	others	terrestrial	subterranean	1,2,4,5,18,41
732	Calomyscus_bailwardi	Rodentia	Calomyscidae	Calomyscus	Yes	No	No	S	20.4	9.4	Omnivore	others	terrestrial	nonfossorial	1,2,3,5,10
739	Capromys_pilorides	Rodentia	Capromyidae	Capromys	No	Yes	No	PL	3090	13.2	Omnivore	others	arboreal	nonfossorial	2,3,5,41
740	Geocapromys_brownii	Rodentia	Capromyidae	Geocapromys	No	No	Yes	GL	1500	13.5	Herbivore	nocturnal	terrestrial	nonfossorial	1,2,3,4,41
741	Geocapromys_ingrahami	Rodentia	Capromyidae	Geocapromys	Yes	No	No	S	200	6	Herbivore	nocturnal	terrestrial	nonfossorial	1,2,4,13,41
742	Castor_canadensis	Rodentia	Castoridae	Castor	No	Yes	Yes	PL;GL	12124.4	23.4	Herbivore	others	terrestrial	nonfossorial	2,3,4,41
743	Castor_fiber	Rodentia	Castoridae	Castor	No	Yes	No	PL	19000	24	Herbivore	nocturnal	terrestrial	nonfossorial	2,10,13,41
744	Cavia_aperea	Rodentia	Caviidae	Cavia	No	Yes	Yes	PL;GL	549	6	Herbivore	others	terrestrial	nonfossorial	2,3,4,5,41
745	Cavia_porcellus	Rodentia	Caviidae	Cavia	No	No	Yes	GL	727.99	12	Herbivore	diurnal	terrestrial	nonfossorial	3,4,10,52
746	Dolichotis_patagonum	Rodentia	Caviidae	Dolichotis	No	No	Yes	GL	2000	14.4	Herbivore	diurnal	terrestrial	nonfossorial	1,2,3,4,5,41
747	Galea_musteloides	Rodentia	Caviidae	Galea	Yes	No	No	S	420	3.5	Herbivore	diurnal	terrestrial	nonfossorial	2,3,4,5,41
742	Galea_spixii	Rodentia	Caviidae	Galea	Yes	No	No	S	326.2	4.6	Herbivore	diurnal	terrestrial	nonfossorial	1,2,3,4,5,41
749	Hydrochoerus_hydrochaeris	Rodentia	Caviidae	Hydrochoerus	No	No	Yes	GL	62449.6	15.1	Herbivore	others	terrestrial	nonfossorial	1,2,3,4,41
750	Kerodon_rupestris	Rodentia	Caviidae	Kerodon	No	No	Yes	GL	200	12.9	Herbivore	others	terrestrial	nonfossorial	1,2,3,5,41
751	Chinchilla_lanigera	Rodentia	Chinchillidae	Chinchilla	No	No	Yes	GL	417	17.2	Herbivore	others	terrestrial	nonfossorial	2,3,4,5,41
752	Lagidium_viscacia	Rodentia	Chinchillidae	Lagidium	No	No	Yes	GL	1540	19.5	Herbivore	diurnal	terrestrial	nonfossorial	1,2,3,4,5,41
753	Lagostomus_maximus	Rodentia	Chinchillidae	Lagostomus	No	No	Yes	GL	4647.5	10.2	Herbivore	others	terrestrial	nonfossorial	1,2,3,4,5,41
754	Arvicola_amphibius	Rodentia	Cricetidae	Arvicola	Yes	No	No	S	225	2.5	Omnivore	others	terrestrial	nonfossorial	1,2,3,5,53
755	Arvicola_sapidus	Rodentia	Cricetidae	Arvicola	No	Yes	No	PL	220	3.5	Herbivore	others	terrestrial	nonfossorial	1,2,4,53
756	Baiomys_taylori	Rodentia	Cricetidae	Baiomys	No	Yes	No	PL	2	3.3	Herbivore	others	terrestrial	nonfossorial	1,2,3,4,53
757	Craseomys_rufocanus	Rodentia	Cricetidae	Craseomys	Yes	No	No	S	37	3.3	Herbivore	others	terrestrial	nonfossorial	1,2,9,53
752	Cricetus_cricetus	Rodentia	Cricetidae	Cricetus	Yes	No	No	S	510	3.6	Omnivore	others	terrestrial	nonfossorial	1,2,3,5,53
759	Dicrostonyx_groenlandicus	Rodentia	Cricetidae	Dicrostonyx	Yes	No	No	S	54.4	3.3	Herbivore	diurnal	terrestrial	nonfossorial	1,2,3,5,53
760	Dicrostonyx_torquatus	Rodentia	Cricetidae	Dicrostonyx	No	Yes	No	PL	25	3.2	Herbivore	diurnal	terrestrial	nonfossorial	1,2,4,53
761	Ellobius_talpinus	Rodentia	Cricetidae	Ellobius	No	Yes	Yes	PL;GL	40	5	Herbivore	others	terrestrial	subterranean	1,2,3,5,53
762	Hylaeamys_megacephalus	Rodentia	Cricetidae	Hylaeamys	Yes	No	No	S	57.2	3.75	Omnivore	nocturnal	terrestrial	nonfossorial	1,2,4,53
763	Lagurus_lagurus	Rodentia	Cricetidae	Lagurus	No	Yes	No	PL	20.3	3.2	Herbivore	nocturnal	terrestrial	nonfossorial	1,2,3,5,53
764	Lasiopodomys_brandtii	Rodentia	Cricetidae	Lasiopodomys	No	No	Yes	GL	93.2	4.1	Herbivore	diurnal	terrestrial	nonfossorial	1,2,3,5,53
765	Lemmus_lemmus	Rodentia	Cricetidae	Lemmus	Yes	No	No	S	47.5	3.3	Herbivore	others	terrestrial	nonfossorial	1,2,3,5,53
766	Mesocricetus_auratus	Rodentia	Cricetidae	Mesocricetus	Yes	No	No	S	92.6	3.9	Omnivore	nocturnal	terrestrial	nonfossorial	1,3,4,5,53
767	Mesocricetus_brandti	Rodentia	Cricetidae	Mesocricetus	Yes	No	No	S	192	4.4	Omnivore	nocturnal	terrestrial	nonfossorial	1,2,3,5
762	Microtus_agrestis	Rodentia	Cricetidae	Microtus	Yes	No	No	S	42.5	4.2	Herbivore	others	terrestrial	nonfossorial	1,2,3,5,53
769	Microtus_arvalis	Rodentia	Cricetidae	Microtus	No	No	Yes	GL	22	4.2	Herbivore	others	terrestrial	nonfossorial	1,2,3,4,5,53
770	Microtus_californicus	Rodentia	Cricetidae	Microtus	No	Yes	Yes	PL;GL	57.4	2.1	Herbivore	others	terrestrial	nonfossorial	2,9,53
771	Microtus_ochrogaster	Rodentia	Cricetidae	Microtus	No	Yes	Yes	PL;GL	32	5.3	Omnivore	nocturnal	terrestrial	nonfossorial	1,2,3,4,5,53
772	Microtus_oregoni	Rodentia	Cricetidae	Microtus	Yes	No	No	S	20.4	1.25	Herbivore	others	terrestrial	nonfossorial	1,2,10,18,53
773	Microtus_pennsylvanicus	Rodentia	Cricetidae	Microtus	Yes	No	No	S	36.2	2.9	Omnivore	others	terrestrial	nonfossorial	2,4,18,53,54
774	Microtus_pinetorum	Rodentia	Cricetidae	Microtus	No	Yes	Yes	PL;GL	26.3	3.2	Herbivore	others	terrestrial	nonfossorial	1,2,3,4,5,55
775	Microtus_richardsoni	Rodentia	Cricetidae	Microtus	Yes	No	No	S	25	1.5	Herbivore	nocturnal	terrestrial	nonfossorial	1,2,4,53
776	Myodes_gapperi	Rodentia	Cricetidae	Myodes	Yes	No	No	S	19	1.66667	Omnivore	nocturnal	terrestrial	nonfossorial	1,2,4,53
777	Myodes_glareolus	Rodentia	Cricetidae	Myodes	Yes	No	No	S	21.2	4.9	Omnivore	others	terrestrial	nonfossorial	1,2,3,5,10
772	Myopus_schisticolor	Rodentia	Cricetidae	Myopus	Yes	No	No	S	25	1	Herbivore	nocturnal	terrestrial	nonfossorial	1,2,13,53
779	Neotoma_albigula	Rodentia	Cricetidae	Neotoma	Yes	No	No	S	206	9.5	Herbivore	nocturnal	terrestrial	nonfossorial	1,2,3,4,5
720	Neotoma_cinerea	Rodentia	Cricetidae	Neotoma	No	No	Yes	GL	299.2	5.2	Herbivore	nocturnal	terrestrial	nonfossorial	1,2,4,9,10,53
721	Neotoma_floridana	Rodentia	Cricetidae	Neotoma	Yes	No	No	S	244.7	2.6	Herbivore	nocturnal	terrestrial	nonfossorial	1,2,3,4,5
722	Neotoma_lepida	Rodentia	Cricetidae	Neotoma	Yes	No	No	S	163.2	10.5	Herbivore	nocturnal	terrestrial	nonfossorial	1,2,3,4,5
723	Neotoma_micropus	Rodentia	Cricetidae	Neotoma	Yes	No	No	S	237.5	2.25	Herbivore	others	terrestrial	nonfossorial	1,2,4,18,53
724	Nyctomys_sumichrasti	Rodentia	Cricetidae	Nyctomys	Yes	No	No	S	49.4	5.7	Herbivore	nocturnal	semiarboreal	nonfossorial	1,2,3,4,5
725	Ochrotomys_nuttalli	Rodentia	Cricetidae	Ochrotomys	No	No	Yes	GL	22.4	2.4	Omnivore	others	terrestrial	nonfossorial	1,2,3,4,5,53
726	Ondatra_zibethicus	Rodentia	Cricetidae	Ondatra	No	Yes	No	PL	1065.7	10	Omnivore	others	terrestrial	nonfossorial	1,2,4,13,53
727	Onychomys_leucogaster	Rodentia	Cricetidae	Onychomys	No	Yes	No	PL	27.9	5.6	Omnivore	nocturnal	terrestrial	nonfossorial	1,2,3,4,5
722	Onychomys_torridus	Rodentia	Cricetidae	Onychomys	Yes	No	No	S	25	4.6	Carnivore	nocturnal	terrestrial	nonfossorial	1,2,3,4,5
729	Oryzomys_palustris	Rodentia	Cricetidae	Oryzomys	Yes	No	No	S	53.9	2.375	Omnivore	nocturnal	terrestrial	nonfossorial	1,2,4,53
790	Oxymycterus_rufus	Rodentia	Cricetidae	Oxymycterus	Yes	No	No	S	75.4	2.6	Omnivore	others	terrestrial	nonfossorial	1,2,4,26
791	Peromyscus_attwateri	Rodentia	Cricetidae	Peromyscus	Yes	No	No	S	27.9	1.5	Omnivore	nocturnal	terrestrial	nonfossorial	1,2,4,53
792	Peromyscus_boylii	Rodentia	Cricetidae	Peromyscus	Yes	No	No	S	21.4	1.5	Omnivore	nocturnal	semiarboreal	nonfossorial	2,4,10,53
793	Peromyscus_californicus	Rodentia	Cricetidae	Peromyscus	No	Yes	No	PL	43.5	5.5	Omnivore	nocturnal	semiarboreal	nonfossorial	1,2,3,4,5,53
794	Peromyscus_crinitus	Rodentia	Cricetidae	Peromyscus	Yes	No	No	S	12	7.7	Omnivore	nocturnal	terrestrial	nonfossorial	1,2,3,4,5
795	Peromyscus_eremicus	Rodentia	Cricetidae	Peromyscus	No	Yes	No	PL	23.7	7.4	Omnivore	nocturnal	terrestrial	nonfossorial	1,2,3,4,5
796	Peromyscus_gossypinus	Rodentia	Cricetidae	Peromyscus	Yes	No	No	S	29.4	1.29167	Carnivore	nocturnal	terrestrial	nonfossorial	1,2,4
797	Peromyscus_leucopus	Rodentia	Cricetidae	Peromyscus	Yes	No	No	S	12.07	7.9	Omnivore	nocturnal	terrestrial	nonfossorial	1,3,4,5
792	Peromyscus_maniculatus	Rodentia	Cricetidae	Peromyscus	No	No	Yes	GL	21.3	2.3	Omnivore	nocturnal	terrestrial	nonfossorial	1,2,3,4,5
799	Peromyscus_polionotus	Rodentia	Cricetidae	Peromyscus	No	Yes	No	PL	13	5.5	Omnivore	nocturnal	terrestrial	nonfossorial	1,2,3,4,5
200	Phodopus_campbelli	Rodentia	Cricetidae	Phodopus	Yes	No	No	S	23.4	1.79167	Herbivore	others	terrestrial	nonfossorial	2,4,10,14,53
201	Phodopus_roborovskii	Rodentia	Cricetidae	Phodopus	Yes	No	No	S	12.2	4.2	Omnivore	nocturnal	terrestrial	nonfossorial	1,2,3,10,53
202	Phodopus_sungorus	Rodentia	Cricetidae	Phodopus	Yes	No	No	S	33.2	3.9	Omnivore	others	terrestrial	nonfossorial	1,2,3,4,5,53
203	Podomys_floridanus	Rodentia	Cricetidae	Podomys	Yes	No	No	S	30.2	7.4	Omnivore	nocturnal	terrestrial	nonfossorial	1,2,3,4,5
204	Reithrodon_auritus	Rodentia	Cricetidae	Reithrodon	Yes	No	No	S	70.9	5.5	Herbivore	others	terrestrial	nonfossorial	1,2,3,4,5
205	Reithrodontomys_humulis	Rodentia	Cricetidae	Reithrodontomys	Yes	No	No	S	2.3	2.24023	Omnivore	nocturnal	terrestrial	nonfossorial	1,2,4,10,14
206	Reithrodontomys_megalotis	Rodentia	Cricetidae	Reithrodontomys	Yes	No	No	S	9.4	1.5	Omnivore	nocturnal	terrestrial	nonfossorial	1,2,4,10,14
207	Reithrodontomys_raviventris	Rodentia	Cricetidae	Reithrodontomys	Yes	No	No	S	11.1	2.52333	Herbivore	nocturnal	terrestrial	nonfossorial	1,2,4
202	Sigmodon_hispidus	Rodentia	Cricetidae	Sigmodon	Yes	No	No	S	92.4	5.2	Omnivore	others	terrestrial	nonfossorial	1,2,3,4,5,53
209	Synaptomys_cooperi	Rodentia	Cricetidae	Synaptomys	No	No	Yes	GL	31.9	2.5	Herbivore	others	terrestrial	nonfossorial	2,4,10,53
210	Ctenodactylus_gundi	Rodentia	Ctenodactylidae	Ctenodactylus	No	No	Yes	GL	229	5.2	Herbivore	diurnal	terrestrial	nonfossorial	1,2,3,5,26
211	Ctenodactylus_vali	Rodentia	Ctenodactylidae	Ctenodactylus	Yes	No	No	S	175	5	Herbivore	diurnal	terrestrial	nonfossorial	1,2,4,41,53
212	Ctenomys_talarum	Rodentia	Ctenomyidae	Ctenomys	Yes	No	No	S	132.3	3	Herbivore	nocturnal	terrestrial	nonfossorial	1,2,4,13,41,53
213	Cuniculus_paca	Rodentia	Cuniculidae	Cuniculus	Yes	No	No	S	2000	16.3	Herbivore	nocturnal	terrestrial	nonfossorial	2,3,4,5,41
214	Cuniculus_taczanowskii	Rodentia	Cuniculidae	Cuniculus	Yes	No	No	S	2999.9	12.9	Herbivore	nocturnal	terrestrial	nonfossorial	1,2,3,4,5
215	Dasyprocta_fuliginosa	Rodentia	Dasyproctidae	Dasyprocta	Yes	Yes	No	S;PL	3500	12	Herbivore	diurnal	terrestrial	nonfossorial	2,3,4,5,41
216	Dasyprocta_leporina	Rodentia	Dasyproctidae	Dasyprocta	No	Yes	No	PL	3020	17.2	Herbivore	diurnal	terrestrial	nonfossorial	1,2,3,4,5,41
217	Dasyprocta_punctata	Rodentia	Dasyproctidae	Dasyprocta	No	Yes	No	PL	2675	13.2	Herbivore	diurnal	terrestrial	nonfossorial	1,2,3,4,5
212	Myoprocta_acouchy	Rodentia	Dasyproctidae	Myoprocta	Yes	No	No	S	600	14.2	Herbivore	diurnal	terrestrial	nonfossorial	1,2,3,4,5,41
219	Dinomys_branickii	Rodentia	Dinomyidae	Dinomys	No	Yes	No	PL	12500	12.2	Herbivore	nocturnal	terrestrial	nonfossorial	1,2,3,4,5
220	Allactaga_major	Rodentia	Dipodidae	Allactaga	Yes	No	No	S	350	7	Herbivore	nocturnal	terrestrial	nonfossorial	1,2,3,5,53
221	Jaculus_jaculus	Rodentia	Dipodidae	Jaculus	Yes	No	No	S	56.6	7.3	Herbivore	nocturnal	terrestrial	nonfossorial	1,2,3,5,53
222	Jaculus_orientalis	Rodentia	Dipodidae	Jaculus	Yes	No	No	S	132	5.5	Herbivore	nocturnal	terrestrial	nonfossorial	1,2,3,5,41,53
223	Orientallactaga_sibirica	Rodentia	Dipodidae	Orientallactaga	Yes	No	No	S	97.5	4.5	Carnivore	NA	terrestrial	nonfossorial	1,2,3,5
224	Scarturus_elator	Rodentia	Dipodidae	Scarturus	Yes	No	No	S	59	5.2	Omnivore	NA	terrestrial	nonfossorial	1,2,3,5
225	Scarturus_euphratica	Rodentia	Dipodidae	Scarturus	Yes	No	No	S	70	4.2	Herbivore	NA	terrestrial	nonfossorial	1,2,3,5
226	Kannabateomys_amblyonyx	Rodentia	Echimyidae	Kannabateomys	Yes	No	No	S	600	1.6	Herbivore	nocturnal	arboreal	nonfossorial	1,2,4,41
227	Makalata_didelphoides	Rodentia	Echimyidae	Makalata	Yes	No	No	S	400	3.1	Herbivore	nocturnal	terrestrial	nonfossorial	1,2,4,41
222	Myocastor_coypus	Rodentia	Echimyidae	Myocastor	No	No	Yes	GL	6361.55	2.5	Omnivore	others	terrestrial	nonfossorial	1,2,3,4,41
229	Thrichomys_apereoides	Rodentia	Echimyidae	Thrichomys	Yes	No	No	S	339	7	Herbivore	others	terrestrial	nonfossorial	1,2,3,4,41
230	Coendou_prehensilis	Rodentia	Erethizontidae	Coendou	Yes	No	No	S	4400	26.6	Herbivore	nocturnal	arboreal	nonfossorial	1,2,3,4,5
231	Erethizon_dorsatum	Rodentia	Erethizontidae	Erethizon	Yes	No	No	S	7025.3	23.4	Herbivore	nocturnal	semiarboreal	nonfossorial	1,2,3,4,5,41
232	Cratogeomys_castanops	Rodentia	Geomyidae	Cratogeomys	Yes	No	No	S	251.2	4.7	Herbivore	diurnal	terrestrial	nonfossorial	1,2,4,10,41
233	Geomys_bursarius	Rodentia	Geomyidae	Geomys	Yes	No	No	S	240.5	12	Herbivore	others	terrestrial	subterranean	1,2,3,4,5,28
234	Geomys_tropicalis	Rodentia	Geomyidae	Geomys	Yes	No	No	S	350	7	Herbivore	others	terrestrial	subterranean	1,2,4,41
235	Thomomys_bottae	Rodentia	Geomyidae	Thomomys	Yes	No	No	S	114.7	6.1	Herbivore	others	terrestrial	subterranean	1,2,3,4,5
236	Thomomys_monticola	Rodentia	Geomyidae	Thomomys	Yes	No	No	S	20	5	Herbivore	diurnal	terrestrial	subterranean	1,2,4,41
237	Thomomys_talpoides	Rodentia	Geomyidae	Thomomys	Yes	No	No	S	130.1	3.75	Herbivore	diurnal	terrestrial	subterranean	2,10,14,41
232	Dryomys_nitedula	Rodentia	Gliridae	Dryomys	Yes	No	No	S	22.9	4.1	Omnivore	nocturnal	arboreal	nonfossorial	1,2,3,4,5,41
239	Eliomys_quercinus	Rodentia	Gliridae	Eliomys	No	No	Yes	GL	115	5.5	Omnivore	nocturnal	semiarboreal	nonfossorial	2,3,4,5,41
240	Glirulus_japonicus	Rodentia	Gliridae	Glirulus	Yes	No	No	S	27	7	Omnivore	nocturnal	arboreal	nonfossorial	1,2,3,4,10,41
241	Graphiurus_murinus	Rodentia	Gliridae	Graphiurus	Yes	No	No	S	30	6.9	Omnivore	nocturnal	semiarboreal	nonfossorial	1,2,3,4,5
242	Graphiurus_platyops	Rodentia	Gliridae	Graphiurus	Yes	No	No	S	46.1	7.3	Omnivore	nocturnal	terrestrial	nonfossorial	1,2,3,4,41
243	Muscardinus_avellanarius	Rodentia	Gliridae	Muscardinus	Yes	No	No	S	27.5	5.3	Omnivore	others	arboreal	nonfossorial	1,2,3,4,5,41
244	Heterocephalus_glaber	Rodentia	Heterocephalidae	Heterocephalus	No	No	Yes	GL	39.36	31	Herbivore	others	terrestrial	subterranean	3,4,5,41
245	Chaetodipus_fallax	Rodentia	Heteromyidae	Chaetodipus	Yes	No	No	S	12.7	2.3	Herbivore	nocturnal	terrestrial	nonfossorial	1,2,3,5,41
246	Chaetodipus_hispidus	Rodentia	Heteromyidae	Chaetodipus	Yes	No	No	S	32	4	Herbivore	nocturnal	terrestrial	nonfossorial	1,2,10,18,41
247	Dipodomys_deserti	Rodentia	Heteromyidae	Dipodomys	Yes	No	No	S	104.5	2.6	Herbivore	nocturnal	terrestrial	nonfossorial	1,2,3,4,5
242	Dipodomys_heermanni	Rodentia	Heteromyidae	Dipodomys	Yes	No	No	S	72	2.3	Omnivore	nocturnal	terrestrial	nonfossorial	1,2,3,4,5,41
249	Dipodomys_merriami	Rodentia	Heteromyidae	Dipodomys	Yes	No	No	S	42	9.7	Herbivore	nocturnal	terrestrial	nonfossorial	1,2,3,4,5
250	Dipodomys_ordii	Rodentia	Heteromyidae	Dipodomys	Yes	No	No	S	60.4	9.9	Omnivore	nocturnal	terrestrial	nonfossorial	1,2,3,4,5
251	Dipodomys_spectabilis	Rodentia	Heteromyidae	Dipodomys	Yes	No	No	S	135.9	12.7	Omnivore	nocturnal	terrestrial	nonfossorial	1,2,3,4,5,41
252	Heteromys_pictus	Rodentia	Heteromyidae	Heteromys	Yes	No	No	S	40	1.5	Herbivore	nocturnal	terrestrial	nonfossorial	1,2,4,9,10,41
253	Heteromys_salvini	Rodentia	Heteromyidae	Heteromys	Yes	No	No	S	42	2.2	Omnivore	nocturnal	terrestrial	nonfossorial	1,2,9,41
254	Microdipodops_megacephalus	Rodentia	Heteromyidae	Microdipodops	Yes	No	No	S	10.5	5.4	Omnivore	nocturnal	terrestrial	nonfossorial	1,2,4,9,41
255	Perognathus_amplus	Rodentia	Heteromyidae	Perognathus	Yes	No	No	S	11.7	5.9	Omnivore	nocturnal	terrestrial	nonfossorial	1,2,3,5,10
256	Perognathus_flavus	Rodentia	Heteromyidae	Perognathus	Yes	No	No	S	7.7	5	Omnivore	nocturnal	terrestrial	nonfossorial	1,2,4,53
257	Perognathus_longimembris	Rodentia	Heteromyidae	Perognathus	Yes	No	No	S	7.6	2.3	Herbivore	nocturnal	terrestrial	nonfossorial	1,2,3,4,5
252	Perognathus_merriami	Rodentia	Heteromyidae	Perognathus	Yes	No	No	S	6.9	2.5	Omnivore	nocturnal	terrestrial	nonfossorial	1,2,4,41
259	Perognathus_parvus	Rodentia	Heteromyidae	Perognathus	Yes	No	No	S	21.2	5.2	Omnivore	others	terrestrial	nonfossorial	1,2,3,4,5
260	Atherurus_africanus	Rodentia	Hystricidae	Atherurus	No	Yes	No	PL	1934	22.9	Omnivore	nocturnal	terrestrial	nonfossorial	1,2,3,4,5
261	Hystrix_africaeaustralis	Rodentia	Hystricidae	Hystrix	No	Yes	No	PL	14936	23.1	Herbivore	nocturnal	terrestrial	nonfossorial	1,2,3,4,5,6
262	Hystrix_brachyura	Rodentia	Hystricidae	Hystrix	Yes	Yes	No	S;PL	2000	27.3	Omnivore	nocturnal	terrestrial	nonfossorial	3,4,5,41
263	Hystrix_cristata	Rodentia	Hystricidae	Hystrix	No	Yes	No	PL	16250	22	Omnivore	nocturnal	terrestrial	nonfossorial	1,2,3,4,5,41
264	Hystrix_indica	Rodentia	Hystricidae	Hystrix	Yes	Yes	No	S;PL	12435.2	27.1	Omnivore	nocturnal	terrestrial	nonfossorial	2,3,4,5,41
265	Acomys_cahirinus	Rodentia	Muridae	Acomys	No	No	Yes	GL	41.16	5.9	Omnivore	nocturnal	terrestrial	nonfossorial	1,3,4,5
266	Acomys_cilicicus	Rodentia	Muridae	Acomys	No	No	Yes	GL	42.5	4	Omnivore	nocturnal	terrestrial	nonfossorial	1,2,3,10,56
267	Acomys_wilsoni	Rodentia	Muridae	Acomys	No	No	Yes	GL	12.5	5.6	Carnivore	nocturnal	terrestrial	nonfossorial	1,2,3,5,56
262	Apodemus_agrarius	Rodentia	Muridae	Apodemus	Yes	No	No	S	23.3	4	Omnivore	others	terrestrial	nonfossorial	1,2,10,18
269	Apodemus_flavicollis	Rodentia	Muridae	Apodemus	Yes	No	No	S	39	4.5	Herbivore	nocturnal	terrestrial	nonfossorial	1,2,3,5,57
270	Apodemus_sylvaticus	Rodentia	Muridae	Apodemus	Yes	No	No	S	30.5	6.3	Omnivore	others	terrestrial	nonfossorial	1,2,3,4,5
271	Arvicanthis_niloticus	Rodentia	Muridae	Arvicanthis	No	No	Yes	GL	106.9	6.7	Herbivore	diurnal	terrestrial	nonfossorial	2,3,4,5,9
272	Desmodillus_auricularis	Rodentia	Muridae	Desmodillus	Yes	No	No	S	53.3	6.1	Herbivore	nocturnal	terrestrial	nonfossorial	1,2,3,5,26
273	Gerbilliscus_afra	Rodentia	Muridae	Gerbilliscus	Yes	No	No	S	97	5.7	Omnivore	nocturnal	terrestrial	nonfossorial	1,2,3,5
274	Gerbilliscus_validus	Rodentia	Muridae	Gerbilliscus	Yes	No	No	S	107.7	5	Omnivore	nocturnal	terrestrial	nonfossorial	1,2,3,5
275	Gerbillus_campestris	Rodentia	Muridae	Gerbillus	Yes	No	No	S	22.4	7.3	Omnivore	nocturnal	terrestrial	nonfossorial	1,2,3,5,58
276	Gerbillus_gerbillus	Rodentia	Muridae	Gerbillus	Yes	No	No	S	25	5.9	Omnivore	nocturnal	terrestrial	nonfossorial	1,2,3,5
277	Gerbillus_nanus	Rodentia	Muridae	Gerbillus	Yes	No	No	S	21.5	4.5	Omnivore	nocturnal	terrestrial	nonfossorial	1,2,3,5,59
272	Gerbillus_pyramidum	Rodentia	Muridae	Gerbillus	Yes	No	No	S	52	2.2	Herbivore	nocturnal	terrestrial	nonfossorial	1,2,3,4,5
279	Meriones_crassus	Rodentia	Muridae	Meriones	Yes	No	No	S	20	5.6	Herbivore	nocturnal	terrestrial	nonfossorial	1,2,3,4,5
220	Meriones_libycus	Rodentia	Muridae	Meriones	Yes	No	No	S	91.3	5.2	Omnivore	others	terrestrial	nonfossorial	1,2,3,5,10
221	Meriones_meridianus	Rodentia	Muridae	Meriones	Yes	No	No	S	41	6.2	Herbivore	nocturnal	terrestrial	nonfossorial	1,2,3,5,60
222	Meriones_persicus	Rodentia	Muridae	Meriones	Yes	No	No	S	100	6	Omnivore	nocturnal	terrestrial	nonfossorial	1,2,3,5,61
223	Meriones_unguiculatus	Rodentia	Muridae	Meriones	No	Yes	Yes	PL;GL	57.75	6.3	Herbivore	others	terrestrial	nonfossorial	1,3,4,5
224	Micaelamys_namaquensis	Rodentia	Muridae	Micaelamys	Yes	No	No	S	50.6	4.7	Herbivore	nocturnal	terrestrial	nonfossorial	1,2,3,4,5
225	Mus_musculus	Rodentia	Muridae	Mus	No	No	Yes	GL	19.3	4	Carnivore	nocturnal	terrestrial	nonfossorial	2,3,4,10,32,45
226	Notomys_alexis	Rodentia	Muridae	Notomys	No	No	Yes	GL	35	6.4	Herbivore	nocturnal	terrestrial	nonfossorial	2,3,5,10
227	Pachyuromys_duprasi	Rodentia	Muridae	Pachyuromys	No	No	Yes	GL	47.5	2.3	Carnivore	nocturnal	terrestrial	nonfossorial	2,3,5,10,62
222	Pogonomys_macrourus	Rodentia	Muridae	Pogonomys	No	No	Yes	GL	54	3.1	Herbivore	diurnal	terrestrial	nonfossorial	1,2,3,4,26
229	Praomys_tullbergi	Rodentia	Muridae	Praomys	Yes	No	No	S	35.2	5.2	Omnivore	nocturnal	terrestrial	nonfossorial	1,2,3,4,26
290	Psammomys_obesus	Rodentia	Muridae	Psammomys	Yes	No	No	S	369.6	3.2	Herbivore	diurnal	terrestrial	nonfossorial	1,2,3,4,5
291	Pseudomys_australis	Rodentia	Muridae	Pseudomys	Yes	No	No	S	65	7.9	Omnivore	nocturnal	terrestrial	nonfossorial	1,2,3,5,63
292	Pseudomys_chapmani	Rodentia	Muridae	Pseudomys	No	No	Yes	GL	12	6.2	Omnivore	NA	terrestrial	nonfossorial	1,2,3,5
293	Rattus_fuscipes	Rodentia	Muridae	Rattus	No	No	Yes	GL	133	5.3	Omnivore	nocturnal	terrestrial	nonfossorial	2,3,4,5,45
294	Rattus_norvegicus	Rodentia	Muridae	Rattus	No	No	Yes	GL	222.29	3.2	Herbivore	nocturnal	terrestrial	nonfossorial	1,3,4,5,32
295	Rattus_rattus	Rodentia	Muridae	Rattus	No	No	Yes	GL	172.3	4.2	Omnivore	nocturnal	arboreal	nonfossorial	1,2,3,10
296	Rhabdomys_pumilio	Rodentia	Muridae	Rhabdomys	Yes	No	No	S	41.1	4.5	Omnivore	diurnal	terrestrial	nonfossorial	1,2,3,4,5
297	Rhombomys_opimus	Rodentia	Muridae	Rhombomys	No	No	Yes	GL	144	4.5	Herbivore	diurnal	terrestrial	nonfossorial	1,2,3,5,10
292	Zyzomys_pedunculatus	Rodentia	Muridae	Zyzomys	Yes	No	No	S	100	7.5	Herbivore	nocturnal	terrestrial	nonfossorial	1,2,3,5
299	Cricetomys_emini	Rodentia	Nesomyidae	Cricetomys	Yes	No	No	S	1300	7.4	Omnivore	nocturnal	semiarboreal	nonfossorial	1,2,3,4,5,53
900	Cricetomys_gambianus	Rodentia	Nesomyidae	Cricetomys	Yes	No	No	S	1271	2.4	Omnivore	nocturnal	semiarboreal	nonfossorial	1,2,3,5,53
901	Dendromus_melanotis	Rodentia	Nesomyidae	Dendromus	Yes	No	No	S	9.1	4.2	Omnivore	nocturnal	semiarboreal	nonfossorial	1,2,3,5,10
902	Hypogeomys_antimena	Rodentia	Nesomyidae	Hypogeomys	No	Yes	No	PL	1250	12.6	Herbivore	nocturnal	terrestrial	nonfossorial	1,2,3,4,10
903	Mystromys_albicaudatus	Rodentia	Nesomyidae	Mystromys	Yes	No	No	S	26.9	6.3	Omnivore	nocturnal	terrestrial	nonfossorial	1,2,3,5,53
904	Saccostomus_campestris	Rodentia	Nesomyidae	Saccostomus	Yes	No	No	S	51.2	4.5	Omnivore	nocturnal	terrestrial	nonfossorial	1,2,3,5,53
905	Octodon_degus	Rodentia	Octodontidae	Octodon	No	No	Yes	GL	210	14	Omnivore	others	terrestrial	nonfossorial	1,2,3,4,5,41
906	Octodontomys_gliroides	Rodentia	Octodontidae	Octodontomys	No	No	Yes	GL	150	7.33333	Herbivore	nocturnal	terrestrial	nonfossorial	1,2,4,41
907	Spalacopus_cyanus	Rodentia	Octodontidae	Spalacopus	No	No	Yes	GL	127.5	10.2	Herbivore	others	terrestrial	subterranean	1,2,3,4,5
902	Pedetes_capensis	Rodentia	Pedetidae	Pedetes	Yes	No	No	S	3155	20	Herbivore	nocturnal	terrestrial	nonfossorial	1,2,3,4,5,41
909	Ammospermophilus_harrisii	Rodentia	Sciuridae	Ammospermophilus	Yes	No	No	S	122	10.6	Herbivore	diurnal	terrestrial	nonfossorial	1,2,3,4,5
910	Ammospermophilus_leucurus	Rodentia	Sciuridae	Ammospermophilus	Yes	No	No	S	120.5	11.2	Omnivore	diurnal	terrestrial	nonfossorial	2,3,4,5,9,64
911	Atlantoxerus_getulus	Rodentia	Sciuridae	Atlantoxerus	No	No	Yes	GL	251	9	Herbivore	diurnal	arboreal	nonfossorial	1,2,4,26
912	Callosciurus_caniceps	Rodentia	Sciuridae	Callosciurus	Yes	No	No	S	257	13.7	Omnivore	diurnal	arboreal	nonfossorial	1,2,3,5,26
913	Callosciurus_erythraeus	Rodentia	Sciuridae	Callosciurus	Yes	No	No	S	223.23	17	Herbivore	diurnal	arboreal	nonfossorial	1,3,4,26
914	Callosciurus_notatus	Rodentia	Sciuridae	Callosciurus	Yes	No	No	S	197.5	14.2	Omnivore	diurnal	arboreal	nonfossorial	1,2,3,4,5
915	Callospermophilus_lateralis	Rodentia	Sciuridae	Callospermophilus	Yes	No	No	S	191	10.4	Omnivore	diurnal	terrestrial	nonfossorial	1,2,3,5,9
916	Cynomys_gunnisoni	Rodentia	Sciuridae	Cynomys	No	No	Yes	GL	925	6.1	Omnivore	diurnal	terrestrial	nonfossorial	1,2,4,10,18
917	Cynomys_leucurus	Rodentia	Sciuridae	Cynomys	No	No	Yes	GL	902.5	6.4	Herbivore	diurnal	terrestrial	nonfossorial	1,2,4,10,18
912	Cynomys_ludovicianus	Rodentia	Sciuridae	Cynomys	No	No	Yes	GL	1364	11	Herbivore	diurnal	terrestrial	nonfossorial	1,2,3,4,5
919	Eutamias_sibiricus	Rodentia	Sciuridae	Eutamias	Yes	No	No	S	94.16	9.6	Herbivore	diurnal	terrestrial	nonfossorial	1,3,4,5,10
920	Euxerus_erythropus	Rodentia	Sciuridae	Euxerus	No	No	Yes	GL	502.4	10.3	Omnivore	diurnal	terrestrial	nonfossorial	2,3,5,9,10
921	Funisciurus_anerythrus	Rodentia	Sciuridae	Funisciurus	Yes	No	No	S	212	10	Herbivore	diurnal	terrestrial	nonfossorial	1,2,3,4
922	Funisciurus_pyrropus	Rodentia	Sciuridae	Funisciurus	Yes	No	No	S	297	9.5	Herbivore	diurnal	terrestrial	nonfossorial	1,2,3,4
923	Geosciurus_inauris	Rodentia	Sciuridae	Geosciurus	No	No	Yes	GL	529	11.5	Herbivore	diurnal	terrestrial	nonfossorial	1,2,3,4,5
924	Glaucomys_sabrinus	Rodentia	Sciuridae	Glaucomys	No	No	Yes	GL	166	14.2	Omnivore	nocturnal	arboreal	nonfossorial	2,3,4,5,65
925	Glaucomys_volans	Rodentia	Sciuridae	Glaucomys	No	No	Yes	GL	63.9	19	Omnivore	nocturnal	arboreal	nonfossorial	2,3,4,5,10
926	Heliosciurus_rufobrachium	Rodentia	Sciuridae	Heliosciurus	Yes	No	No	S	371.5	2.7	Herbivore	diurnal	arboreal	nonfossorial	1,2,3,4,5
927	Ictidomys_tridecemlineatus	Rodentia	Sciuridae	Ictidomys	Yes	No	No	S	131.7	7.9	Omnivore	diurnal	terrestrial	nonfossorial	1,2,3,4,5
922	Marmota_bobak	Rodentia	Sciuridae	Marmota	No	No	Yes	GL	5500	15	Herbivore	diurnal	terrestrial	nonfossorial	2,4,10,41
929	Marmota_caligata	Rodentia	Sciuridae	Marmota	No	No	Yes	GL	7230	12.1	Herbivore	diurnal	terrestrial	nonfossorial	1,2,3,5,10
930	Marmota_flaviventris	Rodentia	Sciuridae	Marmota	No	No	Yes	GL	3350	21.2	Herbivore	diurnal	terrestrial	nonfossorial	1,2,3,4,5
931	Marmota_marmota	Rodentia	Sciuridae	Marmota	No	Yes	No	PL	2010	17.4	Herbivore	diurnal	terrestrial	nonfossorial	1,2,3,5,9
932	Marmota_menzbieri	Rodentia	Sciuridae	Marmota	No	Yes	No	PL	3250	15	Omnivore	diurnal	terrestrial	nonfossorial	1,2,4
933	Marmota_monax	Rodentia	Sciuridae	Marmota	Yes	No	No	S	3201.7	14	Omnivore	diurnal	terrestrial	nonfossorial	1,2,3,4,5
934	Menetes_berdmorei	Rodentia	Sciuridae	Menetes	Yes	No	No	S	190	4.3	Herbivore	diurnal	terrestrial	nonfossorial	1,2,4,26
935	Neotamias_amoenus	Rodentia	Sciuridae	Neotamias	Yes	No	No	S	50.5	5.2	Omnivore	diurnal	terrestrial	nonfossorial	1,2,4,9
936	Neotamias_dorsalis	Rodentia	Sciuridae	Neotamias	Yes	No	No	S	71.1	12.6	Herbivore	diurnal	terrestrial	nonfossorial	1,2,3,4,5
937	Neotamias_ruficaudus	Rodentia	Sciuridae	Neotamias	Yes	No	No	S	62	2	Omnivore	diurnal	terrestrial	nonfossorial	1,2,4
932	Neotamias_townsendii	Rodentia	Sciuridae	Neotamias	Yes	No	No	S	74.2	9.3	Omnivore	diurnal	terrestrial	nonfossorial	1,2,3,4,5
939	Otospermophilus_beecheyi	Rodentia	Sciuridae	Otospermophilus	Yes	No	No	S	572.5	5.4	Omnivore	diurnal	terrestrial	nonfossorial	1,2,9
940	Otospermophilus_variegatus	Rodentia	Sciuridae	Otospermophilus	No	No	Yes	GL	691.6	9.2	Omnivore	diurnal	terrestrial	nonfossorial	2,3,4,5,41
941	Paraxerus_cepapi	Rodentia	Sciuridae	Paraxerus	No	Yes	No	PL	120	9.6	Omnivore	diurnal	arboreal	nonfossorial	2,9,10,66
942	Petaurista_leucogenys	Rodentia	Sciuridae	Petaurista	Yes	No	No	S	1172	19.2	Herbivore	nocturnal	arboreal	nonfossorial	1,2,3,5,10
943	Poliocitellus_franklinii	Rodentia	Sciuridae	Poliocitellus	Yes	No	No	S	363	7.2	Omnivore	diurnal	terrestrial	nonfossorial	2,3,5,9,27
944	Protoxerus_stangeri	Rodentia	Sciuridae	Protoxerus	Yes	No	No	S	621.5	5.1	Herbivore	diurnal	terrestrial	nonfossorial	1,2,4
945	Pteromys_volans	Rodentia	Sciuridae	Pteromys	Yes	No	No	S	143.09	11.4	Omnivore	nocturnal	arboreal	nonfossorial	1,3,4,5
946	Ratufa_bicolor	Rodentia	Sciuridae	Ratufa	Yes	No	No	S	2050	19	Omnivore	diurnal	arboreal	nonfossorial	1,2,3,5,10
947	Sciurus_carolinensis	Rodentia	Sciuridae	Sciurus	Yes	No	No	S	506.5	23.6	Omnivore	diurnal	arboreal	nonfossorial	1,2,3,4,5
942	Sciurus_granatensis	Rodentia	Sciuridae	Sciurus	Yes	No	No	S	250	11.5	Omnivore	diurnal	arboreal	nonfossorial	1,2,3,4,5
949	Sciurus_niger	Rodentia	Sciuridae	Sciurus	Yes	No	No	S	761.9	16	Herbivore	diurnal	arboreal	nonfossorial	1,2,3,5,32
950	Sciurus_vulgaris	Rodentia	Sciuridae	Sciurus	Yes	No	No	S	333	14.2	Omnivore	diurnal	semiarboreal	nonfossorial	2,3,4,5,10
951	Spermophilus_citellus	Rodentia	Sciuridae	Spermophilus	Yes	No	No	S	290	6.7	Omnivore	diurnal	terrestrial	nonfossorial	1,2,3,4,5
952	Sundasciurus_lowii	Rodentia	Sciuridae	Sundasciurus	Yes	No	No	S	27.5	11.1	Omnivore	diurnal	semiarboreal	nonfossorial	1,2,3,4,5
953	Tamias_striatus	Rodentia	Sciuridae	Tamias	Yes	No	No	S	111.9	9.5	Omnivore	diurnal	terrestrial	nonfossorial	1,2,3,5,9
954	Tamiasciurus_hudsonicus	Rodentia	Sciuridae	Tamiasciurus	Yes	No	No	S	201.2	9.2	Omnivore	diurnal	arboreal	nonfossorial	1,2,3,4,5,9
955	Urocitellus_armatus	Rodentia	Sciuridae	Urocitellus	Yes	No	No	S	313	5	Omnivore	diurnal	terrestrial	nonfossorial	1,2,4,26
956	Urocitellus_beldingi	Rodentia	Sciuridae	Urocitellus	Yes	No	No	S	220.5	11.0233	Omnivore	diurnal	terrestrial	nonfossorial	1,2,4,27
957	Urocitellus_columbianus	Rodentia	Sciuridae	Urocitellus	No	No	Yes	GL	493	4.3	Herbivore	diurnal	terrestrial	nonfossorial	1,2,4,9
952	Urocitellus_parryii	Rodentia	Sciuridae	Urocitellus	Yes	No	No	S	760	5	Omnivore	diurnal	terrestrial	nonfossorial	1,2,9,26
959	Urocitellus_richardsonii	Rodentia	Sciuridae	Urocitellus	Yes	No	No	S	406	6.02333	Herbivore	diurnal	terrestrial	nonfossorial	1,2,4,10,27
960	Xerospermophilus_tereticaudus	Rodentia	Sciuridae	Xerospermophilus	Yes	No	No	S	156.5	2.9	Omnivore	diurnal	terrestrial	nonfossorial	1,2,3,4,5
961	Sicista_betulina	Rodentia	Sminthidae	Sicista	Yes	No	No	S	2	4	Omnivore	nocturnal	terrestrial	nonfossorial	1,2,4,53
962	Cannomys_badius	Rodentia	Spalacidae	Cannomys	Yes	No	No	S	275	4.2	Herbivore	nocturnal	terrestrial	nonfossorial	1,2,3,5,53
963	Nannospalax_ehrenbergi	Rodentia	Spalacidae	Nannospalax	Yes	No	No	S	176	20.2	Herbivore	others	terrestrial	subterranean	1,2,3,4,5,53
964	Nannospalax_leucodon	Rodentia	Spalacidae	Nannospalax	Yes	No	No	S	172	4.5	Omnivore	others	terrestrial	subterranean	1,2,4,53
965	Thryonomys_swinderianus	Rodentia	Thryonomyidae	Thryonomys	No	No	Yes	GL	3120	5.4	Herbivore	nocturnal	terrestrial	nonfossorial	1,2,3,4,5,41
966	Napaeozapus_insignis	Rodentia	Zapodidae	Napaeozapus	Yes	No	No	S	22.3	4	Omnivore	nocturnal	terrestrial	nonfossorial	1,2,4,18,53
967	Zapus_hudsonius	Rodentia	Zapodidae	Zapus	Yes	No	No	S	17.1	5.6	Omnivore	diurnal	terrestrial	nonfossorial	1,2,3,5,53
962	Tupaia_belangeri	Scandentia	Tupaiidae	Tupaia	Yes	No	No	S	200	11.1	Omnivore	diurnal	semiarboreal	nonfossorial	1,2,3,5,32,38
969	Tupaia_glis	Scandentia	Tupaiidae	Tupaia	Yes	No	No	S	169.2	12.4	Omnivore	diurnal	arboreal	nonfossorial	1,2,3,4,5,9
970	Tupaia_longipes	Scandentia	Tupaiidae	Tupaia	Yes	No	No	S	196	12	Omnivore	diurnal	terrestrial	nonfossorial	1,2,4
971	Tupaia_minor	Scandentia	Tupaiidae	Tupaia	Yes	No	No	S	64.3	12.2	Omnivore	diurnal	semiarboreal	nonfossorial	1,2,3,4,5
972	Tupaia_tana	Scandentia	Tupaiidae	Tupaia	Yes	No	No	S	197.2	11.6	Omnivore	diurnal	terrestrial	nonfossorial	1,2,3,4,5
973	Dugong_dugon	Sirenia	Dugongidae	Dugong	Yes	No	No	S	310000	73	Omnivore	others	marine	nonfossorial	1,2,3,4,7
974	Orycteropus_afer	Tubulidentata	Orycteropodidae	Orycteropus	Yes	No	No	S	52350.4	29.2	Carnivore	nocturnal	terrestrial	nonfossorial	1,2,3,4,5,6

## Sheet: Supplementary Data 2
Supplementary Data 2: Species and samples used in RNA-seq sequencing and analyses.
Sample_id	Species_name	Sex	Age_class	Tissue	Sequencing_platform	Genome_version	Reads_length	Source	Hyperlink
1	Acomys_cahirinus	NA	Adult	Brain	Illumina HiSeq 2000	de novo transcriptome	125 bp,paired-end	SRR3623236	SRR3623236 [https://www.ncbi.nlm.nih.gov/sra/?term=SRR3623236]
2	Acomys_cahirinus	NA	Adult	Brain	Illumina HiSeq 2000	de novo transcriptome	125 bp,paired-end	SRR3623235	SRR3623235 [https://www.ncbi.nlm.nih.gov/sra/?term=SRR3623235]
3	Acomys_cahirinus	Male	Adult	Brain	Illumina HiSeq 2000	de novo transcriptome	125 bp,paired-end	SRR3623232	SRR3623232 [https://www.ncbi.nlm.nih.gov/sra/?term=SRR3623232]
1	Anourosorex_squamipes	Female	Adult	Brain	Illumina Novaseq	de novo transcriptome	150 bp, paired-end	this study	GSA: CRA008468 [https://ngdc.cncb.ac.cn/gsa/browse/CRA008468]
2	Anourosorex_squamipes	Female	Adult	Brain	Illumina Novaseq	de novo transcriptome	150 bp, paired-end	this study	GSA: CRA008468 [https://ngdc.cncb.ac.cn/gsa/browse/CRA008468]
3	Anourosorex_squamipes	Female	Adult	Brain	Illumina Novaseq	de novo transcriptome	150 bp, paired-end	this study	GSA: CRA008468 [https://ngdc.cncb.ac.cn/gsa/browse/CRA008468]
1	Arctonyx_collaris	Male	Adult	Brain	Illumina Novaseq	de novo transcriptome	150 bp, paired-end	this study	GSA: CRA008468 [https://ngdc.cncb.ac.cn/gsa/browse/CRA008468]
2	Arctonyx_collaris	Male	Adult	Brain	Illumina Novaseq	de novo transcriptome	150 bp, paired-end	this study	GSA: CRA008468 [https://ngdc.cncb.ac.cn/gsa/browse/CRA008468]
3	Arctonyx_collaris	Male	Adult	Brain	Illumina Novaseq	de novo transcriptome	150 bp, paired-end	this study	GSA: CRA008468 [https://ngdc.cncb.ac.cn/gsa/browse/CRA008468]
1	Aselliscus_stoliczkanus	Female	Adult	Brain	Illumina Novaseq	de novo transcriptome	150 bp, paired-end	this study	GSA: CRA008468 [https://ngdc.cncb.ac.cn/gsa/browse/CRA008468]
2	Aselliscus_stoliczkanus	Female	Adult	Brain	Illumina Novaseq	de novo transcriptome	150 bp, paired-end	this study	GSA: CRA008468 [https://ngdc.cncb.ac.cn/gsa/browse/CRA008468]
3	Aselliscus_stoliczkanus	Male	Adult	Brain	Illumina Novaseq	de novo transcriptome	150 bp, paired-end	this study	GSA: CRA008468 [https://ngdc.cncb.ac.cn/gsa/browse/CRA008468]
1	Atelerix_albiventris	Male	Adult	Brain	Illumina Novaseq	de novo transcriptome	150 bp, paired-end	this study	GSA: CRA008468 [https://ngdc.cncb.ac.cn/gsa/browse/CRA008468]
2	Atelerix_albiventris	Male	Adult	Brain	Illumina Novaseq	de novo transcriptome	150 bp, paired-end	this study	GSA: CRA008468 [https://ngdc.cncb.ac.cn/gsa/browse/CRA008468]
3	Atelerix_albiventris	Male	Adult	Brain	Illumina Novaseq	de novo transcriptome	150 bp, paired-end	this study	GSA: CRA008468 [https://ngdc.cncb.ac.cn/gsa/browse/CRA008468]
1	Balaenoptera_acutorostrata	Female	Adult	Brain	Illumina HiSeq 2000	NCBI	100 bp, paired-end	SRR918699	SRR918699 [https://www.ncbi.nlm.nih.gov/sra/?term=SRR918699]
1	Bos_mutus	Female	Adult	Brain	Illumina HiSeq 2000	Ensembl release 99	90 bp, paired-end	SRR361433	SRR361433 [https://www.ncbi.nlm.nih.gov/sra/?term=SRR361433]
1	Bos_taurus	Male	Adult	Brain	Illumina GA	Ensembl release 99	51 bp, paired-end	SRR636934	SRR636934 [https://www.ncbi.nlm.nih.gov/sra/?term=SRR636934]
2	Bos_taurus	Male	Adult	Brain	Illumina GA	Ensembl release 99	51 bp, paired-end	SRR636935	SRR636935 [https://www.ncbi.nlm.nih.gov/sra/?term=SRR636935]
1	Callithrix_jacchus	Female	Adult	Brain	Illumina HiSeq 2500	Ensembl release 99	100 bp, single-end	SRR7134951	SRR7134951 [https://www.ncbi.nlm.nih.gov/sra/?term=SRR7134951]
2	Callithrix_jacchus	Male	Adult	Brain	Illumina HiSeq 2500	Ensembl release 99	100 bp, single-end	SRR7134952	SRR7134952 [https://www.ncbi.nlm.nih.gov/sra/?term=SRR7134952]
3	Callithrix_jacchus	Male	Adult	Brain	Illumina HiSeq 2500	Ensembl release 99	100 bp, single-end	SRR7134953	SRR7134953 [https://www.ncbi.nlm.nih.gov/sra/?term=SRR7134953]
1	Callosciurus_erythraeus	Male	Adult	Brain	Illumina Novaseq	de novo transcriptome	150 bp, paired-end	this study	GSA: CRA008468 [https://ngdc.cncb.ac.cn/gsa/browse/CRA008468]
2	Callosciurus_erythraeus	Male	Adult	Brain	Illumina Novaseq	de novo transcriptome	150 bp, paired-end	this study	GSA: CRA008468 [https://ngdc.cncb.ac.cn/gsa/browse/CRA008468]
3	Callosciurus_erythraeus	Male	Adult	Brain	Illumina Novaseq	de novo transcriptome	150 bp, paired-end	this study	GSA: CRA008468 [https://ngdc.cncb.ac.cn/gsa/browse/CRA008468]
1	Canis_lupus	Male	Adult	Brain	Illumina GA	Ensembl release 99	51 bp, paired-end	SRR636937	SRR636937 [https://www.ncbi.nlm.nih.gov/sra/?term=SRR636937]
2	Canis_lupus	Male	Adult	Brain	Illumina GA	Ensembl release 99	51 bp, paired-end	SRR636938	SRR636938 [https://www.ncbi.nlm.nih.gov/sra/?term=SRR636938]
1	Capra_hircus	Male	Adult	Brain	Illumina GA	Ensembl release 99	51 bp, paired-end	SRR636939	SRR636939 [https://www.ncbi.nlm.nih.gov/sra/?term=SRR636939]
2	Capra_hircus	Male	Adult	Brain	Illumina GA	Ensembl release 99	51 bp, paired-end	SRR636940	SRR636940 [https://www.ncbi.nlm.nih.gov/sra/?term=SRR636940]
1	Castor_canadensis	Female	Adult	Brain	Illumina HiSeq 3000	Ensembl release 99	151 bp, paired-end	ERR3366384	ERR3366384 [https://www.ncbi.nlm.nih.gov/sra/?term=ERR3366384]
1	Cavia_porcellus	Male	Adult	Brain	Illumina GA	Ensembl release 99	51 bp, paired-end	SRR636941	SRR636941 [https://www.ncbi.nlm.nih.gov/sra/?term=SRR636941]
2	Cavia_porcellus	Male	Adult	Brain	Illumina GA	Ensembl release 99	51 bp, paired-end	SRR636942	SRR636942 [https://www.ncbi.nlm.nih.gov/sra/?term=SRR636942]
3	Cavia_porcellus	Male	Adult	Brain	Illumina GA	Ensembl release 99	51 bp, paired-end	SRR636943	SRR636943 [https://www.ncbi.nlm.nih.gov/sra/?term=SRR636943]
1	Chlorocebus_sabaeus	Male	Adult	Brain	Illumina GA	Ensembl release 99	51 bp, paired-end	SRR636936	SRR636936 [https://www.ncbi.nlm.nih.gov/sra/?term=SRR636936]
1	Fukomys_damarensis	Female	Adult	Brain	Illumina HiSeq 2000	Ensembl release 99	100 bp, paired-end	SRR975610	SRR975610 [https://www.ncbi.nlm.nih.gov/sra/?term=SRR975610]
2	Fukomys_damarensis	Female	Adult	Brain	Illumina HiSeq 2000	Ensembl release 99	100 bp, paired-end	SRR975614	SRR975614 [https://www.ncbi.nlm.nih.gov/sra/?term=SRR975614]
3	Fukomys_damarensis	Male	Adult	Brain	Illumina HiSeq 2000	Ensembl release 99	100 bp, paired-end	SRR975615	SRR975615 [https://www.ncbi.nlm.nih.gov/sra/?term=SRR975615]
1	Cynopterus_sphinx	Female	Adult	Brain	Illumina Novaseq	de novo transcriptome	150 bp, paired-end	this study	GSA: CRA008468 [https://ngdc.cncb.ac.cn/gsa/browse/CRA008468]
2	Cynopterus_sphinx	Female	Adult	Brain	Illumina Novaseq	de novo transcriptome	150 bp, paired-end	this study	GSA: CRA008468 [https://ngdc.cncb.ac.cn/gsa/browse/CRA008468]
3	Cynopterus_sphinx	Female	Adult	Brain	Illumina Novaseq	de novo transcriptome	150 bp, paired-end	this study	GSA: CRA008468 [https://ngdc.cncb.ac.cn/gsa/browse/CRA008468]
1	Dasypus_novemcinctus	Male	Adult	Brain	Illumina HiSeq 2500	Ensembl release 99	100 bp, single-end	SRR12442720	SRR12442720 [https://www.ncbi.nlm.nih.gov/sra/?term=SRR12442720]
2	Dasypus_novemcinctus	Female	Adult	Brain	Illumina HiSeq 2500	Ensembl release 99	100 bp, single-end	SRR12442730	SRR12442730 [https://www.ncbi.nlm.nih.gov/sra/?term=SRR12442730]
1	Eonycteris_spelaea	Female	Adult	Brain	Illumina Novaseq	de novo transcriptome	150 bp, paired-end	this study	GSA: CRA008468 [https://ngdc.cncb.ac.cn/gsa/browse/CRA008468]
2	Eonycteris_spelaea	Female	Adult	Brain	Illumina Novaseq	de novo transcriptome	150 bp, paired-end	this study	GSA: CRA008468 [https://ngdc.cncb.ac.cn/gsa/browse/CRA008468]
3	Eonycteris_spelaea	Male	Adult	Brain	Illumina Novaseq	de novo transcriptome	150 bp, paired-end	this study	GSA: CRA008468 [https://ngdc.cncb.ac.cn/gsa/browse/CRA008468]
1	Equus_caballus	Male	Adult	Brain	Illumina GA	Ensembl release 99	51 bp, paired-end	SRR636944	SRR636944 [https://www.ncbi.nlm.nih.gov/sra/?term=SRR636944]
2	Equus_caballus	Male	Adult	Brain	Illumina GA	Ensembl release 99	51 bp, paired-end	SRR636945	SRR636945 [https://www.ncbi.nlm.nih.gov/sra/?term=SRR636945]
1	Erinaceus_amurensis	Male	Adult	Brain	Illumina Novaseq	de novo transcriptome	150 bp, paired-end	this study	GSA: CRA008468 [https://ngdc.cncb.ac.cn/gsa/browse/CRA008468]
2	Erinaceus_amurensis	Male	Adult	Brain	Illumina Novaseq	de novo transcriptome	150 bp, paired-end	this study	GSA: CRA008468 [https://ngdc.cncb.ac.cn/gsa/browse/CRA008468]
3	Erinaceus_amurensis	Male	Adult	Brain	Illumina Novaseq	de novo transcriptome	150 bp, paired-end	this study	GSA: CRA008468 [https://ngdc.cncb.ac.cn/gsa/browse/CRA008468]
1	Erinaceus_europaeus	Male	Adult	Brain	Illumina GA	Ensembl release 99	51 bp, paired-end	SRR636946	SRR636946 [https://www.ncbi.nlm.nih.gov/sra/?term=SRR636946]
2	Erinaceus_europaeus	Male	Adult	Brain	Illumina GA	Ensembl release 99	51 bp, paired-end	SRR636947	SRR636947 [https://www.ncbi.nlm.nih.gov/sra/?term=SRR636947]
1	Eutamias_sibiricus	Male	Adult	Brain	Illumina GA	de novo transcriptome	51 bp, paired-end	SRR636975	SRR636975 [https://www.ncbi.nlm.nih.gov/sra/?term=SRR636975]
2	Eutamias_sibiricus	Male	Adult	Brain	Illumina GA	de novo transcriptome	51 bp, paired-end	SRR636976	SRR636976 [https://www.ncbi.nlm.nih.gov/sra/?term=SRR636976]
1	Felis_catus	Male	Adult	Brain	Illumina GA	Ensembl release 99	51 bp, paired-end	SRR636948	SRR636948 [https://www.ncbi.nlm.nih.gov/sra/?term=SRR636948]
2	Felis_catus	Male	Adult	Brain	Illumina GA	Ensembl release 99	51 bp, paired-end	SRR636949	SRR636949 [https://www.ncbi.nlm.nih.gov/sra/?term=SRR636949]
3	Felis_catus	Male	Adult	Brain	Illumina GA	Ensembl release 99	51 bp, paired-end	SRR636950	SRR636950 [https://www.ncbi.nlm.nih.gov/sra/?term=SRR636950]
1	Gorilla_gorilla	Female	Adult	Brain	Illumina GA	Ensembl release 99	76 bp, single-end	SRR306800	SRR306800 [https://www.ncbi.nlm.nih.gov/sra/?term=SRR306800]
2	Gorilla_gorilla	Female	Adult	Brain	Illumina GA	Ensembl release 99	100 bp, paired-end	SRR306801	SRR306801 [https://www.ncbi.nlm.nih.gov/sra/?term=SRR306801]
1	Graphiurus_kelleni	Male	Adult	Brain	Illumina Novaseq	de novo transcriptome	150 bp, paired-end	this study	GSA: CRA008468 [https://ngdc.cncb.ac.cn/gsa/browse/CRA008468]
2	Graphiurus_kelleni	Male	Adult	Brain	Illumina Novaseq	de novo transcriptome	150 bp, paired-end	this study	GSA: CRA008468 [https://ngdc.cncb.ac.cn/gsa/browse/CRA008468]
3	Graphiurus_kelleni	Male	Adult	Brain	Illumina Novaseq	de novo transcriptome	150 bp, paired-end	this study	GSA: CRA008468 [https://ngdc.cncb.ac.cn/gsa/browse/CRA008468]
1	Heterocephalus_glaber	Male	Adult	Brain	Illumina HiSeq 2000	Ensembl release 99	100 bp, paired-end	SRR306401	SRR306401 [https://www.ncbi.nlm.nih.gov/sra/?term=SRR306401]
2	Heterocephalus_glaber	Male	Adult	Brain	Illumina HiSeq 2000	Ensembl release 99	100 bp, paired-end	SRR306402	SRR306402 [https://www.ncbi.nlm.nih.gov/sra/?term=SRR306402]
1	Hipposideros_armiger	Male	Adult	Brain	Illumina Novaseq	NCBI	150 bp, paired-end	this study	GSA: CRA008468 [https://ngdc.cncb.ac.cn/gsa/browse/CRA008468]
2	Hipposideros_armiger	Male	Adult	Brain	Illumina Novaseq	NCBI	150 bp, paired-end	this study	GSA: CRA008468 [https://ngdc.cncb.ac.cn/gsa/browse/CRA008468]
3	Hipposideros_armiger	Male	Adult	Brain	Illumina Novaseq	NCBI	150 bp, paired-end	this study	GSA: CRA008468 [https://ngdc.cncb.ac.cn/gsa/browse/CRA008468]
4	Hipposideros_armiger	Male	Adult	Brain	Illumina Novaseq	NCBI	150 bp, paired-end	this study	GSA: CRA008468 [https://ngdc.cncb.ac.cn/gsa/browse/CRA008468]
5	Hipposideros_armiger	Female	Adult	Brain	Illumina Novaseq	NCBI	150 bp, paired-end	this study	GSA: CRA008468 [https://ngdc.cncb.ac.cn/gsa/browse/CRA008468]
1	Hipposideros_larvatus	Male	Adult	Brain	Illumina Novaseq	de novo transcriptome	150 bp, paired-end	this study	GSA: CRA008468 [https://ngdc.cncb.ac.cn/gsa/browse/CRA008468]
2	Hipposideros_larvatus	Male	Adult	Brain	Illumina Novaseq	de novo transcriptome	150 bp, paired-end	this study	GSA: CRA008468 [https://ngdc.cncb.ac.cn/gsa/browse/CRA008468]
3	Hipposideros_larvatus	Male	Adult	Brain	Illumina Novaseq	de novo transcriptome	150 bp, paired-end	this study	GSA: CRA008468 [https://ngdc.cncb.ac.cn/gsa/browse/CRA008468]
1	Hipposideros_pomona	Male	Adult	Brain	Illumina Novaseq	de novo transcriptome	150 bp, paired-end	this study	GSA: CRA008468 [https://ngdc.cncb.ac.cn/gsa/browse/CRA008468]
2	Hipposideros_pomona	Male	Adult	Brain	Illumina Novaseq	de novo transcriptome	150 bp, paired-end	this study	GSA: CRA008468 [https://ngdc.cncb.ac.cn/gsa/browse/CRA008468]
3	Hipposideros_pomona	Male	Adult	Brain	Illumina Novaseq	de novo transcriptome	150 bp, paired-end	this study	GSA: CRA008468 [https://ngdc.cncb.ac.cn/gsa/browse/CRA008468]
1	Hipposideros_pratti	Female	Adult	Brain	Illumina Novaseq	de novo transcriptome	150 bp, paired-end	this study	GSA: CRA008468 [https://ngdc.cncb.ac.cn/gsa/browse/CRA008468]
2	Hipposideros_pratti	Female	Adult	Brain	Illumina Novaseq	de novo transcriptome	150 bp, paired-end	this study	GSA: CRA008468 [https://ngdc.cncb.ac.cn/gsa/browse/CRA008468]
3	Hipposideros_pratti	Female	Adult	Brain	Illumina Novaseq	de novo transcriptome	150 bp, paired-end	this study	GSA: CRA008468 [https://ngdc.cncb.ac.cn/gsa/browse/CRA008468]
1	Homo_sapiens	Female	Adult	Brain	Illumina GA	Ensembl release 99	76 bp, single-end	SRR306838	SRR306838 [https://www.ncbi.nlm.nih.gov/sra/?term=SRR306838]
2	Homo_sapiens	Male	Adult	Brain	Illumina GA	Ensembl release 99	76 bp, single-end	SRR306839	SRR306839 [https://www.ncbi.nlm.nih.gov/sra/?term=SRR306839]
3	Homo_sapiens	Male	Adult	Brain	Illumina GA	Ensembl release 99	100 bp, paired-end	SRR306840	SRR306840 [https://www.ncbi.nlm.nih.gov/sra/?term=SRR306840]
4	Homo_sapiens	Male	Adult	Brain	Illumina GA	Ensembl release 99	76 bp, single-end	SRR306841	SRR306841 [https://www.ncbi.nlm.nih.gov/sra/?term=SRR306841]
5	Homo_sapiens	Male	Adult	Brain	Illumina GA	Ensembl release 99	100 bp, paired-end	SRR306842	SRR306842 [https://www.ncbi.nlm.nih.gov/sra/?term=SRR306842]
6	Homo_sapiens	Male	Adult	Brain	Illumina GA	Ensembl release 99	76 bp, single-end	SRR306843	SRR306843 [https://www.ncbi.nlm.nih.gov/sra/?term=SRR306843]
1	Hystrix_brachyura	Male	Adult	Brain	Illumina Novaseq	de novo transcriptome	150 bp, paired-end	this study	GSA: CRA008468 [https://ngdc.cncb.ac.cn/gsa/browse/CRA008468]
2	Hystrix_brachyura	Male	Adult	Brain	Illumina Novaseq	de novo transcriptome	150 bp, paired-end	this study	GSA: CRA008468 [https://ngdc.cncb.ac.cn/gsa/browse/CRA008468]
3	Hystrix_brachyura	Male	Adult	Brain	Illumina Novaseq	de novo transcriptome	150 bp, paired-end	this study	GSA: CRA008468 [https://ngdc.cncb.ac.cn/gsa/browse/CRA008468]
1	Ia_io	Female	Adult	Brain	Illumina Novaseq	de novo transcriptome	150 bp, paired-end	this study	GSA: CRA008468 [https://ngdc.cncb.ac.cn/gsa/browse/CRA008468]
2	Ia_io	Male	Adult	Brain	Illumina Novaseq	de novo transcriptome	150 bp, paired-end	this study	GSA: CRA008468 [https://ngdc.cncb.ac.cn/gsa/browse/CRA008468]
3	Ia_io	Female	Adult	Brain	Illumina Novaseq	de novo transcriptome	150 bp, paired-end	this study	GSA: CRA008468 [https://ngdc.cncb.ac.cn/gsa/browse/CRA008468]
1	Kerivoula_hardwickii	Female	Adult	Brain	Illumina Novaseq	de novo transcriptome	150 bp, paired-end	this study	GSA: CRA008468 [https://ngdc.cncb.ac.cn/gsa/browse/CRA008468]
2	Kerivoula_hardwickii	Female	Adult	Brain	Illumina Novaseq	de novo transcriptome	150 bp, paired-end	this study	GSA: CRA008468 [https://ngdc.cncb.ac.cn/gsa/browse/CRA008468]
1	Macaca_fascicularis	Male	Adult	Brain	Illumina GA	Ensembl release 99	100 bp, paired-end	SRR223512	SRR223512 [https://www.ncbi.nlm.nih.gov/sra/?term=SRR223512]
1	Macaca_mulatta	Female	Adult	Brain	Illumina GA	Ensembl release 99	76 bp, single-end	SRR306777	SRR306777 [https://www.ncbi.nlm.nih.gov/sra/?term=SRR306777]
2	Macaca_mulatta	Male	Adult	Brain	Illumina GA	Ensembl release 99	76 bp, single-end	SRR306778	SRR306778 [https://www.ncbi.nlm.nih.gov/sra/?term=SRR306778]
3	Macaca_mulatta	Male	Adult	Brain	Illumina GA	Ensembl release 99	100 bp, paired-end	SRR306779	SRR306779 [https://www.ncbi.nlm.nih.gov/sra/?term=SRR306779]
1	Meles_meles	Male	Adult	Brain	Illumina GA	de novo transcriptome	51 bp, paired-end	SRR636956	SRR636956 [https://www.ncbi.nlm.nih.gov/sra/?term=SRR636956]
2	Meles_meles	Male	Adult	Brain	Illumina GA	de novo transcriptome	51 bp, paired-end	SRR636957	SRR636957 [https://www.ncbi.nlm.nih.gov/sra/?term=SRR636957]
1	Meriones_unguiculatus	Male	Adult	Brain	Illumina GA	Ensembl release 99	51 bp, paired-end	SRR636958	SRR636958 [https://www.ncbi.nlm.nih.gov/sra/?term=SRR636958]
2	Meriones_unguiculatus	Male	Adult	Brain	Illumina GA	Ensembl release 99	51 bp, paired-end	SRR636959	SRR636959 [https://www.ncbi.nlm.nih.gov/sra/?term=SRR636959]
3	Meriones_unguiculatus	Male	Adult	Brain	Illumina GA	Ensembl release 99	51 bp, paired-end	SRR636960	SRR636960 [https://www.ncbi.nlm.nih.gov/sra/?term=SRR636960]
1	Mesocricetus_auratus	Male	Adult	Brain	Illumina GA	Ensembl release 99	51 bp, paired-end	SRR636951	SRR636951 [https://www.ncbi.nlm.nih.gov/sra/?term=SRR636951]
2	Mesocricetus_auratus	Male	Adult	Brain	Illumina GA	Ensembl release 99	51 bp, paired-end	SRR636952	SRR636952 [https://www.ncbi.nlm.nih.gov/sra/?term=SRR636952]
3	Mesocricetus_auratus	Male	Adult	Brain	Illumina GA	Ensembl release 99	51 bp, paired-end	SRR636953	SRR636953 [https://www.ncbi.nlm.nih.gov/sra/?term=SRR636953]
1	Microcebus_murinus	Male	Adult	Brain	Illumina HiSeq 2000	Ensembl release 99	100 bp, paired-end	SRR1758991	SRR1758991 [https://www.ncbi.nlm.nih.gov/sra/?term=SRR1758991]
2	Microcebus_murinus	Male	Adult	Brain	Illumina HiSeq 2000	Ensembl release 99	100 bp, paired-end	SRR1758992	SRR1758992 [https://www.ncbi.nlm.nih.gov/sra/?term=SRR1758992]
3	Microcebus_murinus	Male	Adult	Brain	Illumina HiSeq 2000	Ensembl release 99	100 bp, paired-end	SRR1758993	SRR1758993 [https://www.ncbi.nlm.nih.gov/sra/?term=SRR1758993]
4	Microcebus_murinus	Male	Adult	Brain	Illumina HiSeq 2000	Ensembl release 99	100 bp, paired-end	SRR1758989	SRR1758989 [https://www.ncbi.nlm.nih.gov/sra/?term=SRR1758989]
5	Microcebus_murinus	Male	Adult	Brain	Illumina HiSeq 2000	Ensembl release 99	100 bp, paired-end	SRR1758990	SRR1758990 [https://www.ncbi.nlm.nih.gov/sra/?term=SRR1758990]
1	Miniopterus_fuliginosus	Male	Adult	Brain	Illumina Novaseq	de novo transcriptome	150 bp, paired-end	this study	GSA: CRA008468 [https://ngdc.cncb.ac.cn/gsa/browse/CRA008468]
2	Miniopterus_fuliginosus	Male	Adult	Brain	Illumina Novaseq	de novo transcriptome	150 bp, paired-end	this study	GSA: CRA008468 [https://ngdc.cncb.ac.cn/gsa/browse/CRA008468]
3	Miniopterus_fuliginosus	Male	Adult	Brain	Illumina Novaseq	de novo transcriptome	150 bp, paired-end	this study	GSA: CRA008468 [https://ngdc.cncb.ac.cn/gsa/browse/CRA008468]
1	Monodelphis_domestica	Female	Adult	Brain	Illumina GA	Ensembl release 99	76 bp, single-end	SRR306742	SRR306742 [https://www.ncbi.nlm.nih.gov/sra/?term=SRR306742]
2	Monodelphis_domestica	Female	Adult	Brain	Illumina GA	Ensembl release 99	76 bp, single-end	SRR306743	SRR306743 [https://www.ncbi.nlm.nih.gov/sra/?term=SRR306743]
3	Monodelphis_domestica	Male	Adult	Brain	Illumina GA	Ensembl release 99	76 bp, single-end	SRR306744	SRR306744 [https://www.ncbi.nlm.nih.gov/sra/?term=SRR306744]
1	Muntiacus_muntjak	Female	Adult	Brain	Illumina Novaseq	NCBI	150 bp, paired-end	this study	GSA: CRA008468 [https://ngdc.cncb.ac.cn/gsa/browse/CRA008468]
2	Muntiacus_muntjak	Female	Adult	Brain	Illumina Novaseq	NCBI	150 bp, paired-end	this study	GSA: CRA008468 [https://ngdc.cncb.ac.cn/gsa/browse/CRA008468]
3	Muntiacus_muntjak	Female	Adult	Brain	Illumina Novaseq	NCBI	150 bp, paired-end	this study	GSA: CRA008468 [https://ngdc.cncb.ac.cn/gsa/browse/CRA008468]
1	Murina_cyclotis	Female	Adult	Brain	Illumina Novaseq	de novo transcriptome	150 bp, paired-end	this study	GSA: CRA008468 [https://ngdc.cncb.ac.cn/gsa/browse/CRA008468]
2	Murina_cyclotis	Female	Adult	Brain	Illumina Novaseq	de novo transcriptome	150 bp, paired-end	this study	GSA: CRA008468 [https://ngdc.cncb.ac.cn/gsa/browse/CRA008468]
1	Murina_hilgendorfi	Male	Adult	Brain	Illumina Novaseq	de novo transcriptome	150 bp, paired-end	this study	GSA: CRA008468 [https://ngdc.cncb.ac.cn/gsa/browse/CRA008468]
2	Murina_hilgendorfi	Male	Adult	Brain	Illumina Novaseq	de novo transcriptome	150 bp, paired-end	this study	GSA: CRA008468 [https://ngdc.cncb.ac.cn/gsa/browse/CRA008468]
3	Murina_hilgendorfi	Male	Adult	Brain	Illumina Novaseq	de novo transcriptome	150 bp, paired-end	this study	GSA: CRA008468 [https://ngdc.cncb.ac.cn/gsa/browse/CRA008468]
1	Murina_leucogaster	Male	Adult	Brain	Illumina GA	de novo transcriptome	51 bp, paired-end	SRR636954	SRR636954 [https://www.ncbi.nlm.nih.gov/sra/?term=SRR636954]
2	Murina_leucogaster	Male	Adult	Brain	Illumina GA	de novo transcriptome	51 bp, paired-end	SRR636955	SRR636955 [https://www.ncbi.nlm.nih.gov/sra/?term=SRR636955]
1	Mus_musculus	Male	Adult	Brain	Illumina GA	Ensembl release 99	51 bp, paired-end	SRR636961	SRR636961 [https://www.ncbi.nlm.nih.gov/sra/?term=SRR636961]
2	Mus_musculus	Male	Adult	Brain	Illumina GA	Ensembl release 99	51 bp, paired-end	SRR636962	SRR636962 [https://www.ncbi.nlm.nih.gov/sra/?term=SRR636962]
3	Mus_musculus	Male	Adult	Brain	Illumina GA	Ensembl release 99	51 bp, paired-end	SRR636963	SRR636963 [https://www.ncbi.nlm.nih.gov/sra/?term=SRR636963]
1	Mustela_putorius	NA	Adult	Brain	Illumina HiSeq 2000	Ensembl release 99	51 bp, paired-end	SRR6206898	SRR6206898 [https://www.ncbi.nlm.nih.gov/sra/?term=SRR6206898]
2	Mustela_putorius	Male	Adult	Brain	Illumina Novaseq	Ensembl release 99	150 bp, paired-end	this study	GSA: CRA008468 [https://ngdc.cncb.ac.cn/gsa/browse/CRA008468]
3	Mustela_putorius	Male	Subadult	Brain	Illumina Novaseq	Ensembl release 99	150 bp, paired-end	this study	GSA: CRA008468 [https://ngdc.cncb.ac.cn/gsa/browse/CRA008468]
1	Mustela_sibirica	Male	Adult	Brain	Illumina Novaseq	de novo transcriptome	150 bp, paired-end	this study	GSA: CRA008468 [https://ngdc.cncb.ac.cn/gsa/browse/CRA008468]
4	Mustela_sibirica	Male	Adult	Brain	Illumina Novaseq	de novo transcriptome	150 bp, paired-end	this study	GSA: CRA008468 [https://ngdc.cncb.ac.cn/gsa/browse/CRA008468]
1	Myocastor_coypus	Male	Adult	Brain	Illumina Novaseq	de novo transcriptome	150 bp, paired-end	this study	GSA: CRA008468 [https://ngdc.cncb.ac.cn/gsa/browse/CRA008468]
2	Myocastor_coypus	Male	Adult	Brain	Illumina Novaseq	de novo transcriptome	150 bp, paired-end	this study	GSA: CRA008468 [https://ngdc.cncb.ac.cn/gsa/browse/CRA008468]
3	Myocastor_coypus	Male	Adult	Brain	Illumina Novaseq	de novo transcriptome	150 bp, paired-end	this study	GSA: CRA008468 [https://ngdc.cncb.ac.cn/gsa/browse/CRA008468]
1	Myotis_brandtii	Male	Adult	Brain	Illumina HiSeq 2000	Ensembl release 99	100 bp, paired-end	SRR617091	SRR617091 [https://www.ncbi.nlm.nih.gov/sra/?term=SRR617091]
1	Myotis_chinensis	Male	Adult	Brain	Illumina Novaseq	de novo transcriptome	150 bp, paired-end	this study	GSA: CRA008468 [https://ngdc.cncb.ac.cn/gsa/browse/CRA008468]
2	Myotis_chinensis	Male	Adult	Brain	Illumina Novaseq	de novo transcriptome	150 bp, paired-end	this study	GSA: CRA008468 [https://ngdc.cncb.ac.cn/gsa/browse/CRA008468]
3	Myotis_chinensis	Male	Adult	Brain	Illumina Novaseq	de novo transcriptome	150 bp, paired-end	this study	GSA: CRA008468 [https://ngdc.cncb.ac.cn/gsa/browse/CRA008468]
4	Myotis_chinensis	Male	Adult	Brain	Illumina Novaseq	de novo transcriptome	150 bp, paired-end	this study	GSA: CRA008468 [https://ngdc.cncb.ac.cn/gsa/browse/CRA008468]
5	Myotis_chinensis	Male	Adult	Brain	Illumina Novaseq	de novo transcriptome	150 bp, paired-end	this study	GSA: CRA008468 [https://ngdc.cncb.ac.cn/gsa/browse/CRA008468]
1	Myotis_fimbriatus	Female	Adult	Brain	Illumina Novaseq	de novo transcriptome	150 bp, paired-end	this study	GSA: CRA008468 [https://ngdc.cncb.ac.cn/gsa/browse/CRA008468]
2	Myotis_fimbriatus	Male	Subadult	Brain	Illumina Novaseq	de novo transcriptome	150 bp, paired-end	this study	GSA: CRA008468 [https://ngdc.cncb.ac.cn/gsa/browse/CRA008468]
3	Myotis_fimbriatus	Female	Adult	Brain	Illumina Novaseq	de novo transcriptome	150 bp, paired-end	this study	GSA: CRA008468 [https://ngdc.cncb.ac.cn/gsa/browse/CRA008468]
1	Myotis_laniger	Male	Adult	Brain	Illumina Novaseq	de novo transcriptome	150 bp, paired-end	this study	GSA: CRA008468 [https://ngdc.cncb.ac.cn/gsa/browse/CRA008468]
2	Myotis_laniger	Female	Adult	Brain	Illumina Novaseq	de novo transcriptome	150 bp, paired-end	this study	GSA: CRA008468 [https://ngdc.cncb.ac.cn/gsa/browse/CRA008468]
3	Myotis_laniger	Male	Subadult	Brain	Illumina Novaseq	de novo transcriptome	150 bp, paired-end	this study	GSA: CRA008468 [https://ngdc.cncb.ac.cn/gsa/browse/CRA008468]
1	Myotis_muricola	Male	Adult	Brain	Illumina Novaseq	de novo transcriptome	150 bp, paired-end	this study	GSA: CRA008468 [https://ngdc.cncb.ac.cn/gsa/browse/CRA008468]
2	Myotis_muricola	Female	Adult	Brain	Illumina Novaseq	de novo transcriptome	150 bp, paired-end	this study	GSA: CRA008468 [https://ngdc.cncb.ac.cn/gsa/browse/CRA008468]
3	Myotis_muricola	Female	Adult	Brain	Illumina Novaseq	de novo transcriptome	150 bp, paired-end	this study	GSA: CRA008468 [https://ngdc.cncb.ac.cn/gsa/browse/CRA008468]
1	Myotis_pilosus	Male	Adult	Brain	Illumina Novaseq	de novo transcriptome	150 bp, paired-end	this study	GSA: CRA008468 [https://ngdc.cncb.ac.cn/gsa/browse/CRA008468]
2	Myotis_pilosus	Male	Adult	Brain	Illumina Novaseq	de novo transcriptome	150 bp, paired-end	this study	GSA: CRA008468 [https://ngdc.cncb.ac.cn/gsa/browse/CRA008468]
3	Myotis_pilosus	Male	Adult	Brain	Illumina Novaseq	de novo transcriptome	150 bp, paired-end	this study	GSA: CRA008468 [https://ngdc.cncb.ac.cn/gsa/browse/CRA008468]
1	Myotis_siligorensis	Male	Adult	Brain	Illumina Novaseq	de novo transcriptome	150 bp, paired-end	this study	GSA: CRA008468 [https://ngdc.cncb.ac.cn/gsa/browse/CRA008468]
2	Myotis_siligorensis	Male	Adult	Brain	Illumina Novaseq	de novo transcriptome	150 bp, paired-end	this study	GSA: CRA008468 [https://ngdc.cncb.ac.cn/gsa/browse/CRA008468]
3	Myotis_siligorensis	Male	Subadult	Brain	Illumina Novaseq	de novo transcriptome	150 bp, paired-end	this study	GSA: CRA008468 [https://ngdc.cncb.ac.cn/gsa/browse/CRA008468]
1	Neovison_vison	Male	Adult	Brain	Illumina Novaseq	Ensembl release 99	150 bp, paired-end	this study	GSA: CRA008468 [https://ngdc.cncb.ac.cn/gsa/browse/CRA008468]
2	Neovison_vison	Male	Adult	Brain	Illumina Novaseq	Ensembl release 99	150 bp, paired-end	this study	GSA: CRA008468 [https://ngdc.cncb.ac.cn/gsa/browse/CRA008468]
3	Neovison_vison	Male	Adult	Brain	Illumina Novaseq	Ensembl release 99	150 bp, paired-end	this study	GSA: CRA008468 [https://ngdc.cncb.ac.cn/gsa/browse/CRA008468]
1	Nyctereutes_procyonoides	Female	Adult	Brain	Illumina Novaseq	de novo transcriptome	150 bp, paired-end	this study	GSA: CRA008468 [https://ngdc.cncb.ac.cn/gsa/browse/CRA008468]
2	Nyctereutes_procyonoides	Female	Adult	Brain	Illumina Novaseq	de novo transcriptome	150 bp, paired-end	this study	GSA: CRA008468 [https://ngdc.cncb.ac.cn/gsa/browse/CRA008468]
3	Nyctereutes_procyonoides	Female	Adult	Brain	Illumina Novaseq	de novo transcriptome	150 bp, paired-end	this study	GSA: CRA008468 [https://ngdc.cncb.ac.cn/gsa/browse/CRA008468]
4	Nyctereutes_procyonoides	Female	Adult	Brain	Illumina Novaseq	de novo transcriptome	150 bp, paired-end	this study	GSA: CRA008468 [https://ngdc.cncb.ac.cn/gsa/browse/CRA008468]
5	Nyctereutes_procyonoides	Female	Adult	Brain	Illumina Novaseq	de novo transcriptome	150 bp, paired-end	this study	GSA: CRA008468 [https://ngdc.cncb.ac.cn/gsa/browse/CRA008468]
1	Ornithorhynchus_anatinus	Female	Adult	Brain	Illumina GA	Ensembl release 99	76 bp, single-end	SRR306724	SRR306724 [https://www.ncbi.nlm.nih.gov/sra/?term=SRR306724]
2	Ornithorhynchus_anatinus	Female	Adult	Brain	Illumina GA	Ensembl release 99	76 bp, single-end	SRR306725	SRR306725 [https://www.ncbi.nlm.nih.gov/sra/?term=SRR306725]
3	Ornithorhynchus_anatinus	Male	Adult	Brain	Illumina GA	Ensembl release 99	76 bp, single-end	SRR306726	SRR306726 [https://www.ncbi.nlm.nih.gov/sra/?term=SRR306726]
4	Ornithorhynchus_anatinus	Male	Adult	Brain	Illumina GA	Ensembl release 99	76 bp, single-end	SRR306727	SRR306727 [https://www.ncbi.nlm.nih.gov/sra/?term=SRR306727]
1	Oryctolagus_cuniculus	Male	Adult	Brain	Illumina GA	Ensembl release 99	51 bp, paired-end	SRR636964	SRR636964 [https://www.ncbi.nlm.nih.gov/sra/?term=SRR636964]
2	Oryctolagus_cuniculus	Male	Adult	Brain	Illumina GA	Ensembl release 99	51 bp, paired-end	SRR636965	SRR636965 [https://www.ncbi.nlm.nih.gov/sra/?term=SRR636965]
1	Pachyuromys_duprasi	Male	Adult	Brain	Illumina Novaseq	de novo transcriptome	150 bp, paired-end	this study	GSA: CRA008468 [https://ngdc.cncb.ac.cn/gsa/browse/CRA008468]
2	Pachyuromys_duprasi	Male	Adult	Brain	Illumina Novaseq	de novo transcriptome	150 bp, paired-end	this study	GSA: CRA008468 [https://ngdc.cncb.ac.cn/gsa/browse/CRA008468]
3	Pachyuromys_duprasi	Male	Adult	Brain	Illumina Novaseq	de novo transcriptome	150 bp, paired-end	this study	GSA: CRA008468 [https://ngdc.cncb.ac.cn/gsa/browse/CRA008468]
1	Paguma_larvata	Male	Adult	Brain	Illumina Novaseq	de novo transcriptome	150 bp, paired-end	this study	GSA: CRA008468 [https://ngdc.cncb.ac.cn/gsa/browse/CRA008468]
2	Paguma_larvata	Male	Adult	Brain	Illumina Novaseq	de novo transcriptome	150 bp, paired-end	this study	GSA: CRA008468 [https://ngdc.cncb.ac.cn/gsa/browse/CRA008468]
3	Paguma_larvata	Male	Adult	Brain	Illumina Novaseq	de novo transcriptome	150 bp, paired-end	this study	GSA: CRA008468 [https://ngdc.cncb.ac.cn/gsa/browse/CRA008468]
1	Pan_paniscus	Female	Adult	Brain	Illumina GA	Ensembl release 99	100 bp, paired-end	SRR306826	SRR306826 [https://www.ncbi.nlm.nih.gov/sra/?term=SRR306826]
2	Pan_paniscus	Male	Adult	Brain	Illumina GA	Ensembl release 99	76 bp, single-end	SRR306828	SRR306828 [https://www.ncbi.nlm.nih.gov/sra/?term=SRR306828]
1	Pan_troglodytes	Female	Adult	Brain	Illumina GA	Ensembl release 99	76 bp, single-end	SRR306811	SRR306811 [https://www.ncbi.nlm.nih.gov/sra/?term=SRR306811]
2	Pan_troglodytes	Male	Adult	Brain	Illumina GA	Ensembl release 99	100 bp, paired-end	SRR306812	SRR306812 [https://www.ncbi.nlm.nih.gov/sra/?term=SRR306812]
3	Pan_troglodytes	Male	Adult	Brain	Illumina GA	Ensembl release 99	100 bp, paired-end	SRR306813	SRR306813 [https://www.ncbi.nlm.nih.gov/sra/?term=SRR306813]
4	Pan_troglodytes	Male	Adult	Brain	Illumina GA	Ensembl release 99	100 bp, paired-end	SRR306814	SRR306814 [https://www.ncbi.nlm.nih.gov/sra/?term=SRR306814]
5	Pan_troglodytes	Male	Adult	Brain	Illumina GA	Ensembl release 99	100 bp, paired-end	SRR306815	SRR306815 [https://www.ncbi.nlm.nih.gov/sra/?term=SRR306815]
6	Pan_troglodytes	Male	Adult	Brain	Illumina GA	Ensembl release 99	100 bp, paired-end	SRR306816	SRR306816 [https://www.ncbi.nlm.nih.gov/sra/?term=SRR306816]
1	Papio_anubis	Female	Adult	Brain	Illumina HiSeq 2000	Ensembl release 99	100 bp, paired-end	SRR1041110	SRR1041110 [https://www.ncbi.nlm.nih.gov/sra/?term=SRR1041110]
2	Papio_anubis	Female	Adult	Brain	Illumina HiSeq 2000	Ensembl release 99	100 bp, paired-end	SRR1041111	SRR1041111 [https://www.ncbi.nlm.nih.gov/sra/?term=SRR1041111]
3	Papio_anubis	Male and Female	Adult	Brain	Illumina HiSeq 2000	Ensembl release 99	100 bp, paired-end	SRR1758902	SRR1758902 [https://www.ncbi.nlm.nih.gov/sra/?term=SRR1758902]
1	Peromyscus_leucopus	Male	Adult	Brain	Illumina GA	NCBI	51 bp, paired-end	SRR636968	SRR636968 [https://www.ncbi.nlm.nih.gov/sra/?term=SRR636968]
2	Peromyscus_leucopus	Male	Adult	Brain	Illumina GA	NCBI	51 bp, paired-end	SRR636969	SRR636969 [https://www.ncbi.nlm.nih.gov/sra/?term=SRR636969]
1	Petaurus_breviceps	Male	Adult	Brain	Illumina GA	de novo transcriptome	51 bp, paired-end	SRR636966	SRR636966 [https://www.ncbi.nlm.nih.gov/sra/?term=SRR636966]
2	Petaurus_breviceps	Male	Adult	Brain	Illumina GA	de novo transcriptome	51 bp, paired-end	SRR636967	SRR636967 [https://www.ncbi.nlm.nih.gov/sra/?term=SRR636967]
3	Petaurus_breviceps	Male	Adult	Brain	Illumina Novaseq	de novo transcriptome	150 bp, paired-end	this study	GSA: CRA008468 [https://ngdc.cncb.ac.cn/gsa/browse/CRA008468]
4	Petaurus_breviceps	Male	Adult	Brain	Illumina Novaseq	de novo transcriptome	150 bp, paired-end	this study	GSA: CRA008468 [https://ngdc.cncb.ac.cn/gsa/browse/CRA008468]
5	Petaurus_breviceps	Male	Adult	Brain	Illumina Novaseq	de novo transcriptome	150 bp, paired-end	this study	GSA: CRA008468 [https://ngdc.cncb.ac.cn/gsa/browse/CRA008468]
1	Pipistrellus_javanicus	Male	Juvenile	Brain	Illumina Novaseq	de novo transcriptome	150 bp, paired-end	this study	GSA: CRA008468 [https://ngdc.cncb.ac.cn/gsa/browse/CRA008468]
2	Pipistrellus_javanicus	Male	Juvenile	Brain	Illumina Novaseq	de novo transcriptome	150 bp, paired-end	this study	GSA: CRA008468 [https://ngdc.cncb.ac.cn/gsa/browse/CRA008468]
3	Pipistrellus_javanicus	Male	Juvenile	Brain	Illumina Novaseq	de novo transcriptome	150 bp, paired-end	this study	GSA: CRA008468 [https://ngdc.cncb.ac.cn/gsa/browse/CRA008468]
1	Plecotus_auritus	Male	Adult	Brain	Illumina Novaseq	de novo transcriptome	150 bp, paired-end	this study	GSA: CRA008468 [https://ngdc.cncb.ac.cn/gsa/browse/CRA008468]
2	Plecotus_auritus	Male	Adult	Brain	Illumina Novaseq	de novo transcriptome	150 bp, paired-end	this study	GSA: CRA008468 [https://ngdc.cncb.ac.cn/gsa/browse/CRA008468]
3	Plecotus_auritus	Male	Adult	Brain	Illumina Novaseq	de novo transcriptome	150 bp, paired-end	this study	GSA: CRA008468 [https://ngdc.cncb.ac.cn/gsa/browse/CRA008468]
1	Pongo_abelii	Female	Adult	Brain	Illumina GA	Ensembl release 99	76 bp, single-end	SRR306791	SRR306791 [https://www.ncbi.nlm.nih.gov/sra/?term=SRR306791]
2	Pongo_abelii	Male	Adult	Brain	Illumina GA	Ensembl release 99	100 bp, paired-end	SRR306792	SRR306792 [https://www.ncbi.nlm.nih.gov/sra/?term=SRR306792]
1	Procavia_capensis	Male	Adult	Brain	Illumina Novaseq	Ensembl release 99	150 bp, paired-end	this study	GSA: CRA008468 [https://ngdc.cncb.ac.cn/gsa/browse/CRA008468]
2	Procavia_capensis	Male	Adult	Brain	Illumina Novaseq	Ensembl release 99	150 bp, paired-end	this study	GSA: CRA008468 [https://ngdc.cncb.ac.cn/gsa/browse/CRA008468]
3	Procavia_capensis	Male	Adult	Brain	Illumina Novaseq	Ensembl release 99	150 bp, paired-end	this study	GSA: CRA008468 [https://ngdc.cncb.ac.cn/gsa/browse/CRA008468]
1	Pteromys_volans	Male	Adult	Brain	Illumina Novaseq	de novo transcriptome	150 bp, paired-end	this study	GSA: CRA008468 [https://ngdc.cncb.ac.cn/gsa/browse/CRA008468]
2	Pteromys_volans	Male	Adult	Brain	Illumina Novaseq	de novo transcriptome	150 bp, paired-end	this study	GSA: CRA008468 [https://ngdc.cncb.ac.cn/gsa/browse/CRA008468]
3	Pteromys_volans	Male	Adult	Brain	Illumina Novaseq	de novo transcriptome	150 bp, paired-end	this study	GSA: CRA008468 [https://ngdc.cncb.ac.cn/gsa/browse/CRA008468]
1	Rattus_norvegicus	Male	Adult	Brain	Illumina GA	Ensembl release 99	51 bp, paired-end	SRR636970	SRR636970 [https://www.ncbi.nlm.nih.gov/sra/?term=SRR636970]
2	Rattus_norvegicus	Male	Adult	Brain	Illumina GA	Ensembl release 99	51 bp, paired-end	SRR636971	SRR636971 [https://www.ncbi.nlm.nih.gov/sra/?term=SRR636971]
3	Rattus_norvegicus	Male	Adult	Brain	Illumina GA	Ensembl release 99	51 bp, paired-end	SRR636972	SRR636972 [https://www.ncbi.nlm.nih.gov/sra/?term=SRR636972]
1	Rhinolophus_affinis	Male	Adult	Brain	Illumina Novaseq	de novo transcriptome	150 bp, paired-end	this study	GSA: CRA008468 [https://ngdc.cncb.ac.cn/gsa/browse/CRA008468]
2	Rhinolophus_affinis	Male	Adult	Brain	Illumina Novaseq	de novo transcriptome	150 bp, paired-end	this study	GSA: CRA008468 [https://ngdc.cncb.ac.cn/gsa/browse/CRA008468]
3	Rhinolophus_affinis	Male	Adult	Brain	Illumina Novaseq	de novo transcriptome	150 bp, paired-end	this study	GSA: CRA008468 [https://ngdc.cncb.ac.cn/gsa/browse/CRA008468]
1	Rhinolophus_ferrumequinum	Male	Adult	Brain	Illumina Novaseq	de novo transcriptome	150 bp, paired-end	this study	GSA: CRA008468 [https://ngdc.cncb.ac.cn/gsa/browse/CRA008468]
2	Rhinolophus_ferrumequinum	Male	Adult	Brain	Illumina Novaseq	de novo transcriptome	150 bp, paired-end	this study	GSA: CRA008468 [https://ngdc.cncb.ac.cn/gsa/browse/CRA008468]
3	Rhinolophus_ferrumequinum	Male	Adult	Brain	Illumina Novaseq	de novo transcriptome	150 bp, paired-end	this study	GSA: CRA008468 [https://ngdc.cncb.ac.cn/gsa/browse/CRA008468]
1	Rhinolophus_luctus	Male	Adult	Brain	Illumina Novaseq	de novo transcriptome	150 bp, paired-end	this study	GSA: CRA008468 [https://ngdc.cncb.ac.cn/gsa/browse/CRA008468]
2	Rhinolophus_luctus	Male	Adult	Brain	Illumina Novaseq	de novo transcriptome	150 bp, paired-end	this study	GSA: CRA008468 [https://ngdc.cncb.ac.cn/gsa/browse/CRA008468]
3	Rhinolophus_luctus	Male	Adult	Brain	Illumina Novaseq	de novo transcriptome	150 bp, paired-end	this study	GSA: CRA008468 [https://ngdc.cncb.ac.cn/gsa/browse/CRA008468]
1	Rhinolophus_macrotis	Male	Adult	Brain	Illumina Novaseq	de novo transcriptome	150 bp, paired-end	this study	GSA: CRA008468 [https://ngdc.cncb.ac.cn/gsa/browse/CRA008468]
2	Rhinolophus_macrotis	Male	Adult	Brain	Illumina Novaseq	de novo transcriptome	150 bp, paired-end	this study	GSA: CRA008468 [https://ngdc.cncb.ac.cn/gsa/browse/CRA008468]
3	Rhinolophus_macrotis	Male	Adult	Brain	Illumina Novaseq	de novo transcriptome	150 bp, paired-end	this study	GSA: CRA008468 [https://ngdc.cncb.ac.cn/gsa/browse/CRA008468]
1	Rhinolophus_malayanus	Female	Adult	Brain	Illumina Novaseq	de novo transcriptome	150 bp, paired-end	this study	GSA: CRA008468 [https://ngdc.cncb.ac.cn/gsa/browse/CRA008468]
2	Rhinolophus_malayanus	Female	Adult	Brain	Illumina Novaseq	de novo transcriptome	150 bp, paired-end	this study	GSA: CRA008468 [https://ngdc.cncb.ac.cn/gsa/browse/CRA008468]
3	Rhinolophus_malayanus	Female	Adult	Brain	Illumina Novaseq	de novo transcriptome	150 bp, paired-end	this study	GSA: CRA008468 [https://ngdc.cncb.ac.cn/gsa/browse/CRA008468]
1	Rhinolophus_pearsonii	Male	Adult	Brain	Illumina Novaseq	de novo transcriptome	150 bp, paired-end	this study	GSA: CRA008468 [https://ngdc.cncb.ac.cn/gsa/browse/CRA008468]
2	Rhinolophus_pearsonii	Male	Adult	Brain	Illumina Novaseq	de novo transcriptome	150 bp, paired-end	this study	GSA: CRA008468 [https://ngdc.cncb.ac.cn/gsa/browse/CRA008468]
3	Rhinolophus_pearsonii	Male	Adult	Brain	Illumina Novaseq	de novo transcriptome	150 bp, paired-end	this study	GSA: CRA008468 [https://ngdc.cncb.ac.cn/gsa/browse/CRA008468]
4	Rhinolophus_pearsonii	Male	Adult	Brain	Illumina Novaseq	de novo transcriptome	150 bp, paired-end	this study	GSA: CRA008468 [https://ngdc.cncb.ac.cn/gsa/browse/CRA008468]
5	Rhinolophus_pearsonii	Male	Adult	Brain	Illumina Novaseq	de novo transcriptome	150 bp, paired-end	this study	GSA: CRA008468 [https://ngdc.cncb.ac.cn/gsa/browse/CRA008468]
1	Rhinolophus_pusillus	Male	Adult	Brain	Illumina Novaseq	de novo transcriptome	150 bp, paired-end	this study	GSA: CRA008468 [https://ngdc.cncb.ac.cn/gsa/browse/CRA008468]
2	Rhinolophus_pusillus	Female	Adult	Brain	Illumina Novaseq	de novo transcriptome	150 bp, paired-end	this study	GSA: CRA008468 [https://ngdc.cncb.ac.cn/gsa/browse/CRA008468]
3	Rhinolophus_pusillus	Male	Adult	Brain	Illumina Novaseq	de novo transcriptome	150 bp, paired-end	this study	GSA: CRA008468 [https://ngdc.cncb.ac.cn/gsa/browse/CRA008468]
1	Rhinolophus_rex	Female	Adult	Brain	Illumina Novaseq	de novo transcriptome	150 bp, paired-end	this study	GSA: CRA008468 [https://ngdc.cncb.ac.cn/gsa/browse/CRA008468]
2	Rhinolophus_rex	Male	Adult	Brain	Illumina Novaseq	de novo transcriptome	150 bp, paired-end	this study	GSA: CRA008468 [https://ngdc.cncb.ac.cn/gsa/browse/CRA008468]
3	Rhinolophus_rex	Female	Adult	Brain	Illumina Novaseq	de novo transcriptome	150 bp, paired-end	this study	GSA: CRA008468 [https://ngdc.cncb.ac.cn/gsa/browse/CRA008468]
1	Rhinolophus_sinicus	Male	Adult	Brain	Illumina Novaseq	NCBI	150 bp, paired-end	this study	GSA: CRA008468 [https://ngdc.cncb.ac.cn/gsa/browse/CRA008468]
2	Rhinolophus_sinicus	Male	Adult	Brain	Illumina Novaseq	NCBI	150 bp, paired-end	this study	GSA: CRA008468 [https://ngdc.cncb.ac.cn/gsa/browse/CRA008468]
3	Rhinolophus_sinicus	Male	Adult	Brain	Illumina Novaseq	NCBI	150 bp, paired-end	this study	GSA: CRA008468 [https://ngdc.cncb.ac.cn/gsa/browse/CRA008468]
1	Rhinolophus_stheno	Female	Adult	Brain	Illumina Novaseq	de novo transcriptome	150 bp, paired-end	this study	GSA: CRA008468 [https://ngdc.cncb.ac.cn/gsa/browse/CRA008468]
2	Rhinolophus_stheno	Female	Adult	Brain	Illumina Novaseq	de novo transcriptome	150 bp, paired-end	this study	GSA: CRA008468 [https://ngdc.cncb.ac.cn/gsa/browse/CRA008468]
3	Rhinolophus_stheno	Female	Adult	Brain	Illumina Novaseq	de novo transcriptome	150 bp, paired-end	this study	GSA: CRA008468 [https://ngdc.cncb.ac.cn/gsa/browse/CRA008468]
1	Rhinolophus_thomasi	Male	Adult	Brain	Illumina Novaseq	de novo transcriptome	150 bp, paired-end	this study	GSA: CRA008468 [https://ngdc.cncb.ac.cn/gsa/browse/CRA008468]
2	Rhinolophus_thomasi	Male	Adult	Brain	Illumina Novaseq	de novo transcriptome	150 bp, paired-end	this study	GSA: CRA008468 [https://ngdc.cncb.ac.cn/gsa/browse/CRA008468]
3	Rhinolophus_thomasi	Male	Adult	Brain	Illumina Novaseq	de novo transcriptome	150 bp, paired-end	this study	GSA: CRA008468 [https://ngdc.cncb.ac.cn/gsa/browse/CRA008468]
1	Sciurus_vulgaris	Male	Adult	Brain	Illumina Novaseq	de novo transcriptome	150 bp, paired-end	this study	GSA: CRA008468 [https://ngdc.cncb.ac.cn/gsa/browse/CRA008468]
2	Sciurus_vulgaris	Male	Adult	Brain	Illumina Novaseq	de novo transcriptome	150 bp, paired-end	this study	GSA: CRA008468 [https://ngdc.cncb.ac.cn/gsa/browse/CRA008468]
3	Sciurus_vulgaris	Male	Adult	Brain	Illumina Novaseq	de novo transcriptome	150 bp, paired-end	this study	GSA: CRA008468 [https://ngdc.cncb.ac.cn/gsa/browse/CRA008468]
1	Sus_scrofa	Male	Adult	Brain	Illumina GA	Ensembl release 99	51 bp, paired-end	SRR636973	SRR636973 [https://www.ncbi.nlm.nih.gov/sra/?term=SRR636973]
2	Sus_scrofa	Male	Adult	Brain	Illumina GA	Ensembl release 99	51 bp, paired-end	SRR636974	SRR636974 [https://www.ncbi.nlm.nih.gov/sra/?term=SRR636974]
1	Taphozous_melanopogon	Male	Adult	Brain	Illumina Novaseq	de novo transcriptome	150 bp, paired-end	this study	GSA: CRA008468 [https://ngdc.cncb.ac.cn/gsa/browse/CRA008468]
2	Taphozous_melanopogon	Male	Subadult	Brain	Illumina Novaseq	de novo transcriptome	150 bp, paired-end	this study	GSA: CRA008468 [https://ngdc.cncb.ac.cn/gsa/browse/CRA008468]
3	Taphozous_melanopogon	Female	Adult	Brain	Illumina Novaseq	de novo transcriptome	150 bp, paired-end	this study	GSA: CRA008468 [https://ngdc.cncb.ac.cn/gsa/browse/CRA008468]
1	Tupaia_belangeri	Male	Adult	Brain	Illumina HiSeq 2000	Ensembl release 99	100 bp, paired-end	SRR518932	SRR518932 [https://www.ncbi.nlm.nih.gov/sra/?term=SRR518932]
1	Tylonycteris_robustula	Female	Subadult	Brain	Illumina Novaseq	de novo transcriptome	150 bp, paired-end	this study	GSA: CRA008468 [https://ngdc.cncb.ac.cn/gsa/browse/CRA008468]
2	Tylonycteris_robustula	Female	Subadult	Brain	Illumina Novaseq	de novo transcriptome	150 bp, paired-end	this study	GSA: CRA008468 [https://ngdc.cncb.ac.cn/gsa/browse/CRA008468]
3	Tylonycteris_robustula	Female	Subadult	Brain	Illumina Novaseq	de novo transcriptome	150 bp, paired-end	this study	GSA: CRA008468 [https://ngdc.cncb.ac.cn/gsa/browse/CRA008468]
1	Ursus_americanus	Male	Adult	Brain	Illumina GA	Ensembl release 99	51 bp, paired-end	SRR636977	SRR636977 [https://www.ncbi.nlm.nih.gov/sra/?term=SRR636977]
2	Ursus_americanus	Male	Adult	Brain	Illumina GA	Ensembl release 99	51 bp, paired-end	SRR636978	SRR636978 [https://www.ncbi.nlm.nih.gov/sra/?term=SRR636978]
1	Vulpes_lagopus	Male	Adult	Brain	Illumina Novaseq	de novo transcriptome	150 bp, paired-end	this study	GSA: CRA008468 [https://ngdc.cncb.ac.cn/gsa/browse/CRA008468]
2	Vulpes_lagopus	Male	Adult	Brain	Illumina Novaseq	de novo transcriptome	150 bp, paired-end	this study	GSA: CRA008468 [https://ngdc.cncb.ac.cn/gsa/browse/CRA008468]
3	Vulpes_lagopus	Male	Adult	Brain	Illumina Novaseq	de novo transcriptome	150 bp, paired-end	this study	GSA: CRA008468 [https://ngdc.cncb.ac.cn/gsa/browse/CRA008468]
1	Vulpes_vulpes	Female	Adult	Brain	Illumina Novaseq	Ensembl release 99	150 bp, paired-end	this study	GSA: CRA008468 [https://ngdc.cncb.ac.cn/gsa/browse/CRA008468]
2	Vulpes_vulpes	Female	Adult	Brain	Illumina Novaseq	Ensembl release 99	150 bp, paired-end	this study	GSA: CRA008468 [https://ngdc.cncb.ac.cn/gsa/browse/CRA008468]
3	Vulpes_vulpes	Female	Adult	Brain	Illumina Novaseq	Ensembl release 99	150 bp, paired-end	this study	GSA: CRA008468 [https://ngdc.cncb.ac.cn/gsa/browse/CRA008468]

## Sheet: Supplementary Data 3
Supplementary Data 3: Six traits of 94 mammalian species used in RNA-seq sequencing and analyses.
ID	SpeciesName	Order	Family	Genus	Solitary/S	PairLiving/PL	GroupLiving.GL	SocialPolymorphism	Activity	Diet	Life_style	Adult_Body_Mass_g	Max_LifeSpan_years	Supplementary References
1	Balaenoptera_acutorostrata	Artiodactyla	Balaenopteridae	Balaenoptera	Yes	No	No	S	diurnal	Carnivore	Non-aerial	5.58709e+06	50	2,3,4,7,67
2	Bos_mutus	Artiodactyla	Bovidae	Bos	No	No	Yes	GL	diurnal	Herbivore	Non-aerial	546250	26.3	2,6,67,69,Max. lifespan was estimated in this study
3	Bos_taurus	Artiodactyla	Bovidae	Bos	No	No	Yes	GL	diurnal	Herbivore	Non-aerial	618642	20	3,4,5,10,13,32
4	Capra_hircus	Artiodactyla	Bovidae	Capra	No	No	Yes	GL	diurnal	Herbivore	Non-aerial	47386.5	20.8	1,2,3,4,9
5	Muntiacus_muntjak	Artiodactyla	Cervidae	Muntiacus	Yes	No	No	S	others	Herbivore	Non-aerial	17611.6	18.8	1,3,4,5,6,69
6	Sus_scrofa	Artiodactyla	Suidae	Sus	No	No	Yes	GL	others	Omnivore	Non-aerial	84471.5	27	1,3,4,5,6,69
7	Canis_lupus	Carnivora	Canidae	Canis	No	Yes	Yes	PL,GL	others	Carnivore	Non-aerial	31756.5	20.6	3,4,5,28,69
8	Nyctereutes_procyonoides	Carnivora	Canidae	Nyctereutes	No	Yes	No	PL	nocturnal	Omnivore	Non-aerial	4214.99	16.6	1,3,4,5,28,69
9	Vulpes_lagopus	Carnivora	Canidae	Vulpes	No	Yes	Yes	PL,GL	others	Carnivore	Non-aerial	3584.37	16.3	1,3,4,10,29,69
10	Vulpes_vulpes	Carnivora	Canidae	Vulpes	No	Yes	No	PL	nocturnal	Carnivore	Non-aerial	4820.36	21.3	1,3,4,5,28
11	Felis_catus	Carnivora	Felidae	Felis	Yes	No	No	S	others	Carnivore	Non-aerial	2884.8	30	3,4,10,31,32
12	Arctonyx_collaris	Carnivora	Mustelidae	Arctonyx	Yes	No	No	S	nocturnal	Omnivore	Non-aerial	8166.52	15.8	3,4,5,28,34,69
13	Meles_meles	Carnivora	Mustelidae	Meles	No	No	Yes	GL	others	Omnivore	Non-aerial	11884	18.6	1,3,4,5,28,69
14	Mustela_putorius	Carnivora	Mustelidae	Mustela	Yes	No	No	S	nocturnal	Carnivore	Non-aerial	975.55	11.1	1,3,4,5,28,69
15	Mustela_sibirica	Carnivora	Mustelidae	Mustela	Yes	No	No	S	others	Carnivore	Non-aerial	530.85	8.8	1,3,4,5,28,69
16	Neovison_vison	Carnivora	Mustelidae	Neovison	Yes	No	No	S	others	Carnivore	Non-aerial	925	11.4	1,3,9,28,69
17	Ursus_americanus	Carnivora	Ursidae	Ursus	Yes	No	No	S	diurnal	Omnivore	Non-aerial	110500	34	1,3,4,5,69
18	Paguma_larvata	Carnivora	Viverridae	Paguma	Yes	No	No	S	nocturnal	Omnivore	Non-aerial	4300	27.4	1,3,4,5,28,69
19	Taphozous_melanopogon	Chiroptera	Emballonuridae	Taphozous	No	No	Yes	GL	nocturnal	Carnivore	Aerial	25.99	20	2,4,37,69,Max. lifespan was estimated in this study
20	Aselliscus_stoliczkanus	Chiroptera	Hipposideridae	Aselliscus	No	No	Yes	GL	nocturnal	Carnivore	Aerial	6.09	12.2	2,4,37,69,70,Max. lifespan was estimated in this study
21	Hipposideros_armiger	Chiroptera	Hipposideridae	Hipposideros	No	No	Yes	GL	nocturnal	Carnivore	Aerial	49.99	16.4	2,4,37,69,71,Max. lifespan was estimated in this study
22	Hipposideros_larvatus	Chiroptera	Hipposideridae	Hipposideros	No	No	Yes	GL	nocturnal	Carnivore	Aerial	19.95	14.5	2,4,37,69,71,Max. lifespan was estimated in this study
23	Hipposideros_pomona	Chiroptera	Hipposideridae	Hipposideros	No	No	Yes	GL	nocturnal	Carnivore	Aerial	6.2	13.2	2,4,69,71,72,Max. lifespan was estimated in this study
24	Hipposideros_pratti	Chiroptera	Hipposideridae	Hipposideros	No	No	Yes	GL	nocturnal	Carnivore	Aerial	54.3	16.7	2,37,69,71,Adult body mass was measured in this study,Max. lifespan was estimated in this study
25	Miniopterus_fuliginosus	Chiroptera	Miniopteridae	Miniopterus	No	No	Yes	GL	nocturnal	Carnivore	Aerial	14.23	17.4	69,70,73,74,Adult body mass was measured in this study,Max. lifespan was estimated in this study
26	Cynopterus_sphinx	Chiroptera	Pteropodidae	Cynopterus	No	No	Yes	GL	nocturnal	Herbivore	Aerial	44.71	10	1,2,3,4,69,70
27	Eonycteris_spelaea	Chiroptera	Pteropodidae	Eonycteris	No	No	Yes	GL	nocturnal	Herbivore	Aerial	58.7	5	1,2,4,18,69,71
28	Rhinolophus_affinis	Chiroptera	Rhinolophidae	Rhinolophus	No	No	Yes	GL	nocturnal	Carnivore	Aerial	13.7	19.6	2,4,37,69,70,Max. lifespan was estimated in this study
29	Rhinolophus_ferrumequinum	Chiroptera	Rhinolophidae	Rhinolophus	No	No	Yes	GL	nocturnal	Carnivore	Aerial	22.59	30.5	1,2,3,4,37,69,70
30	Rhinolophus_luctus	Chiroptera	Rhinolophidae	Rhinolophus	No	Yes	No	PL	nocturnal	Carnivore	Aerial	34.07	23.6	1,2,4,69,70,Max. lifespan was estimated in this study
31	Rhinolophus_macrotis	Chiroptera	Rhinolophidae	Rhinolophus	No	No	Yes	GL	nocturnal	Carnivore	Aerial	6.18	18	2,4,69,70,75,Max. lifespan was estimated in this study
32	Rhinolophus_malayanus	Chiroptera	Rhinolophidae	Rhinolophus	No	No	Yes	GL	nocturnal	Carnivore	Aerial	6.73	18.8	2,4,37,69,70,Max. lifespan was estimated in this study
33	Rhinolophus_pearsonii	Chiroptera	Rhinolophidae	Rhinolophus	No	No	Yes	GL	nocturnal	Carnivore	Aerial	11.55	19	2,4,37,69,70,Max. lifespan was estimated in this study
34	Rhinolophus_pusillus	Chiroptera	Rhinolophidae	Rhinolophus	No	No	Yes	GL	nocturnal	Carnivore	Aerial	5.15	18	2,4,37,69,70,Max. lifespan was estimated in this study
35	Rhinolophus_rex	Chiroptera	Rhinolophidae	Rhinolophus	No	No	Yes	GL	nocturnal	Carnivore	Aerial	10.16	16.4	2,69,70,Social organization was observed in this study,Adult body mass was measured in this study,Max. lifespan was estimated in this study
36	Rhinolophus_sinicus	Chiroptera	Rhinolophidae	Rhinolophus	No	No	Yes	GL	nocturnal	Carnivore	Aerial	11.8	17	2,37,69,70,76,Max. lifespan was estimated in this study
37	Rhinolophus_stheno	Chiroptera	Rhinolophidae	Rhinolophus	No	No	Yes	GL	nocturnal	Carnivore	Aerial	7.92	18.2	1,2,4,69,70,Max. lifespan was estimated in this study
38	Rhinolophus_thomasi	Chiroptera	Rhinolophidae	Rhinolophus	No	No	Yes	GL	nocturnal	Carnivore	Aerial	8.26	16.6	2,4,37,69,70,Max. lifespan was estimated in this study
39	Ia_io	Chiroptera	Vespertilionidae	Ia	No	No	Yes	GL	nocturnal	Carnivore	Aerial	49.3	17.4	2,4,69,71,77,Max. lifespan was estimated in this study
40	Kerivoula_hardwickii	Chiroptera	Vespertilionidae	Kerivoula	No	No	Yes	GL	nocturnal	Carnivore	Aerial	4.55	12.3	2,4,69,70,Social organization was observed in this study,Max. lifespan was estimated in this study
41	Murina_cyclotis	Chiroptera	Vespertilionidae	Murina	No	No	Yes	GL	nocturnal	Carnivore	Aerial	9.35	11.4	2,4,10,69,70,Max. lifespan was estimated in this study
42	Murina_hilgendorfi	Chiroptera	Vespertilionidae	Murina	No	No	Yes	GL	nocturnal	Carnivore	Aerial	10.87	9	2,69,70,Social organization was observed in this study,Adult body mass was measured in this study,Max. lifespan was estimated in this study
43	Murina_leucogaster	Chiroptera	Vespertilionidae	Murina	No	No	Yes	GL	nocturnal	Carnivore	Aerial	7.54	9	2,4,69,70,78,Max. lifespan was estimated in this study
44	Myotis_brandtii	Chiroptera	Vespertilionidae	Myotis	No	No	Yes	GL	nocturnal	Carnivore	Aerial	5.3	41	1,2,3,4,69,70
45	Myotis_chinensis	Chiroptera	Vespertilionidae	Myotis	No	No	Yes	GL	nocturnal	Carnivore	Aerial	41.99	29.4	2,4,69,70,79,Max. lifespan was estimated in this study
46	Myotis_fimbriatus	Chiroptera	Vespertilionidae	Myotis	No	No	Yes	GL	nocturnal	Carnivore	Aerial	4.6	19.9	2,69,70,80,Adult body mass was measured in this study,Max. lifespan was estimated in this study
47	Myotis_laniger	Chiroptera	Vespertilionidae	Myotis	No	No	Yes	GL	nocturnal	Carnivore	Aerial	8.5	18.2	2,69,70,Social organization was observed in this study,Adult body mass was measured in this study,Max. lifespan was estimated in this study
48	Myotis_muricola	Chiroptera	Vespertilionidae	Myotis	No	No	Yes	GL	nocturnal	Carnivore	Aerial	4.8	18.5	2,4,69,70,71,Max. lifespan was estimated in this study
49	Myotis_pilosus	Chiroptera	Vespertilionidae	Myotis	No	No	Yes	GL	nocturnal	Carnivore	Aerial	26	25	2,69,70,71,Adult body mass was measured in this study,Max. lifespan was estimated in this study
50	Myotis_siligorensis	Chiroptera	Vespertilionidae	Myotis	No	No	Yes	GL	nocturnal	Carnivore	Aerial	2.93	16.7	2,4,69,70,81,Max. lifespan was estimated in this study
51	Pipistrellus_javanicus	Chiroptera	Vespertilionidae	Pipistrellus	No	No	Yes	GL	nocturnal	Carnivore	Aerial	4.92	11.5	2,4,69,70,Social organization was observed in this study,Max. lifespan was estimated in this study
52	Plecotus_auritus	Chiroptera	Vespertilionidae	Plecotus	No	No	Yes	GL	nocturnal	Carnivore	Aerial	8.19	30	1,2,3,4,32,37,69
53	Tylonycteris_robustula	Chiroptera	Vespertilionidae	Tylonycteris	No	No	Yes	GL	nocturnal	Carnivore	Aerial	7.98	12.7	1,2,4,69,70,Max. lifespan was estimated in this study
54	Dasypus_novemcinctus	Cingulata	Dasypodidae	Dasypus	Yes	No	No	S	others	Carnivore	Non-aerial	3949.01	22.3	1,3,4,5,38,69
55	Monodelphis_domestica	Didelphimorphia	Didelphidae	Monodelphis	Yes	No	No	S	others	Carnivore	Non-aerial	93.45	5.1	1,3,4,5,39,69
56	Petaurus_breviceps	Diprotodontia	Petauridae	Petaurus	No	No	Yes	GL	nocturnal	Omnivore	Non-aerial	120.76	17.8	1,3,4,5,39,69
57	Atelerix_albiventris	Eulipotyphla	Erinaceidae	Atelerix	Yes	No	No	S	nocturnal	Omnivore	Non-aerial	293.44	11.4	1,3,4,5,38,69
58	Erinaceus_amurensis	Eulipotyphla	Erinaceidae	Erinaceus	Yes	No	No	S	nocturnal	Carnivore	Non-aerial	800	8	1,2,3,4,38,69
59	Erinaceus_europaeus	Eulipotyphla	Erinaceidae	Erinaceus	Yes	No	No	S	others	Carnivore	Non-aerial	777.95	11.7	1,3,4,5,38,69
60	Anourosorex_squamipes	Eulipotyphla	Soricidae	Anourosorex	Yes	No	No	S	nocturnal	Carnivore	Non-aerial	20	3.2	1,4,10,69,82,Max. lifespan was estimated in this study
61	Procavia_capensis	Hyracoidea	Procaviidae	Procavia	No	No	Yes	GL	diurnal	Herbivore	Non-aerial	2952.48	14.8	1,3,4,5,6,69
62	Oryctolagus_cuniculus	Lagomorpha	Leporidae	Oryctolagus	No	Yes	Yes	PL,GL	others	Herbivore	Non-aerial	1590.57	9	2,3,4,41,69
63	Ornithorhynchus_anatinus	Monotremata	Ornithorhynchidae	Ornithorhynchus	Yes	No	No	S	others	Carnivore	Non-aerial	1484.25	22.6	1,2,3,4,39,69
64	Equus_caballus	Perissodactyla	Equidae	Equus	No	No	Yes	GL	others	Herbivore	Non-aerial	403599	57	1,3,4,10
65	Callithrix_jacchus	Primates	Cebidae	Callithrix	No	Yes	Yes	PL,GL	diurnal	Omnivore	Non-aerial	290.21	22.8	3,4,5,44,69
66	Chlorocebus_sabaeus	Primates	Cercopithecidae	Chlorocebus	No	No	Yes	GL	diurnal	Omnivore	Non-aerial	4265.8	30.8	1,10,44,69,83,Max. lifespan was estimated in this study
67	Macaca_fascicularis	Primates	Cercopithecidae	Macaca	No	No	Yes	GL	diurnal	Carnivore	Non-aerial	4569.32	39	1,3,4,5,12,69
68	Macaca_mulatta	Primates	Cercopithecidae	Macaca	No	No	Yes	GL	diurnal	Omnivore	Non-aerial	6455.19	40	1,3,4,5,12,69
69	Papio_anubis	Primates	Cercopithecidae	Papio	No	No	Yes	GL	diurnal	Omnivore	Non-aerial	17728.6	25.2	1,4,9,12,13,69
70	Microcebus_murinus	Primates	Cheirogaleidae	Microcebus	No	No	Yes	GL	nocturnal	Omnivore	Non-aerial	69	18.2	3,4,5,48,69
71	Gorilla_gorilla	Primates	Hominidae	Gorilla	No	No	Yes	GL	diurnal	Herbivore	Non-aerial	112589	60.1	1,3,4,5,12,69
72	Homo_sapiens	Primates	Hominidae	Homo	No	No	Yes	GL	diurnal	Omnivore	Non-aerial	58540.6	122.5	2,3,4,43,69
73	Pan_paniscus	Primates	Hominidae	Pan	No	No	Yes	GL	diurnal	Herbivore	Non-aerial	35119.9	55	1,3,4,5,12,69
74	Pan_troglodytes	Primates	Hominidae	Pan	No	No	Yes	GL	diurnal	Herbivore	Non-aerial	45000	59.4	1,3,4,5,12,69
75	Pongo_abelii	Primates	Hominidae	Pongo	Yes	No	No	S	diurnal	Omnivore	Non-aerial	39696.1	59	4,9,43,44,69
76	Fukomys_damarensis	Rodentia	Bathyergidae	Fukomys	No	Yes	Yes	PL,GL	others	Herbivore	Non-aerial	112.2	15.5	3,4,5,41,69
77	Castor_canadensis	Rodentia	Castoridae	Castor	No	Yes	Yes	PL,GL	others	Herbivore	Non-aerial	18124.4	23.4	2,3,4,41,69,84
78	Cavia_porcellus	Rodentia	Caviidae	Cavia	No	No	Yes	GL	diurnal	Herbivore	Non-aerial	727.99	12	3,4,10,52
79	Mesocricetus_auratus	Rodentia	Cricetidae	Mesocricetus	Yes	No	No	S	nocturnal	Omnivore	Non-aerial	98.6	3.9	1,3,4,5,53,69
80	Peromyscus_leucopus	Rodentia	Cricetidae	Peromyscus	Yes	No	No	S	nocturnal	Omnivore	Non-aerial	18.07	7.9	1,3,4,5,69
81	Myocastor_coypus	Rodentia	Echimyidae	Myocastor	No	No	Yes	GL	others	Herbivore	Non-aerial	6361.55	8.5	1,2,3,4,69
82	Graphiurus_kelleni	Rodentia	Gliridae	Graphiurus	Yes	No	No	S	nocturnal	Omnivore	Non-aerial	10.5	6.9	1,4,41,69,Max. lifespan was estimated in this study
83	Heterocephalus_glaber	Rodentia	Heterocephalidae	Heterocephalus	No	No	Yes	GL	others	Herbivore	Non-aerial	39.36	31	3,4,5,41,69
84	Hystrix_brachyura	Rodentia	Hystricidae	Hystrix	Yes	Yes	No	S,PL	nocturnal	Herbivore	Non-aerial	8000	27.3	3,4,5,41,69
85	Acomys_cahirinus	Rodentia	Muridae	Acomys	No	No	Yes	GL	nocturnal	Omnivore	Non-aerial	41.16	5.9	1,3,4,5,69
86	Meriones_unguiculatus	Rodentia	Muridae	Meriones	No	Yes	Yes	PL,GL	others	Herbivore	Non-aerial	57.75	6.3	1,3,4,5,69,85
87	Mus_musculus	Rodentia	Muridae	Mus	No	No	Yes	GL	nocturnal	Omnivore	Non-aerial	19.3	4	2,3,4,32,69,86
88	Pachyuromys_duprasi	Rodentia	Muridae	Pachyuromys	No	No	Yes	GL	nocturnal	Carnivore	Non-aerial	47.5	8.3	3,4,5,62,69
89	Rattus_norvegicus	Rodentia	Muridae	Rattus	No	No	Yes	GL	nocturnal	Carnivore	Non-aerial	282.89	3.8	1,3,4,5,32,69
90	Callosciurus_erythraeus	Rodentia	Sciuridae	Callosciurus	Yes	No	No	S	diurnal	Herbivore	Non-aerial	283.23	17	1,3,4,26,87
91	Eutamias_sibiricus	Rodentia	Sciuridae	Eutamias	Yes	No	No	S	diurnal	Herbivore	Non-aerial	94.16	9.6	1,3,4,5,69,88
92	Pteromys_volans	Rodentia	Sciuridae	Pteromys	Yes	No	No	S	nocturnal	Herbivore	Non-aerial	143.09	11.4	1,3,4,5,69
93	Sciurus_vulgaris	Rodentia	Sciuridae	Sciurus	Yes	No	No	S	diurnal	Herbivore	Non-aerial	333	14.8	3,4,5,10,69
94	Tupaia_belangeri	Scandentia	Tupaiidae	Tupaia	Yes	No	No	S	diurnal	Omnivore	Non-aerial	200	11.1	1,3,4,5,32,38,69

## Sheet: Supplementary Data 4
Supplementary Data 4: List of genes whose expression was significantly related to social organization.
ID	Gene_id	Symbol	post.mean	pMCMC	Regulated	Group
1	ENSG00000101850	GPR143	-1.91928	0.000555556	down	Solitary
2	ENSG00000101986	ABCD1	-1.61267	0.000555556	down	Solitary
3	ENSG00000105486	LIG1	1.5302	0.000555556	up	Solitary
4	ENSG00000133112	TPT1	-1.60436	0.000555556	down	Solitary
5	ENSG00000134444	RELCH	-1.68861	0.000555556	down	Solitary
6	ENSG00000156162	DPY19L4	-1.44003	0.000555556	down	Solitary
7	ENSG00000156467	UQCRB	-1.50265	0.000555556	down	Solitary
8	ENSG00000188937	NYX	-1.96782	0.000555556	down	Solitary
9	ENSG00000288445	HPS5	1.82733	0.000555556	up	Solitary
10	ENSG00000288455	SEMA7A	2.10555	0.000555556	up	Solitary
11	ENSG00000288324	ADGRL1	2.21451	0.000555556	up	Solitary
12	ENSG00000283780	MAML1	1.72002	0.000915751	up	Solitary
13	ENSG00000104936	DMPK	1.45855	0.00111111	up	Solitary
14	ENSG00000135842	NIBAN1	1.3615	0.00111111	up	Solitary
15	ENSG00000165246	NLGN4Y	1.89277	0.00111111	up	Solitary
16	ENSG00000281449	BCL2L14	1.74052	0.00111111	up	Solitary
17	ENSG00000288478	ENSG00000288478	2.04719	0.00111111	up	Solitary
18	ENSG00000288488	ENSG00000288488	1.74053	0.00111111	up	Solitary
19	ENSG00000101974	ATP11C	-1.73654	0.00111111	down	Solitary
20	ENSG00000156265	MAP3K7CL	-1.74381	0.00111111	down	Solitary
21	ENSG00000056736	IL17RB	1.8061	0.00222222	up	Solitary
22	ENSG00000104883	PEX11G	1.23193	0.00222222	up	Solitary
23	ENSG00000108823	SGCA	1.53846	0.00222222	up	Solitary
24	ENSG00000135766	EGLN1	1.42073	0.00222222	up	Solitary
25	ENSG00000151461	UPF2	1.60909	0.00222222	up	Solitary
26	ENSG00000282830	CALB2	1.72797	0.00222222	up	Solitary
27	ENSG00000277936	MRPL45	1.62766	0.00222222	up	Solitary
28	ENSG00000283802	ADAMTS2	1.78177	0.00222222	up	Solitary
29	ENSG00000281013	NDUFA6	1.58178	0.00222222	up	Solitary
30	ENSG00000133131	MORC4	-1.6175	0.00222222	down	Solitary
31	ENSG00000146143	PRIM2	-1.45701	0.00222222	down	Solitary
32	ENSG00000163701	IL17RE	-1.59181	0.00222222	down	Solitary
33	ENSG00000196547	MAN2A2	-1.55408	0.00222222	down	Solitary
34	ENSG00000109738	GLRB	1.70234	0.00308483	up	Solitary
35	ENSG00000101384	JAG1	-1.75327	0.00333333	down	Solitary
36	ENSG00000196419	XRCC6	-1.50155	0.00333333	down	Solitary
37	ENSG00000196632	WNK3	-1.47029	0.00333333	down	Solitary
38	ENSG00000196465	MYL6B	-1.48635	0.00333333	down	Solitary
39	ENSG00000205903	ZNF316	-1.61668	0.00333333	down	Solitary
40	ENSG00000104765	BNIP3L	1.25011	0.00333333	up	Solitary
41	ENSG00000103549	RNF40	1.36286	0.00333333	up	Solitary
42	ENSG00000104447	TRPS1	1.39355	0.00333333	up	Solitary
43	ENSG00000135333	EPHA7	1.57017	0.00333333	up	Solitary
44	ENSG00000149932	TMEM219	2.06061	0.00333333	up	Solitary
45	ENSG00000150337	FCGR1A	1.61716	0.00333333	up	Solitary
46	ENSG00000179021	C3orf38	1.45945	0.00333333	up	Solitary
47	ENSG00000283946	CHRNB1	2.12602	0.00333333	up	Solitary
48	ENSG00000288297	ECSCR	1.81503	0.00333333	up	Solitary
49	ENSG00000284238	TOP3A	1.48024	0.00333333	up	Solitary
50	ENSG00000115977	AAK1	1.53821	0.00429492	up	Solitary
51	ENSG00000133740	E2F5	-1.41164	0.00444444	down	Solitary
52	ENSG00000133789	SWAP70	-1.44337	0.00444444	down	Solitary
53	ENSG00000196914	ARHGEF12	-1.28481	0.00444444	down	Solitary
54	ENSG00000196440	ARMCX4	-1.50093	0.00444444	down	Solitary
55	ENSG00000212864	RNF208	-1.57741	0.00444444	down	Solitary
56	ENSG00000057757	PITHD1	1.82187	0.00444444	up	Solitary
57	ENSG00000054179	ENTPD2	1.67785	0.00444444	up	Solitary
58	ENSG00000104517	UBR5	1.22059	0.00444444	up	Solitary
59	ENSG00000104904	OAZ1	1.28481	0.00444444	up	Solitary
60	ENSG00000115816	CEBPZ	1.31005	0.00444444	up	Solitary
61	ENSG00000150764	DIXDC1	1.80874	0.00444444	up	Solitary
62	ENSG00000148343	MIGA2	1.46447	0.00444444	up	Solitary
63	ENSG00000284290	ANKS4B	1.65582	0.00444444	up	Solitary
64	ENSG00000288475	CASP8AP2	1.84752	0.00444444	up	Solitary
65	ENSG00000282844	ACTN4	1.6603	0.00444444	up	Solitary
66	ENSG00000284009	PLSCR3	1.50219	0.00444444	up	Solitary
67	ENSG00000284103	DUS4L	1.92453	0.00444444	up	Solitary
68	ENSG00000055813	CCDC85A	1.53192	0.00555556	up	Solitary
69	ENSG00000105171	POP4	1.26113	0.00555556	up	Solitary
70	ENSG00000105677	TMEM147	1.40659	0.00555556	up	Solitary
71	ENSG00000136045	PWP1	1.28667	0.00555556	up	Solitary
72	ENSG00000277796	CCL3L1	1.58937	0.00555556	up	Solitary
73	ENSG00000288369	RBP5	1.86684	0.00555556	up	Solitary
74	ENSG00000283632	EXOC3L2	1.46922	0.00555556	up	Solitary
75	ENSG00000288503	DDX51	1.54411	0.00555556	up	Solitary
76	ENSG00000101911	PRPS2	-1.41788	0.00555556	down	Solitary
77	ENSG00000196453	ZNF777	-1.53908	0.00555556	down	Solitary
78	ENSG00000196235	SUPT5H	-1.68814	0.00555556	down	Solitary
79	ENSG00000104889	RNASEH2A	1.20262	0.00666667	up	Solitary
80	ENSG00000106537	TSPAN13	1.81055	0.00666667	up	Solitary
81	ENSG00000104897	SF3A2	1.45412	0.00666667	up	Solitary
82	ENSG00000150776	NKAPD1	1.43534	0.00666667	up	Solitary
83	ENSG00000288213	MCRIP1	1.7365	0.00666667	up	Solitary
84	ENSG00000288408	UBL7	1.60232	0.00666667	up	Solitary
85	ENSG00000288399	KCTD11	1.67233	0.00666667	up	Solitary
86	ENSG00000101363	MANBAL	-1.41167	0.00666667	down	Solitary
87	ENSG00000134285	FKBP11	-1.30493	0.00666667	down	Solitary
88	ENSG00000133048	CHI3L1	-1.22574	0.00666667	down	Solitary
89	ENSG00000156239	N6AMT1	-1.35588	0.00666667	down	Solitary
90	ENSG00000211584	SLC48A1	-1.58184	0.00666667	down	Solitary
91	ENSG00000101680	LAMA1	-1.23529	0.00777778	down	Solitary
92	ENSG00000101811	CSTF2	-1.42603	0.00777778	down	Solitary
93	ENSG00000156931	VPS8	-1.26913	0.00777778	down	Solitary
94	ENSG00000172575	RASGRP1	-1.15712	0.00777778	down	Solitary
95	ENSG00000206559	ZCWPW2	-1.55385	0.00777778	down	Solitary
96	ENSG00000104412	EMC2	1.28118	0.00777778	up	Solitary
97	ENSG00000105193	RPS16	1.48285	0.00777778	up	Solitary
98	ENSG00000053254	FOXN3	1.3195	0.00806045	up	Solitary
99	ENSG00000180667	YOD1	1.80563	0.00840729	up	Solitary
100	ENSG00000047644	WWC3	1.64227	0.00851503	up	Solitary
101	ENSG00000075914	EXOSC7	-1.28595	0.00888889	down	Solitary
102	ENSG00000101457	DNTTIP1	-1.36185	0.00888889	down	Solitary
103	ENSG00000133121	STARD13	-1.54226	0.00888889	down	Solitary
104	ENSG00000133665	DYDC2	-1.65092	0.00888889	down	Solitary
105	ENSG00000133884	DPF2	-1.26234	0.00888889	down	Solitary
106	ENSG00000140030	GPR65	-1.58408	0.00888889	down	Solitary
107	ENSG00000156026	MCU	-1.62816	0.00888889	down	Solitary
108	ENSG00000155980	KIF5A	-1.71346	0.00888889	down	Solitary
109	ENSG00000196428	TSC22D2	-1.50011	0.00888889	down	Solitary
110	ENSG00000196526	AFAP1	-1.28433	0.00888889	down	Solitary
111	ENSG00000196968	FUT11	-1.1578	0.00888889	down	Solitary
112	ENSG00000056097	ZFR	1.45221	0.00888889	up	Solitary
113	ENSG00000055332	EIF2AK2	1.30933	0.00888889	up	Solitary
114	ENSG00000061936	SFSWAP	1.29706	0.00888889	up	Solitary
115	ENSG00000062282	DGAT2	1.23174	0.00888889	up	Solitary
116	ENSG00000104221	BRF2	1.20002	0.00888889	up	Solitary
117	ENSG00000284944	MED18	1.60326	0.00888889	up	Solitary
118	ENSG00000283189	ENSG00000283189	1.57791	0.00888889	up	Solitary
119	ENSG00000101353	MROH8	-1.503	0.01	down	Solitary
120	ENSG00000104969	SGTA	1.35998	0.01	up	Solitary
121	ENSG00000105176	URI1	1.28915	0.01	up	Solitary
122	ENSG00000134057	CCNB1	-1.17411	0.01	down	Solitary
123	ENSG00000134324	LPIN1	-1.19771	0.01	down	Solitary
124	ENSG00000135862	LAMC1	1.14855	0.01	up	Solitary
125	ENSG00000139998	RAB15	-1.39745	0.01	down	Solitary
126	ENSG00000156453	PCDH1	-1.14879	0.01	down	Solitary
127	ENSG00000156222	SLC28A1	-1.50102	0.01	down	Solitary
128	ENSG00000225824	HLA-DQB1	1.59408	0.01	up	Solitary
129	ENSG00000280987	MATR3	1.17145	0.01	up	Solitary
130	ENSG00000288427	CLSTN3	1.69426	0.01	up	Solitary
131	ENSG00000168078	PBK	1.59345	0.0102804	up	Solitary
132	ENSG00000055044	NOP58	1.34645	0.0106024	up	Solitary
133	ENSG00000104133	SPG11	1.10019	0.0110999	up	Solitary
134	ENSG00000054967	RELT	1.48136	0.0111111	up	Solitary
135	ENSG00000101445	PPP1R16B	-1.40424	0.0111111	down	Solitary
136	ENSG00000116213	WRAP73	1.34406	0.0111111	up	Solitary
137	ENSG00000133250	ZNF414	-1.34457	0.0111111	down	Solitary
138	ENSG00000148459	PDSS1	1.34869	0.0111111	up	Solitary
139	ENSG00000156304	SCAF4	-1.17414	0.0111111	down	Solitary
140	ENSG00000187866	PABIR1	-1.33406	0.0111111	down	Solitary
141	ENSG00000197043	ANXA6	-1.15435	0.0111111	down	Solitary
142	ENSG00000196878	LAMB3	-1.19562	0.0111111	down	Solitary
143	ENSG00000212123	PRR22	-1.60354	0.0111111	down	Solitary
144	ENSG00000054116	TRAPPC3	1.3735	0.0122222	up	Solitary
145	ENSG00000149658	YTHDF1	1.51952	0.0122222	up	Solitary
146	ENSG00000150093	ITGB1	1.22119	0.0122222	up	Solitary
147	ENSG00000150630	VEGFC	1.45221	0.0122222	up	Solitary
148	ENSG00000150938	CRIM1	1.51727	0.0122222	up	Solitary
149	ENSG00000171819	ANGPTL7	1.2577	0.0122222	up	Solitary
150	ENSG00000171860	C3AR1	1.47183	0.0122222	up	Solitary
151	ENSG00000288318	PALM3	1.4829	0.0122222	up	Solitary
152	ENSG00000156050	FAM161B	-1.34913	0.0122222	down	Solitary
153	ENSG00000211448	DIO2	-1.52992	0.0122222	down	Solitary
154	ENSG00000101888	NXT2	-1.37972	0.0133333	down	Solitary
155	ENSG00000133101	CCNA1	-1.31066	0.0133333	down	Solitary
156	ENSG00000156140	ADAMTS3	-1.34648	0.0133333	down	Solitary
157	ENSG00000173267	SNCG	-1.33758	0.0133333	down	Solitary
158	ENSG00000196961	AP2A1	-1.14856	0.0133333	down	Solitary
159	ENSG00000196660	SLC30A10	-1.09019	0.0133333	down	Solitary
160	ENSG00000188352	FOCAD	-1.29829	0.0133333	down	Solitary
161	ENSG00000196422	PPP1R26	-1.21675	0.0133333	down	Solitary
162	ENSG00000211452	DIO1	-1.40072	0.0133333	down	Solitary
163	ENSG00000196865	NHLRC2	-1.10599	0.0133333	down	Solitary
164	ENSG00000055609	KMT2C	1.42591	0.0133333	up	Solitary
165	ENSG00000054523	KIF1B	1.47083	0.0133333	up	Solitary
166	ENSG00000104064	GABPB1	1.10577	0.0133333	up	Solitary
167	ENSG00000104324	CPQ	1.07283	0.0133333	up	Solitary
168	ENSG00000105143	SLC1A6	1.44436	0.0133333	up	Solitary
169	ENSG00000121101	TEX14	1.39523	0.0133333	up	Solitary
170	ENSG00000150779	TIMM8B	1.36211	0.0133333	up	Solitary
171	ENSG00000150782	IL18	1.57904	0.0133333	up	Solitary
172	ENSG00000150907	FOXO1	1.3612	0.0133333	up	Solitary
173	ENSG00000150667	FSIP1	1.30023	0.0133333	up	Solitary
174	ENSG00000263001	GTF2I	1.15408	0.0133333	up	Solitary
175	ENSG00000281320	DYRK1B	1.39115	0.0133333	up	Solitary
176	ENSG00000280610	KIF15	1.36314	0.0133333	up	Solitary
177	ENSG00000151090	THRB	1.19799	0.0134021	up	Solitary
178	ENSG00000285241	PCK2	1.57745	0.0136483	up	Solitary
179	ENSG00000085449	WDFY1	-1.25033	0.0144444	down	Solitary
180	ENSG00000101421	CHMP4B	-1.10283	0.0144444	down	Solitary
181	ENSG00000101493	ZNF516	-1.32413	0.0144444	down	Solitary
182	ENSG00000101981	F9	-1.31866	0.0144444	down	Solitary
183	ENSG00000132554	RGS22	-1.476	0.0144444	down	Solitary
184	ENSG00000133065	SLC41A1	-1.28996	0.0144444	down	Solitary
185	ENSG00000133055	MYBPH	-1.66261	0.0144444	down	Solitary
186	ENSG00000133466	C1QTNF6	-1.36654	0.0144444	down	Solitary
187	ENSG00000134247	PTGFRN	-1.19392	0.0144444	down	Solitary
188	ENSG00000152763	DNAI4	-1.312	0.0144444	down	Solitary
189	ENSG00000018625	ATP1A2	1.56507	0.0144444	up	Solitary
190	ENSG00000105254	TBCB	1.25097	0.0144444	up	Solitary
191	ENSG00000108352	RAPGEFL1	1.4572	0.0144444	up	Solitary
192	ENSG00000124374	PAIP2B	1.16603	0.0144444	up	Solitary
193	ENSG00000135845	PIGC	1.27078	0.0144444	up	Solitary
194	ENSG00000135951	TSGA10	1.17398	0.0144444	up	Solitary
195	ENSG00000148090	AUH	1.29018	0.0144444	up	Solitary
196	ENSG00000150768	DLAT	1.24316	0.0144444	up	Solitary
197	ENSG00000184575	XPOT	1.44723	0.0144444	up	Solitary
198	ENSG00000283022	HYDIN	1.34268	0.0144444	up	Solitary
199	ENSG00000284807	DHRS4	1.2113	0.0144444	up	Solitary
200	ENSG00000288257	STRA6	1.21414	0.0144444	up	Solitary
201	ENSG00000283068	IBTK	1.31469	0.0144444	up	Solitary
202	ENSG00000288490	GALNT9	1.6552	0.0144444	up	Solitary
203	ENSG00000288362	CYP11A1	1.48283	0.0144444	up	Solitary
204	ENSG00000283918	MRNIP	1.52314	0.0144444	up	Solitary
205	ENSG00000157227	MMP14	-1.37636	0.0146751	down	Solitary
206	ENSG00000288453	DCAF15	1.60133	0.0151818	up	Solitary
207	ENSG00000064607	SUGP2	1.1826	0.0155556	up	Solitary
208	ENSG00000104332	SFRP1	1.20809	0.0155556	up	Solitary
209	ENSG00000105220	GPI	1.35457	0.0155556	up	Solitary
210	ENSG00000104435	STMN2	1.11429	0.0155556	up	Solitary
211	ENSG00000105270	CLIP3	1.29627	0.0155556	up	Solitary
212	ENSG00000151229	SLC2A13	1.436	0.0155556	up	Solitary
213	ENSG00000149925	ALDOA	1.3329	0.0155556	up	Solitary
214	ENSG00000171962	DRC3	1.18589	0.0155556	up	Solitary
215	ENSG00000277494	GPIHBP1	1.48602	0.0155556	up	Solitary
216	ENSG00000288353	ARHGAP17	1.51408	0.0155556	up	Solitary
217	ENSG00000284057	ENSG00000284057	1.29611	0.0155556	up	Solitary
218	ENSG00000102794	ACOD1	-1.27347	0.0155556	down	Solitary
219	ENSG00000133706	LARS1	-1.28784	0.0155556	down	Solitary
220	ENSG00000156976	EIF4A2	-1.33848	0.0155556	down	Solitary
221	ENSG00000156675	RAB11FIP1	-1.06924	0.0155556	down	Solitary
222	ENSG00000196975	ANXA4	-1.13696	0.0155556	down	Solitary
223	ENSG00000196636	SDHAF3	-1.2437	0.0155556	down	Solitary
224	ENSG00000133997	MED6	-1.11682	0.0165717	down	Solitary
225	ENSG00000108175	ZMIZ1	1.43319	0.0166667	up	Solitary
226	ENSG00000108797	CNTNAP1	1.2788	0.0166667	up	Solitary
227	ENSG00000108590	MED31	1.52659	0.0166667	up	Solitary
228	ENSG00000108848	LUC7L3	1.36665	0.0166667	up	Solitary
229	ENSG00000115841	RMDN2	1.21213	0.0166667	up	Solitary
230	ENSG00000150760	DOCK1	1.65549	0.0166667	up	Solitary
231	ENSG00000280975	CCDC84	1.29036	0.0166667	up	Solitary
232	ENSG00000288485	ELP5	1.37883	0.0166667	up	Solitary
233	ENSG00000284774	HSF1	1.34874	0.0166667	up	Solitary
234	ENSG00000101654	RNMT	-1.16957	0.0166667	down	Solitary
235	ENSG00000133216	EPHB2	-1.40036	0.0166667	down	Solitary
236	ENSG00000133641	C12orf29	-1.28493	0.0166667	down	Solitary
237	ENSG00000133104	SPART	-1.14088	0.0166667	down	Solitary
238	ENSG00000140104	CLBA1	-1.31961	0.0166667	down	Solitary
239	ENSG00000155962	CLIC2	-1.71135	0.0166667	down	Solitary
240	ENSG00000157502	PWWP3B	-1.3339	0.0166667	down	Solitary
241	ENSG00000188895	MSL1	-1.13807	0.0166667	down	Solitary
242	ENSG00000136738	STAM	1.41093	0.0173348	up	Solitary
243	ENSG00000127528	KLF2	1.41637	0.0177778	up	Solitary
244	ENSG00000127564	PKMYT1	1.36402	0.0177778	up	Solitary
245	ENSG00000256537	SMIM10L1	1.55568	0.0177778	up	Solitary
246	ENSG00000276996	SLC6A3	1.85143	0.0177778	up	Solitary
247	ENSG00000155959	VBP1	-1.36294	0.0177778	down	Solitary
248	ENSG00000156482	RPL30	-1.10576	0.0177778	down	Solitary
249	ENSG00000156127	BATF	-1.29038	0.0177778	down	Solitary
250	ENSG00000164187	LMBRD2	-1.20463	0.0177778	down	Solitary
251	ENSG00000150893	FREM2	1.56853	0.0186813	up	Solitary
252	ENSG00000105339	DENND3	1.29409	0.0187845	up	Solitary
253	ENSG00000101557	USP14	-1.12325	0.0188889	down	Solitary
254	ENSG00000164332	UBLCP1	-1.2007	0.0188889	down	Solitary
255	ENSG00000196236	XPNPEP3	-1.34755	0.0188889	down	Solitary
256	ENSG00000206560	ANKRD28	-1.33715	0.0188889	down	Solitary
257	ENSG00000206172	HBA1	-1.36662	0.0188889	down	Solitary
258	ENSG00000104093	DMXL2	1.11155	0.0188889	up	Solitary
259	ENSG00000108219	TSPAN14	1.3838	0.0188889	up	Solitary
260	ENSG00000115289	PCGF1	1.21463	0.0188889	up	Solitary
261	ENSG00000150455	TIRAP	1.4394	0.0188889	up	Solitary
262	ENSG00000150787	PTS	1.33136	0.0188889	up	Solitary
263	ENSG00000135312	HTR1B	1.28193	0.0191147	up	Solitary
264	ENSG00000025772	TOMM34	1.09039	0.02	up	Solitary
265	ENSG00000046653	GPM6B	1.36082	0.02	up	Solitary
266	ENSG00000101367	MAPRE1	-1.24894	0.02	down	Solitary
267	ENSG00000104356	POP1	1.07404	0.02	up	Solitary
268	ENSG00000133561	GIMAP6	-1.29463	0.02	down	Solitary
269	ENSG00000139946	PELI2	-1.45208	0.02	down	Solitary
270	ENSG00000139572	GPR84	-1.44315	0.02	down	Solitary
271	ENSG00000150459	SAP18	1.54521	0.02	up	Solitary
272	ENSG00000152620	NADK2	-1.22595	0.02	down	Solitary
273	ENSG00000151131	C12orf45	1.11053	0.02	up	Solitary
274	ENSG00000150551	LYPD1	1.46737	0.02	up	Solitary
275	ENSG00000156171	DRAM2	-1.55188	0.02	down	Solitary
276	ENSG00000172159	FRMD3	1.23017	0.02	up	Solitary
277	ENSG00000196576	PLXNB2	-1.3896	0.02	down	Solitary
278	ENSG00000280663	PCMTD2	1.26447	0.02	up	Solitary
279	ENSG00000211445	GPX3	-1.33969	0.02	down	Solitary
280	ENSG00000188549	CCDC9B	-1.34233	0.0203587	down	Solitary
281	ENSG00000101542	CDH20	-1.21506	0.0211111	down	Solitary
282	ENSG00000101546	RBFA	-1.28925	0.0211111	down	Solitary
283	ENSG00000105248	YJU2	1.19286	0.0211111	up	Solitary
284	ENSG00000115825	PRKD3	1.1585	0.0211111	up	Solitary
285	ENSG00000129048	ACKR4	1.25301	0.0211111	up	Solitary
286	ENSG00000139579	NABP2	-1.23303	0.0211111	down	Solitary
287	ENSG00000139651	ZNF740	-1.26581	0.0211111	down	Solitary
288	ENSG00000148288	GBGT1	1.36063	0.0211111	up	Solitary
289	ENSG00000148158	SNX30	1.09224	0.0211111	up	Solitary
290	ENSG00000150054	MPP7	1.29354	0.0211111	up	Solitary
291	ENSG00000155926	SLA	-1.08066	0.0211111	down	Solitary
292	ENSG00000188215	DCUN1D3	-1.24799	0.0211111	down	Solitary
293	ENSG00000196581	AJAP1	-1.11591	0.0211111	down	Solitary
294	ENSG00000256525	POLG2	1.32252	0.0211111	up	Solitary
295	ENSG00000198925	ATG9A	-1.10814	0.0211111	down	Solitary
296	ENSG00000206052	DOK6	-1.2632	0.0211111	down	Solitary
297	ENSG00000236443	PSMB8	1.25319	0.0211111	up	Solitary
298	ENSG00000281089	ATG16L1	1.27092	0.0211111	up	Solitary
299	ENSG00000283082	LGALS7	1.57713	0.0211111	up	Solitary
300	ENSG00000104327	CALB1	1.07198	0.0212228	up	Solitary
301	ENSG00000108830	RND2	1.34225	0.0218341	up	Solitary
302	ENSG00000151552	QDPR	1.06525	0.0220872	up	Solitary
303	ENSG00000104979	C19orf53	1.1228	0.0222222	up	Solitary
304	ENSG00000105364	MRPL4	1.19256	0.0222222	up	Solitary
305	ENSG00000108786	HSD17B1	1.20719	0.0222222	up	Solitary
306	ENSG00000136010	ALDH1L2	1.39146	0.0222222	up	Solitary
307	ENSG00000165175	MID1IP1	1.44746	0.0222222	up	Solitary
308	ENSG00000168062	BATF2	1.40069	0.0222222	up	Solitary
309	ENSG00000283934	IGSF6	1.28093	0.0222222	up	Solitary
310	ENSG00000277101	ARHGEF26	1.2315	0.0222222	up	Solitary
311	ENSG00000254553	ENSG00000254553	1.22259	0.0222222	up	Solitary
312	ENSG00000101856	PGRMC1	-1.18499	0.0222222	down	Solitary
313	ENSG00000133606	MKRN1	-1.09281	0.0222222	down	Solitary
314	ENSG00000133627	ACTR3B	-1.16443	0.0222222	down	Solitary
315	ENSG00000156395	SORCS3	-1.10025	0.0222222	down	Solitary
316	ENSG00000157193	LRP8	-1.49697	0.0222222	down	Solitary
317	ENSG00000156172	C8orf37	-1.22874	0.0222222	down	Solitary
318	ENSG00000163743	RCHY1	-1.06872	0.0222222	down	Solitary
319	ENSG00000196954	CASP4	-1.0938	0.0222222	down	Solitary
320	ENSG00000196549	MME	-1.15016	0.0222222	down	Solitary
321	ENSG00000042445	RETSAT	1.30559	0.0226171	up	Solitary
322	ENSG00000101901	ALG13	-1.08685	0.0233333	down	Solitary
323	ENSG00000130024	PHF10	-1.36011	0.0233333	down	Solitary
324	ENSG00000132854	KANK4	-1.18644	0.0233333	down	Solitary
325	ENSG00000152778	IFIT5	-1.50014	0.0233333	down	Solitary
326	ENSG00000156398	SFXN2	-1.09117	0.0233333	down	Solitary
327	ENSG00000164172	MOCS2	-1.42414	0.0233333	down	Solitary
328	ENSG00000104331	BPNT2	1.09586	0.0233333	up	Solitary
329	ENSG00000115295	CLIP4	1.07646	0.0233333	up	Solitary
330	ENSG00000135317	SNX14	1.15593	0.0233333	up	Solitary
331	ENSG00000135837	CEP350	1.19171	0.0233333	up	Solitary
332	ENSG00000149452	SLC22A8	1.56455	0.0233333	up	Solitary
333	ENSG00000171509	RXFP1	1.4538	0.0233333	up	Solitary
334	ENSG00000283526	PRRT1B	1.51075	0.0233333	up	Solitary
335	ENSG00000116544	DLGAP3	1.23029	0.0238482	up	Solitary
336	ENSG00000130165	ELOF1	-1.22142	0.0244444	down	Solitary
337	ENSG00000133874	RNF122	-1.12292	0.0244444	down	Solitary
338	ENSG00000140043	PTGR2	-1.17664	0.0244444	down	Solitary
339	ENSG00000139725	RHOF	-1.24775	0.0244444	down	Solitary
340	ENSG00000164244	PRRC1	-1.27486	0.0244444	down	Solitary
341	ENSG00000196972	SMIM10L2B	-1.17376	0.0244444	down	Solitary
342	ENSG00000196639	HRH1	-1.0795	0.0244444	down	Solitary
343	ENSG00000189195	BTBD8	-1.19857	0.0244444	down	Solitary
344	ENSG00000206432	TMEM200C	-1.42774	0.0244444	down	Solitary
345	ENSG00000206013	IFITM5	-1.50804	0.0244444	down	Solitary
346	ENSG00000053747	LAMA3	1.32882	0.0244444	up	Solitary
347	ENSG00000103978	TMEM87A	1.08902	0.0244444	up	Solitary
348	ENSG00000105227	PRX	1.37108	0.0244444	up	Solitary
349	ENSG00000107758	PPP3CB	1.2357	0.0244444	up	Solitary
350	ENSG00000108960	MMD	1.30292	0.0244444	up	Solitary
351	ENSG00000127554	GFER	1.46822	0.0244444	up	Solitary
352	ENSG00000128016	ZFP36	1.06994	0.0244444	up	Solitary
353	ENSG00000284137	LLGL1	1.19156	0.0244444	up	Solitary
354	ENSG00000130349	MTRES1	-1.09553	0.0248756	down	Solitary
355	ENSG00000056558	TRAF1	1.24608	0.0255556	up	Solitary
356	ENSG00000080573	COL5A3	1.19966	0.0255556	up	Solitary
357	ENSG00000101331	CCM2L	-1.19694	0.0255556	down	Solitary
358	ENSG00000101407	TTI1	-1.14435	0.0255556	down	Solitary
359	ENSG00000127666	TICAM1	1.49753	0.0255556	up	Solitary
360	ENSG00000130348	QRSL1	-1.25514	0.0255556	down	Solitary
361	ENSG00000136425	CIB2	1.06859	0.0255556	up	Solitary
362	ENSG00000139620	KANSL2	-1.28533	0.0255556	down	Solitary
363	ENSG00000171873	ADRA1D	1.14564	0.0255556	up	Solitary
364	ENSG00000186889	TMEM17	-1.30365	0.0255556	down	Solitary
365	ENSG00000196517	SLC6A9	-1.22695	0.0255556	down	Solitary
366	ENSG00000196678	ERI2	-1.22162	0.0255556	down	Solitary
367	ENSG00000188130	MAPK12	-1.18731	0.0255556	down	Solitary
368	ENSG00000214941	ZSWIM7	1.56445	0.0255556	up	Solitary
369	ENSG00000063176	SPHK2	1.26095	0.0266667	up	Solitary
370	ENSG00000062822	POLD1	1.16917	0.0266667	up	Solitary
371	ENSG00000123096	SSPN	1.13728	0.0266667	up	Solitary
372	ENSG00000128886	ELL3	1.09285	0.0266667	up	Solitary
373	ENSG00000135097	MSI1	1.30822	0.0266667	up	Solitary
374	ENSG00000221963	APOL6	1.21828	0.0266667	up	Solitary
375	ENSG00000281245	STKLD1	1.27926	0.0266667	up	Solitary
376	ENSG00000133858	ZFC3H1	-1.0697	0.0266667	down	Solitary
377	ENSG00000156958	GALK2	-1.27537	0.0266667	down	Solitary
378	ENSG00000155970	MICU3	-1.35078	0.0266667	down	Solitary
379	ENSG00000187391	MAGI2	-1.25207	0.0266667	down	Solitary
380	ENSG00000196557	CACNA1H	-1.36135	0.0266667	down	Solitary
381	ENSG00000196924	FLNA	-1.13393	0.0266667	down	Solitary
382	ENSG00000108733	PEX12	1.43921	0.0269192	up	Solitary
383	ENSG00000196588	MRTFA	-1.24189	0.0273253	down	Solitary
384	ENSG00000150712	MTMR12	1.27113	0.0276155	up	Solitary
385	ENSG00000064042	LIMCH1	1.08392	0.0277778	up	Solitary
386	ENSG00000103495	MAZ	1.19277	0.0277778	up	Solitary
387	ENSG00000107295	SH3GL2	1.17226	0.0277778	up	Solitary
388	ENSG00000108561	C1QBP	1.32453	0.0277778	up	Solitary
389	ENSG00000117360	PRPF3	1.35377	0.0277778	up	Solitary
390	ENSG00000128242	GAL3ST1	1.15193	0.0277778	up	Solitary
391	ENSG00000171100	MTM1	1.38275	0.0277778	up	Solitary
392	ENSG00000280873	DGKD	1.25076	0.0277778	up	Solitary
393	ENSG00000278843	MMP28	1.19081	0.0277778	up	Solitary
394	ENSG00000288250	TNNT3	1.51005	0.0277778	up	Solitary
395	ENSG00000101966	XIAP	-1.07721	0.0277778	down	Solitary
396	ENSG00000133639	BTG1	-1.26009	0.0277778	down	Solitary
397	ENSG00000155868	MED7	-1.29423	0.0277778	down	Solitary
398	ENSG00000156795	NTAQ1	-1.07723	0.0277778	down	Solitary
399	ENSG00000164167	LSM6	-1.26131	0.0277778	down	Solitary
400	ENSG00000101928	MOSPD1	-1.36046	0.0288889	down	Solitary
401	ENSG00000111181	SLC6A12	-1.31668	0.0288889	down	Solitary
402	ENSG00000113555	PCDH12	-1.16788	0.0288889	down	Solitary
403	ENSG00000038002	AGA	1.17721	0.0288889	up	Solitary
404	ENSG00000052344	PRSS8	1.15877	0.0288889	up	Solitary
405	ENSG00000105372	RPS19	1.2086	0.0288889	up	Solitary
406	ENSG00000116649	SRM	1.16443	0.0288889	up	Solitary
407	ENSG00000128284	APOL3	1.06733	0.0288889	up	Solitary
408	ENSG00000148082	SHC3	1.378	0.0288889	up	Solitary
409	ENSG00000285222	GCNT2	1.33613	0.0288889	up	Solitary
410	ENSG00000283977	ENSG00000283977	1.23387	0.0288889	up	Solitary
411	ENSG00000285206	PTPMT1	1.29843	0.0288889	up	Solitary
412	ENSG00000273398	ENSG00000273398	-1.23079	0.0291353	down	Solitary
413	ENSG00000187676	B3GLCT	-1.25545	0.0298238	down	Solitary
414	ENSG00000023902	PLEKHO1	1.08086	0.03	up	Solitary
415	ENSG00000095319	NUP188	1.10927	0.03	up	Solitary
416	ENSG00000104044	OCA2	1.13526	0.03	up	Solitary
417	ENSG00000116237	ICMT	1.18495	0.03	up	Solitary
418	ENSG00000133818	RRAS2	-1.08009	0.03	down	Solitary
419	ENSG00000150477	KIAA1328	1.17028	0.03	up	Solitary
420	ENSG00000148339	SLC25A25	1.22402	0.03	up	Solitary
421	ENSG00000157168	NRG1	-1.11909	0.03	down	Solitary
422	ENSG00000179044	EXOC3L1	1.36482	0.03	up	Solitary
423	ENSG00000189042	ZNF567	-1.34487	0.03	down	Solitary
424	ENSG00000213023	SYT3	-1.2645	0.03	down	Solitary
425	ENSG00000279170	TSTD3	1.34059	0.03	up	Solitary
426	ENSG00000054793	ATP9A	1.25391	0.0305966	up	Solitary
427	ENSG00000101843	PSMD10	-1.194	0.0311111	down	Solitary
428	ENSG00000108666	C17orf75	1.33292	0.0311111	up	Solitary
429	ENSG00000111371	SLC38A1	-1.33542	0.0311111	down	Solitary
430	ENSG00000127580	WDR24	1.28157	0.0311111	up	Solitary
431	ENSG00000140025	EFCAB11	-1.367	0.0311111	down	Solitary
432	ENSG00000150456	EEF1AKMT1	1.198	0.0311111	up	Solitary
433	ENSG00000175745	NR2F1	-1.55296	0.0311111	down	Solitary
434	ENSG00000205659	LIN52	-1.51478	0.0311111	down	Solitary
435	ENSG00000284194	SCO2	1.32444	0.0311111	up	Solitary
436	ENSG00000288512	C1R	1.1986	0.0311111	up	Solitary
437	ENSG00000288293	CC2D1A	1.2678	0.0311111	up	Solitary
438	ENSG00000171428	NAT1	1.21182	0.0311828	up	Solitary
439	ENSG00000053108	FSTL4	1.24584	0.0318544	up	Solitary
440	ENSG00000064545	TMEM161A	1.14438	0.0322222	up	Solitary
441	ENSG00000085511	MAP3K4	-1.14297	0.0322222	down	Solitary
442	ENSG00000103723	AP3B2	1.11057	0.0322222	up	Solitary
443	ENSG00000104415	CCN4	1.29142	0.0322222	up	Solitary
444	ENSG00000108774	RAB5C	1.27175	0.0322222	up	Solitary
445	ENSG00000108828	VAT1	1.27346	0.0322222	up	Solitary
446	ENSG00000133265	HSPBP1	-1.14337	0.0322222	down	Solitary
447	ENSG00000205937	RNPS1	-1.07321	0.0322222	down	Solitary
448	ENSG00000278787	UBR7	1.16563	0.0322222	up	Solitary
449	ENSG00000128965	CHAC1	1.22521	0.0326144	up	Solitary
450	ENSG00000135457	TFCP2	1.20422	0.0328216	up	Solitary
451	ENSG00000133302	SLF1	-1.20582	0.0333333	down	Solitary
452	ENSG00000164342	TLR3	-1.36205	0.0333333	down	Solitary
453	ENSG00000188760	TMEM198	-1.07265	0.0333333	down	Solitary
454	ENSG00000054267	ARID4B	1.1047	0.0333333	up	Solitary
455	ENSG00000116133	DHCR24	1.1832	0.0333333	up	Solitary
456	ENSG00000122012	SV2C	1.32706	0.0333333	up	Solitary
457	ENSG00000135824	RGS8	1.22438	0.0333333	up	Solitary
458	ENSG00000282825	CTIF	1.17742	0.0333333	up	Solitary
459	ENSG00000283859	NLGN2	1.34273	0.0333333	up	Solitary
460	ENSG00000101977	MCF2	-1.14946	0.0344444	down	Solitary
461	ENSG00000130254	SAFB2	-1.12645	0.0344444	down	Solitary
462	ENSG00000134317	GRHL1	-1.30996	0.0344444	down	Solitary
463	ENSG00000139915	MDGA2	-1.36265	0.0344444	down	Solitary
464	ENSG00000187800	PEAR1	-1.12328	0.0344444	down	Solitary
465	ENSG00000187664	HAPLN4	-1.3594	0.0344444	down	Solitary
466	ENSG00000189362	NEMP2	-1.22506	0.0344444	down	Solitary
467	ENSG00000211455	STK38L	-1.26887	0.0344444	down	Solitary
468	ENSG00000055483	USP36	1.25994	0.0344444	up	Solitary
469	ENSG00000105287	PRKD2	1.23016	0.0344444	up	Solitary
470	ENSG00000105429	MEGF8	1.10327	0.0344444	up	Solitary
471	ENSG00000108826	MRPL27	1.14235	0.0344444	up	Solitary
472	ENSG00000116396	KCNC4	1.3355	0.0344444	up	Solitary
473	ENSG00000137074	APTX	1.18455	0.0344444	up	Solitary
474	ENSG00000179222	MAGED1	1.17428	0.0344444	up	Solitary
475	ENSG00000256061	DNAAF4	1.21572	0.0344444	up	Solitary
476	ENSG00000087008	ACOX3	1.15898	0.035035	up	Solitary
477	ENSG00000188322	SBK1	-1.36469	0.0355161	down	Solitary
478	ENSG00000104059	FAM189A1	1.08326	0.0355556	up	Solitary
479	ENSG00000105048	TNNT1	1.22056	0.0355556	up	Solitary
480	ENSG00000114113	RBP2	-1.12807	0.0355556	down	Solitary
481	ENSG00000127952	STYXL1	1.18312	0.0355556	up	Solitary
482	ENSG00000133477	FAM83F	-1.17992	0.0355556	down	Solitary
483	ENSG00000156475	PPP2R2B	-1.22805	0.0355556	down	Solitary
484	ENSG00000280962	DUSP16	1.13219	0.0355556	up	Solitary
485	ENSG00000284862	CCDC39	1.19289	0.0355556	up	Solitary
486	ENSG00000058804	NDC1	1.13758	0.0363086	up	Solitary
487	ENSG00000187860	CCDC157	-1.14751	0.0365432	down	Solitary
488	ENSG00000128274	A4GALT	1.1339	0.0366667	up	Solitary
489	ENSG00000144736	SHQ1	1.19024	0.0366667	up	Solitary
490	ENSG00000151327	FAM177A1	1.17239	0.0366667	up	Solitary
491	ENSG00000101868	POLA1	-1.06748	0.0366667	down	Solitary
492	ENSG00000139746	RBM26	-1.06931	0.0366667	down	Solitary
493	ENSG00000156136	DCK	-1.09206	0.0366667	down	Solitary
494	ENSG00000213337	ANKRD39	-1.19138	0.0366667	down	Solitary
495	ENSG00000198865	CCDC152	-1.14174	0.0366667	down	Solitary
496	ENSG00000055130	CUL1	1.14261	0.0377778	up	Solitary
497	ENSG00000104267	CA2	1.06693	0.0377778	up	Solitary
498	ENSG00000104885	DOT1L	1.09576	0.0377778	up	Solitary
499	ENSG00000116147	TNR	1.10541	0.0377778	up	Solitary
500	ENSG00000148702	HABP2	1.2785	0.0377778	up	Solitary
501	ENSG00000184292	TACSTD2	1.2838	0.0377778	up	Solitary
502	ENSG00000278712	TSEN34	1.31475	0.0377778	up	Solitary
503	ENSG00000069849	ATP1B3	-1.19084	0.0377778	down	Solitary
504	ENSG00000102109	PCSK1N	-1.15258	0.0377778	down	Solitary
505	ENSG00000120616	EPC1	-1.14386	0.0377778	down	Solitary
506	ENSG00000156017	CARNMT1	-1.14672	0.0377778	down	Solitary
507	ENSG00000156219	ART3	-1.30414	0.0377778	down	Solitary
508	ENSG00000160410	SHKBP1	-1.16364	0.0377778	down	Solitary
509	ENSG00000186910	SERPINA11	-1.32738	0.0377778	down	Solitary
510	ENSG00000205981	DNAJC19	-1.16546	0.0377778	down	Solitary
511	ENSG00000130175	PRKCSH	-1.28704	0.037961	down	Solitary
512	ENSG00000187513	GJA4	-1.18385	0.0388889	down	Solitary
513	ENSG00000187535	IFT140	-1.08526	0.0388889	down	Solitary
514	ENSG00000054983	GALC	1.33643	0.0388889	up	Solitary
515	ENSG00000053328	METTL24	1.11754	0.0388889	up	Solitary
516	ENSG00000053918	KCNQ1	1.17708	0.0388889	up	Solitary
517	ENSG00000105398	SULT2A1	1.50175	0.0388889	up	Solitary
518	ENSG00000108187	PBLD	1.27215	0.0388889	up	Solitary
519	ENSG00000127578	WFIKKN1	1.20152	0.0388889	up	Solitary
520	ENSG00000136167	LCP1	1.18479	0.0388889	up	Solitary
521	ENSG00000151332	MBIP	1.1387	0.0388889	up	Solitary
522	ENSG00000281165	SLC2A6	1.13411	0.0388889	up	Solitary
523	ENSG00000283008	CYP2D7	1.40211	0.0388889	up	Solitary
524	ENSG00000281306	ZNF35	1.20829	0.0388889	up	Solitary
525	ENSG00000053501	USE1	1.1924	0.04	up	Solitary
526	ENSG00000061938	TNK2	1.1216	0.04	up	Solitary
527	ENSG00000115935	WIPF1	1.12369	0.04	up	Solitary
528	ENSG00000132004	FBXW9	1.14788	0.04	up	Solitary
529	ENSG00000139636	LMBR1L	-1.11658	0.04	down	Solitary
530	ENSG00000147852	VLDLR	1.22556	0.04	up	Solitary
531	ENSG00000147082	CCNB3	1.4517	0.04	up	Solitary
532	ENSG00000151151	IPMK	1.17883	0.04	up	Solitary
533	ENSG00000164463	CREBRF	-1.16284	0.04	down	Solitary
534	ENSG00000167693	NXN	-1.14704	0.04	down	Solitary
535	ENSG00000187566	NHLRC1	-1.19951	0.04	down	Solitary
536	ENSG00000281221	PSMC4	1.14895	0.04	up	Solitary
537	ENSG00000105321	CCDC9	1.2177	0.0411111	up	Solitary
538	ENSG00000117305	HMGCL	1.19974	0.0411111	up	Solitary
539	ENSG00000167815	PRDX2	1.13854	0.0411111	up	Solitary
540	ENSG00000173275	ZNF449	-1.32822	0.0411111	down	Solitary
541	ENSG00000189043	NDUFA4	-1.47999	0.0411111	down	Solitary
542	ENSG00000236949	ZNRD1	1.06745	0.0411111	up	Solitary
543	ENSG00000285199	CIDEB	1.3318	0.0411111	up	Solitary
544	ENSG00000164099	PRSS12	-1.22414	0.0415058	down	Solitary
545	ENSG00000055163	CYFIP2	1.2669	0.0421053	up	Solitary
546	ENSG00000003147	ICA1	-1.06781	0.0422222	down	Solitary
547	ENSG00000053371	AKR7A2	1.24189	0.0422222	up	Solitary
548	ENSG00000055208	TAB2	1.16371	0.0422222	up	Solitary
549	ENSG00000127527	EPS15L1	1.23107	0.0422222	up	Solitary
550	ENSG00000139645	ANKRD52	-1.08155	0.0422222	down	Solitary
551	ENSG00000150753	CCT5	1.1563	0.0422222	up	Solitary
552	ENSG00000154447	SH3RF1	1.06195	0.0422222	up	Solitary
553	ENSG00000178966	RMI1	1.22549	0.0422222	up	Solitary
554	ENSG00000178922	HYI	1.08689	0.0422222	up	Solitary
555	ENSG00000213015	ZNF580	-1.19061	0.0422222	down	Solitary
556	ENSG00000231824	AKAIN1	1.28335	0.0422222	up	Solitary
557	ENSG00000285339	VPS28	1.27642	0.0422222	up	Solitary
558	ENSG00000282928	MAP4K1	1.2177	0.0422222	up	Solitary
559	ENSG00000187257	RSBN1L	-1.1538	0.0424729	down	Solitary
560	ENSG00000282130	NSMCE3	2.20748	0.0433093	up	Solitary
561	ENSG00000044446	PHKA2	1.25279	0.0433333	up	Solitary
562	ENSG00000050438	SLC4A8	1.21327	0.0433333	up	Solitary
563	ENSG00000064489	BORCS8-MEF2B	1.11535	0.0433333	up	Solitary
564	ENSG00000105072	C19orf44	1.07483	0.0433333	up	Solitary
565	ENSG00000106459	NRF1	1.13145	0.0433333	up	Solitary
566	ENSG00000150527	MIA2	1.16622	0.0433333	up	Solitary
567	ENSG00000130202	NECTIN2	-1.14492	0.0433333	down	Solitary
568	ENSG00000133193	FAM104A	-1.11519	0.0433333	down	Solitary
569	ENSG00000206527	HACD2	-1.0668	0.0433333	down	Solitary
570	ENSG00000157540	DYRK1A	-1.14096	0.0441335	down	Solitary
571	ENSG00000110888	CAPRIN2	-1.23782	0.0444444	down	Solitary
572	ENSG00000111247	RAD51AP1	-1.17347	0.0444444	down	Solitary
573	ENSG00000134318	ROCK2	-1.14166	0.0444444	down	Solitary
574	ENSG00000156469	MTERF3	-1.06819	0.0444444	down	Solitary
575	ENSG00000155755	TMEM237	-1.13499	0.0444444	down	Solitary
576	ENSG00000187531	SIRT7	-1.27587	0.0444444	down	Solitary
577	ENSG00000050555	LAMC3	1.10451	0.0444444	up	Solitary
578	ENSG00000116212	LRRC42	1.14665	0.0444444	up	Solitary
579	ENSG00000136297	MMD2	1.16504	0.0444444	up	Solitary
580	ENSG00000159189	C1QC	1.16202	0.0444444	up	Solitary
581	ENSG00000283883	VPS53	1.09777	0.0444444	up	Solitary
582	ENSG00000285130	ENSG00000285130	1.18282	0.0447761	up	Solitary
583	ENSG00000019549	SNAI2	1.17943	0.0455556	up	Solitary
584	ENSG00000101938	CHRDL1	-1.14726	0.0455556	down	Solitary
585	ENSG00000101608	MYL12A	-1.07701	0.0455556	down	Solitary
586	ENSG00000105058	FAM32A	1.07033	0.0455556	up	Solitary
587	ENSG00000105246	EBI3	1.1899	0.0455556	up	Solitary
588	ENSG00000116329	OPRD1	1.15042	0.0455556	up	Solitary
589	ENSG00000116161	CACYBP	1.06732	0.0455556	up	Solitary
590	ENSG00000133805	AMPD3	-1.27888	0.0455556	down	Solitary
591	ENSG00000135334	AKIRIN2	1.06333	0.0455556	up	Solitary
592	ENSG00000166444	DENND2B	1.23079	0.0455556	up	Solitary
593	ENSG00000168300	PCMTD1	1.2929	0.0455556	up	Solitary
594	ENSG00000184719	RNLS	1.16508	0.0455556	up	Solitary
595	ENSG00000239497	LY6G5B	-1.38059	0.0455556	down	Solitary
596	ENSG00000280682	HYOU1	1.31689	0.0455556	up	Solitary
597	ENSG00000148334	PTGES2	1.08433	0.0456576	up	Solitary
598	ENSG00000044459	CNTLN	1.25664	0.0458716	up	Solitary
599	ENSG00000116095	PLEKHA3	1.0995	0.0466667	up	Solitary
600	ENSG00000147684	NDUFB9	1.09612	0.0466667	up	Solitary
601	ENSG00000280548	FBL	1.19989	0.0466667	up	Solitary
602	ENSG00000284099	SQSTM1	1.13578	0.0466667	up	Solitary
603	ENSG00000085741	WNT11	-1.13523	0.0466667	down	Solitary
604	ENSG00000155660	PDIA4	-1.24373	0.0466667	down	Solitary
605	ENSG00000188092	GPR89B	-1.16241	0.0466667	down	Solitary
606	ENSG00000157020	SEC13	-1.08507	0.0468994	down	Solitary
607	ENSG00000070444	MNT	1.12509	0.0477778	up	Solitary
608	ENSG00000063046	EIF4B	1.07287	0.0477778	up	Solitary
609	ENSG00000106460	TMEM106B	1.13101	0.0477778	up	Solitary
610	ENSG00000108825	PTGES3L-AARSD1	1.15175	0.0477778	up	Solitary
611	ENSG00000148225	WDR31	1.16256	0.0477778	up	Solitary
612	ENSG00000288301	NEURL4	1.24596	0.0477778	up	Solitary
613	ENSG00000288401	CTTN	1.2104	0.0477778	up	Solitary
614	ENSG00000101346	POFUT1	-1.1048	0.0477778	down	Solitary
615	ENSG00000187980	PLA2G2C	-1.08912	0.0477778	down	Solitary
616	ENSG00000196189	SEMA4A	-1.14276	0.0477778	down	Solitary
617	ENSG00000132470	ITGB4	-1.06908	0.0488889	down	Solitary
618	ENSG00000170634	ACYP2	-1.14967	0.0488889	down	Solitary
619	ENSG00000284753	EEF1AKMT4	1.35357	0.0488889	up	Solitary
620	ENSG00000283060	ID3	1.1346	0.0488889	up	Solitary
1	ENSG00000124313	IQSEC2	2.2377	0.000510986	up	Pair living
2	ENSG00000143228	NUF2	2.1503	0.000541712	up	Pair living
3	ENSG00000008394	MGST1	2.26876	0.000555556	up	Pair living
4	ENSG00000011295	TTC19	2.48639	0.000555556	up	Pair living
5	ENSG00000092140	G2E3	2.19036	0.000555556	up	Pair living
6	ENSG00000103316	CRYM	2.04147	0.000555556	up	Pair living
7	ENSG00000124615	MOCS1	1.73396	0.000555556	up	Pair living
8	ENSG00000124172	ATP5F1E	2.46078	0.000555556	up	Pair living
9	ENSG00000124226	RNF114	1.90002	0.000555556	up	Pair living
10	ENSG00000124766	SOX4	2.41119	0.000555556	up	Pair living
11	ENSG00000124181	PLCG1	2.41951	0.000555556	up	Pair living
12	ENSG00000124688	MAD2L1BP	2.14824	0.000555556	up	Pair living
13	ENSG00000142973	CYP4B1	2.35107	0.000555556	up	Pair living
14	ENSG00000142507	PSMB6	2.57326	0.000555556	up	Pair living
15	ENSG00000142961	MOB3C	2.48039	0.000555556	up	Pair living
16	ENSG00000143061	IGSF3	1.65299	0.000555556	up	Pair living
17	ENSG00000142657	PGD	1.93405	0.000555556	up	Pair living
18	ENSG00000142920	AZIN2	2.1	0.000555556	up	Pair living
19	ENSG00000142686	C1orf216	2.2966	0.000555556	up	Pair living
20	ENSG00000143013	LMO4	2.24899	0.000555556	up	Pair living
21	ENSG00000142867	BCL10	2.18411	0.000555556	up	Pair living
22	ENSG00000142949	PTPRF	1.8272	0.000555556	up	Pair living
23	ENSG00000142698	C1orf94	2.59898	0.000555556	up	Pair living
24	ENSG00000011260	UTP18	2.12715	0.00111111	up	Pair living
25	ENSG00000096060	FKBP5	2.23788	0.00111111	up	Pair living
26	ENSG00000124214	STAU1	2.07612	0.00111111	up	Pair living
27	ENSG00000124532	MRS2	2.11641	0.00111111	up	Pair living
28	ENSG00000124767	GLO1	1.98725	0.00111111	up	Pair living
29	ENSG00000124570	SERPINB6	2.27331	0.00111111	up	Pair living
30	ENSG00000141905	NFIC	1.94977	0.00111111	up	Pair living
31	ENSG00000142751	GPN2	1.50901	0.00111111	up	Pair living
32	ENSG00000142208	AKT1	2.17766	0.00111111	up	Pair living
33	ENSG00000142937	RPS8	1.99887	0.00111111	up	Pair living
34	ENSG00000143373	ZNF687	2.02185	0.00111111	up	Pair living
35	ENSG00000143224	PPOX	1.79827	0.00111111	up	Pair living
36	ENSG00000142552	RCN3	1.98438	0.00111111	up	Pair living
37	ENSG00000142669	SH3BGRL3	1.88199	0.00111111	up	Pair living
38	ENSG00000144118	RALB	1.87447	0.00111111	up	Pair living
39	ENSG00000142627	EPHA2	1.57926	0.00205656	up	Pair living
40	ENSG00000010295	IFFO1	1.95332	0.00222222	up	Pair living
41	ENSG00000124203	ZNF831	1.7055	0.00222222	up	Pair living
42	ENSG00000124466	LYPD3	2.48843	0.00222222	up	Pair living
43	ENSG00000125351	UPF3B	1.82608	0.00222222	up	Pair living
44	ENSG00000123737	EXOSC9	2.3745	0.00222222	up	Pair living
45	ENSG00000142227	EMP3	1.7809	0.00222222	up	Pair living
46	ENSG00000143147	GPR161	1.75215	0.00222222	up	Pair living
47	ENSG00000143258	USP21	2.16416	0.00222222	up	Pair living
48	ENSG00000143001	TMEM61	2.20194	0.00222222	up	Pair living
49	ENSG00000141873	SLC39A3	1.90944	0.00222222	up	Pair living
50	ENSG00000142549	IGLON5	1.86953	0.00222222	up	Pair living
51	ENSG00000143157	POGK	1.99281	0.00243013	up	Pair living
52	ENSG00000011201	ANOS1	2.04597	0.00333333	up	Pair living
53	ENSG00000010803	SCMH1	1.94405	0.00333333	up	Pair living
54	ENSG00000013810	TACC3	1.84881	0.00333333	up	Pair living
55	ENSG00000124159	MATN4	2.0829	0.00333333	up	Pair living
56	ENSG00000124194	GDAP1L1	1.80611	0.00333333	up	Pair living
57	ENSG00000124171	PARD6B	1.71235	0.00333333	up	Pair living
58	ENSG00000124788	ATXN1	2.06197	0.00333333	up	Pair living
59	ENSG00000125107	CNOT1	1.8344	0.00333333	up	Pair living
60	ENSG00000124201	ZNFX1	1.83597	0.00333333	up	Pair living
61	ENSG00000124507	PACSIN1	2.04625	0.00333333	up	Pair living
62	ENSG00000141994	DUS3L	1.58718	0.00333333	up	Pair living
63	ENSG00000142530	FAM71E1	1.60978	0.00333333	up	Pair living
64	ENSG00000143153	ATP1B1	1.74616	0.00333333	up	Pair living
65	ENSG00000143079	CTTNBP2NL	1.62486	0.00333333	up	Pair living
66	ENSG00000127124	HIVEP3	-1.78312	0.00444444	down	Pair living
67	ENSG00000011258	MBTD1	2.02134	0.00444444	up	Pair living
68	ENSG00000011028	MRC2	1.96599	0.00444444	up	Pair living
69	ENSG00000009413	REV3L	2.14752	0.00444444	up	Pair living
70	ENSG00000124191	TOX2	1.73826	0.00444444	up	Pair living
71	ENSG00000124370	MCEE	1.8168	0.00444444	up	Pair living
72	ENSG00000124486	USP9X	1.90305	0.00444444	up	Pair living
73	ENSG00000130307	USHBP1	1.9289	0.00444444	up	Pair living
74	ENSG00000143149	ALDH9A1	1.80874	0.00444444	up	Pair living
75	ENSG00000143486	EIF2D	1.62623	0.00444444	up	Pair living
76	ENSG00000010072	SPRTN	1.74276	0.00555556	up	Pair living
77	ENSG00000008988	RPS20	1.70242	0.00555556	up	Pair living
78	ENSG00000010818	HIVEP2	1.87209	0.00555556	up	Pair living
79	ENSG00000085276	MECOM	1.80034	0.00555556	up	Pair living
80	ENSG00000124491	F13A1	2.01819	0.00555556	up	Pair living
81	ENSG00000141736	ERBB2	1.55316	0.00555556	up	Pair living
82	ENSG00000142541	RPL13A	1.57538	0.00555556	up	Pair living
83	ENSG00000143033	MTF2	1.42489	0.00555556	up	Pair living
84	ENSG00000142875	PRKACB	1.43034	0.00555556	up	Pair living
85	ENSG00000002746	HECW1	1.57512	0.00666667	up	Pair living
86	ENSG00000009790	TRAF3IP3	1.99777	0.00666667	up	Pair living
87	ENSG00000010626	LRRC23	2.03965	0.00666667	up	Pair living
88	ENSG00000124067	SLC12A4	1.88271	0.00666667	up	Pair living
89	ENSG00000124228	DDX27	1.657	0.00666667	up	Pair living
90	ENSG00000143457	GOLPH3L	1.86253	0.00666667	up	Pair living
91	ENSG00000142230	SAE1	1.76814	0.00666667	up	Pair living
92	ENSG00000143418	CERS2	1.75735	0.00666667	up	Pair living
93	ENSG00000188130	MAPK12	1.63462	0.00666667	up	Pair living
94	ENSG00000110002	VWA5A	-1.83932	0.00666667	down	Pair living
95	ENSG00000051180	RAD51	-1.79229	0.00777778	down	Pair living
96	ENSG00000109758	HGFAC	-1.71394	0.00777778	down	Pair living
97	ENSG00000275618	BFAR	-1.73994	0.00777778	down	Pair living
98	ENSG00000124571	XPO5	1.60819	0.00777778	up	Pair living
99	ENSG00000143028	SYPL2	1.47885	0.00777778	up	Pair living
100	ENSG00000143093	STRIP1	1.45396	0.00777778	up	Pair living
101	ENSG00000141551	CSNK1D	2.01154	0.00888012	up	Pair living
102	ENSG00000174574	AKIRIN1	-1.99144	0.00888889	down	Pair living
103	ENSG00000174145	NWD2	-1.90635	0.00888889	down	Pair living
104	ENSG00000174564	IL20RB	-2.34038	0.00888889	down	Pair living
105	ENSG00000004939	SLC4A1	1.79284	0.00888889	up	Pair living
106	ENSG00000011132	APBA3	2.18548	0.00888889	up	Pair living
107	ENSG00000010292	NCAPD2	1.76886	0.00888889	up	Pair living
108	ENSG00000085840	ORC1	1.66469	0.00888889	up	Pair living
109	ENSG00000085117	CD82	1.51818	0.00888889	up	Pair living
110	ENSG00000123992	DNPEP	1.70952	0.00888889	up	Pair living
111	ENSG00000124098	FAM210B	1.72354	0.00888889	up	Pair living
112	ENSG00000124762	CDKN1A	1.58297	0.00888889	up	Pair living
113	ENSG00000142684	ZNF593	1.5031	0.00888889	up	Pair living
114	ENSG00000143891	GALM	1.72025	0.00888889	up	Pair living
115	ENSG00000134243	SORT1	1.58917	0.00968263	up	Pair living
116	ENSG00000085831	TTC39A	1.62474	0.01	up	Pair living
117	ENSG00000124212	PTGIS	1.80448	0.01	up	Pair living
118	ENSG00000124383	MPHOSPH10	1.63513	0.01	up	Pair living
119	ENSG00000130348	QRSL1	1.72617	0.01	up	Pair living
120	ENSG00000136010	ALDH1L2	-1.52068	0.01	down	Pair living
121	ENSG00000143774	GUK1	1.60423	0.01	up	Pair living
122	ENSG00000173917	HOXB2	-1.81943	0.01	down	Pair living
123	ENSG00000011600	TYROBP	1.68078	0.0111111	up	Pair living
124	ENSG00000019995	ZRANB1	1.49421	0.0111111	up	Pair living
125	ENSG00000113318	MSH3	1.53814	0.0111111	up	Pair living
126	ENSG00000124659	TBCC	1.77728	0.0111111	up	Pair living
127	ENSG00000124787	RPP40	1.79459	0.0111111	up	Pair living
128	ENSG00000125266	EFNB2	1.67779	0.0111111	up	Pair living
129	ENSG00000124120	TTPAL	1.38993	0.0111111	up	Pair living
130	ENSG00000124275	MTRR	1.57888	0.0111111	up	Pair living
131	ENSG00000134245	WNT2B	1.64936	0.0111111	up	Pair living
132	ENSG00000141965	FEM1A	1.6994	0.0111111	up	Pair living
133	ENSG00000143126	CELSR2	1.32849	0.0111111	up	Pair living
134	ENSG00000142655	PEX14	1.3256	0.0111111	up	Pair living
135	ENSG00000143294	PRCC	1.66094	0.0111111	up	Pair living
136	ENSG00000143156	NME7	1.3809	0.0112532	up	Pair living
137	ENSG00000130349	MTRES1	1.55129	0.0115053	up	Pair living
138	ENSG00000010810	FYN	1.66271	0.0122222	up	Pair living
139	ENSG00000011478	QPCTL	1.5209	0.0122222	up	Pair living
140	ENSG00000021826	CPS1	1.62387	0.0122222	up	Pair living
141	ENSG00000124731	TREM1	1.76946	0.0122222	up	Pair living
142	ENSG00000125304	TM9SF2	1.6142	0.0122222	up	Pair living
143	ENSG00000138346	DNA2	1.6799	0.0122222	up	Pair living
144	ENSG00000136100	VPS36	-1.61825	0.0122222	down	Pair living
145	ENSG00000275365	MMP11	-1.69239	0.0122222	down	Pair living
146	ENSG00000005007	UPF1	1.55735	0.0126891	up	Pair living
147	ENSG00000005339	CREBBP	1.64849	0.0133333	up	Pair living
148	ENSG00000011021	CLCN6	1.76721	0.0133333	up	Pair living
149	ENSG00000018510	AGPS	1.83146	0.0133333	up	Pair living
150	ENSG00000091879	ANGPT2	1.99423	0.0133333	up	Pair living
151	ENSG00000134884	ARGLU1	1.60341	0.0133333	up	Pair living
152	ENSG00000137101	CD72	1.88723	0.0133333	up	Pair living
153	ENSG00000143278	F13B	1.45824	0.0133333	up	Pair living
154	ENSG00000142494	SLC47A1	1.72847	0.0133333	up	Pair living
155	ENSG00000142273	CBLC	1.62628	0.0133333	up	Pair living
156	ENSG00000143369	ECM1	1.70725	0.0133333	up	Pair living
157	ENSG00000143199	ADCY10	1.39801	0.0133333	up	Pair living
158	ENSG00000143942	CHAC2	1.30611	0.0133333	up	Pair living
159	ENSG00000189233	NUGGC	1.49644	0.0133333	up	Pair living
160	ENSG00000174106	LEMD3	-1.97536	0.0144444	down	Pair living
161	ENSG00000113282	CLINT1	1.59442	0.0144444	up	Pair living
162	ENSG00000123684	LPGAT1	1.51508	0.0144444	up	Pair living
163	ENSG00000141384	TAF4B	1.81121	0.0144444	up	Pair living
164	ENSG00000142634	EFHD2	1.28462	0.0144444	up	Pair living
165	ENSG00000143155	TIPRL	1.43994	0.0144444	up	Pair living
166	ENSG00000143375	CGN	1.4429	0.0144444	up	Pair living
167	ENSG00000144485	HES6	1.81397	0.0144444	up	Pair living
168	ENSG00000134247	PTGFRN	1.37319	0.0149893	up	Pair living
169	ENSG00000007944	MYLIP	1.63906	0.0155556	up	Pair living
170	ENSG00000085224	ATRX	1.41002	0.0155556	up	Pair living
171	ENSG00000112992	NNT	1.65694	0.0155556	up	Pair living
172	ENSG00000123975	CKS2	1.66332	0.0155556	up	Pair living
173	ENSG00000124177	CHD6	1.5541	0.0155556	up	Pair living
174	ENSG00000124587	PEX6	1.46722	0.0155556	up	Pair living
175	ENSG00000125037	EMC3	1.55523	0.0155556	up	Pair living
176	ENSG00000142444	TIMM29	1.27208	0.0155556	up	Pair living
177	ENSG00000142694	EVA1B	1.46616	0.0155556	up	Pair living
178	ENSG00000143162	CREG1	1.23549	0.0155556	up	Pair living
179	ENSG00000142185	TRPM2	1.70423	0.0155556	up	Pair living
180	ENSG00000143850	PLEKHA6	1.50734	0.0155556	up	Pair living
181	ENSG00000143416	SELENBP1	1.66572	0.0155556	up	Pair living
182	ENSG00000055732	MCOLN3	-1.63525	0.0155556	down	Pair living
183	ENSG00000126391	FRMD8	-1.66674	0.0155556	down	Pair living
184	ENSG00000113073	SLC4A9	1.97612	0.0166667	up	Pair living
185	ENSG00000124702	KLHDC3	1.36389	0.0166667	up	Pair living
186	ENSG00000124772	CPNE5	1.84819	0.0166667	up	Pair living
187	ENSG00000124568	SLC17A1	1.98995	0.0166667	up	Pair living
188	ENSG00000134283	PPHLN1	1.59321	0.0166667	up	Pair living
189	ENSG00000134371	CDC73	1.5392	0.0166667	up	Pair living
190	ENSG00000134240	HMGCS2	1.41047	0.0166667	up	Pair living
191	ENSG00000143603	KCNN3	1.93955	0.0166667	up	Pair living
192	ENSG00000143436	MRPL9	1.56866	0.0166667	up	Pair living
193	ENSG00000143442	POGZ	1.43338	0.0166667	up	Pair living
194	ENSG00000144035	NAT8	1.72703	0.0166667	up	Pair living
195	ENSG00000151834	GABRA2	1.53512	0.0166667	up	Pair living
196	ENSG00000053918	KCNQ1	-1.50052	0.0166667	down	Pair living
197	ENSG00000112110	MRPL18	-1.61332	0.0166667	down	Pair living
198	ENSG00000001630	CYP51A1	1.66719	0.0177778	up	Pair living
199	ENSG00000092421	SEMA6A	1.5872	0.0177778	up	Pair living
200	ENSG00000141542	RAB40B	1.83407	0.0177778	up	Pair living
201	ENSG00000141738	GRB7	1.45147	0.0177778	up	Pair living
202	ENSG00000187840	EIF4EBP1	1.64682	0.0177778	up	Pair living
203	ENSG00000078747	ITCH	-1.53778	0.0177778	down	Pair living
204	ENSG00000111911	HINT3	-1.72951	0.0177778	down	Pair living
205	ENSG00000197530	MIB2	1.32221	0.0186506	up	Pair living
206	ENSG00000142173	COL6A2	1.42869	0.0187019	up	Pair living
207	ENSG00000111859	NEDD9	-1.63458	0.0188889	down	Pair living
208	ENSG00000005059	MCUB	1.4246	0.0188889	up	Pair living
209	ENSG00000010361	FUZ	1.91781	0.0188889	up	Pair living
210	ENSG00000008853	RHOBTB2	1.5479	0.0188889	up	Pair living
211	ENSG00000134285	FKBP11	1.30558	0.0188889	up	Pair living
212	ENSG00000143207	COP1	1.37681	0.0188889	up	Pair living
213	ENSG00000126353	CCR7	-1.76987	0.0194384	down	Pair living
214	ENSG00000022355	GABRA1	1.46659	0.02	up	Pair living
215	ENSG00000095321	CRAT	1.83106	0.02	up	Pair living
216	ENSG00000106080	FKBP14	1.5895	0.02	up	Pair living
217	ENSG00000125347	IRF1	1.58382	0.02	up	Pair living
218	ENSG00000124535	WRNIP1	1.62912	0.02	up	Pair living
219	ENSG00000142731	PLK4	1.60959	0.02	up	Pair living
220	ENSG00000143952	VPS54	1.49378	0.02	up	Pair living
221	ENSG00000143256	PFDN2	1.35038	0.02	up	Pair living
222	ENSG00000189320	FAM180A	1.61523	0.02	up	Pair living
223	ENSG00000277101	ARHGEF26	-1.55587	0.02	down	Pair living
224	ENSG00000095539	SEMA4G	2.07061	0.0205962	up	Pair living
225	ENSG00000011347	SYT7	1.47685	0.0211111	up	Pair living
226	ENSG00000092853	CLSPN	1.82864	0.0211111	up	Pair living
227	ENSG00000095380	NANS	1.68591	0.0211111	up	Pair living
228	ENSG00000110651	CD81	-1.69209	0.0211111	down	Pair living
229	ENSG00000124104	SNX21	1.55008	0.0211111	up	Pair living
230	ENSG00000123999	INHA	1.62488	0.0211111	up	Pair living
231	ENSG00000142676	RPL11	1.45628	0.0211111	up	Pair living
232	ENSG00000142632	ARHGEF19	1.44012	0.0211111	up	Pair living
233	ENSG00000144048	DUSP11	1.43305	0.0211111	up	Pair living
234	ENSG00000174358	SLC6A19	-1.90947	0.0211111	down	Pair living
235	ENSG00000174579	MSL2	-1.71106	0.0211111	down	Pair living
236	ENSG00000173812	EIF1	-1.61505	0.0211111	down	Pair living
237	ENSG00000021574	SPAST	1.41043	0.0222222	up	Pair living
238	ENSG00000095002	MSH2	1.64054	0.0222222	up	Pair living
239	ENSG00000123552	USP45	1.58167	0.0222222	up	Pair living
240	ENSG00000134107	BHLHE40	1.24106	0.0222222	up	Pair living
241	ENSG00000134317	GRHL1	1.5047	0.0222222	up	Pair living
242	ENSG00000142512	SIGLEC10	1.44068	0.0222222	up	Pair living
243	ENSG00000141446	ESCO1	1.81648	0.0222222	up	Pair living
244	ENSG00000078401	EDN1	-1.52154	0.0222222	down	Pair living
245	ENSG00000104889	RNASEH2A	-1.33566	0.0222222	down	Pair living
246	ENSG00000136297	MMD2	-1.56013	0.0222222	down	Pair living
247	ENSG00000174669	SLC29A2	-1.65319	0.0222222	down	Pair living
248	ENSG00000105048	TNNT1	-1.93458	0.0233333	down	Pair living
249	ENSG00000109927	TECTA	-1.69593	0.0233333	down	Pair living
250	ENSG00000008382	MPND	1.65786	0.0233333	up	Pair living
251	ENSG00000011105	TSPAN9	1.4491	0.0233333	up	Pair living
252	ENSG00000014824	SLC30A9	1.23458	0.0233333	up	Pair living
253	ENSG00000013374	NUB1	1.39204	0.0233333	up	Pair living
254	ENSG00000092148	HECTD1	1.69784	0.0233333	up	Pair living
255	ENSG00000124225	PMEPA1	1.44313	0.0233333	up	Pair living
256	ENSG00000130347	RTN4IP1	1.64106	0.0233333	up	Pair living
257	ENSG00000142327	RNPEPL1	1.76565	0.0233333	up	Pair living
258	ENSG00000197457	STMN3	1.31546	0.0233333	up	Pair living
259	ENSG00000111341	MGP	-1.52043	0.0244444	down	Pair living
260	ENSG00000174007	CEP19	-1.76989	0.0244444	down	Pair living
261	ENSG00000174437	ATP2A2	-1.59888	0.0244444	down	Pair living
262	ENSG00000275746	KLF13	-1.85377	0.0244444	down	Pair living
263	ENSG00000095574	IKZF5	1.56082	0.0244444	up	Pair living
264	ENSG00000142168	SOD1	1.39369	0.0244444	up	Pair living
265	ENSG00000143365	RORC	1.48257	0.0244444	up	Pair living
266	ENSG00000141837	CACNA1A	1.73539	0.0244444	up	Pair living
267	ENSG00000106638	TBL2	1.48533	0.0255556	up	Pair living
268	ENSG00000124253	PCK1	1.33387	0.0255556	up	Pair living
269	ENSG00000130943	PKDREJ	1.57205	0.0255556	up	Pair living
270	ENSG00000141933	TPGS1	1.43091	0.0255556	up	Pair living
271	ENSG00000141956	PRDM15	1.22528	0.0255556	up	Pair living
272	ENSG00000189143	CLDN4	1.59473	0.0255556	up	Pair living
273	ENSG00000275911	NDE1	-1.70096	0.0255556	down	Pair living
274	ENSG00000001629	ANKIB1	1.6039	0.0266667	up	Pair living
275	ENSG00000008438	PGLYRP1	1.30089	0.0266667	up	Pair living
276	ENSG00000010327	STAB1	1.48057	0.0266667	up	Pair living
277	ENSG00000009335	UBE3C	1.51228	0.0266667	up	Pair living
278	ENSG00000092871	RFFL	1.72313	0.0266667	up	Pair living
279	ENSG00000095585	BLNK	1.58707	0.0266667	up	Pair living
280	ENSG00000102794	ACOD1	1.45674	0.0266667	up	Pair living
281	ENSG00000125247	TMTC4	1.3783	0.0266667	up	Pair living
282	ENSG00000142459	EVI5L	1.42349	0.0266667	up	Pair living
283	ENSG00000142197	DOP1B	1.25775	0.0266667	up	Pair living
284	ENSG00000141934	PLPP2	1.27809	0.0266667	up	Pair living
285	ENSG00000142675	CNKSR1	1.20725	0.0266667	up	Pair living
286	ENSG00000198887	SMC5	1.2615	0.0266667	up	Pair living
287	ENSG00000275544	BDH1	-1.20874	0.0266667	down	Pair living
288	ENSG00000010244	ZNF207	1.46976	0.0277778	up	Pair living
289	ENSG00000015285	WAS	1.54862	0.0277778	up	Pair living
290	ENSG00000014216	CAPN1	1.47309	0.0277778	up	Pair living
291	ENSG00000083307	GRHL2	1.75255	0.0277778	up	Pair living
292	ENSG00000134207	SYT6	1.39939	0.0277778	up	Pair living
293	ENSG00000133997	MED6	1.28157	0.0277778	up	Pair living
294	ENSG00000174405	LIG4	-1.73997	0.0277778	down	Pair living
295	ENSG00000223609	HBD	-1.62884	0.0277778	down	Pair living
296	ENSG00000189376	C8orf76	1.28472	0.0286817	up	Pair living
297	ENSG00000136271	DDX56	-1.47764	0.0288889	down	Pair living
298	ENSG00000010404	IDS	1.55376	0.0288889	up	Pair living
299	ENSG00000095970	TREM2	1.60568	0.0288889	up	Pair living
300	ENSG00000113300	CNOT6	1.32417	0.0288889	up	Pair living
301	ENSG00000124356	STAMBP	1.43892	0.0288889	up	Pair living
302	ENSG00000143303	RRNAD1	1.28158	0.0288889	up	Pair living
303	ENSG00000143951	WDPCP	1.48098	0.0288889	up	Pair living
304	ENSG00000189241	TSPYL1	1.37038	0.0288889	up	Pair living
305	ENSG00000013441	CLK1	1.47375	0.03	up	Pair living
306	ENSG00000014164	ZC3H3	1.21881	0.03	up	Pair living
307	ENSG00000095932	SMIM24	1.66587	0.03	up	Pair living
308	ENSG00000093167	LRRFIP2	1.53257	0.03	up	Pair living
309	ENSG00000103496	STX4	1.26949	0.03	up	Pair living
310	ENSG00000106686	SPATA6L	1.22841	0.03	up	Pair living
311	ENSG00000106538	RARRES2	1.60622	0.03	up	Pair living
312	ENSG00000119917	IFIT3	-1.35081	0.03	down	Pair living
313	ENSG00000134321	RSAD2	1.3876	0.03	up	Pair living
314	ENSG00000137947	GTF2B	1.62852	0.03	up	Pair living
315	ENSG00000143319	ISG20L2	1.36514	0.03	up	Pair living
316	ENSG00000143674	MAP3K21	1.43137	0.03	up	Pair living
317	ENSG00000174684	B4GAT1	-1.59582	0.03	down	Pair living
318	ENSG00000018236	CNTN1	1.54997	0.0311111	up	Pair living
319	ENSG00000022267	FHL1	1.523	0.0311111	up	Pair living
320	ENSG00000104427	ZC2HC1A	1.84737	0.0311111	up	Pair living
321	ENSG00000113595	TRIM23	1.52755	0.0311111	up	Pair living
322	ENSG00000143612	C1orf43	1.46997	0.0311111	up	Pair living
323	ENSG00000174607	UGT8	-1.6297	0.0311111	down	Pair living
324	ENSG00000187664	HAPLN4	1.77121	0.0311111	up	Pair living
325	ENSG00000004975	DVL2	1.32615	0.0322222	up	Pair living
326	ENSG00000008513	ST3GAL1	1.49969	0.0322222	up	Pair living
327	ENSG00000012048	BRCA1	1.5331	0.0322222	up	Pair living
328	ENSG00000113119	TMCO6	1.41343	0.0322222	up	Pair living
329	ENSG00000113083	LOX	1.45074	0.0322222	up	Pair living
330	ENSG00000124422	USP22	1.20488	0.0322222	up	Pair living
331	ENSG00000124713	GNMT	1.26086	0.0322222	up	Pair living
332	ENSG00000136279	DBNL	-1.42432	0.0322222	down	Pair living
333	ENSG00000141664	ZCCHC2	1.31626	0.0322222	up	Pair living
334	ENSG00000078725	BRINP1	-1.40213	0.0333333	down	Pair living
335	ENSG00000174151	CYB561D1	-1.46491	0.0333333	down	Pair living
336	ENSG00000005100	DHX33	1.61133	0.0333333	up	Pair living
337	ENSG00000008838	MED24	1.5259	0.0333333	up	Pair living
338	ENSG00000106153	CHCHD2	1.34298	0.0333333	up	Pair living
339	ENSG00000125122	LRRC29	1.51699	0.0333333	up	Pair living
340	ENSG00000123685	BATF3	1.57262	0.0333333	up	Pair living
341	ENSG00000124942	AHNAK	1.41342	0.0333333	up	Pair living
342	ENSG00000134294	SLC38A2	1.40052	0.0333333	up	Pair living
343	ENSG00000144040	SFXN5	1.5237	0.0333333	up	Pair living
344	ENSG00000142453	CARM1	1.23628	0.0333333	up	Pair living
345	ENSG00000144647	POMGNT2	1.33404	0.0333333	up	Pair living
346	ENSG00000143252	SDHC	1.71892	0.0333333	up	Pair living
347	ENSG00000165379	LRFN5	1.28849	0.0333333	up	Pair living
348	ENSG00000130158	DOCK6	1.71229	0.0333488	up	Pair living
349	ENSG00000136379	ABHD17C	-1.49931	0.0344444	down	Pair living
350	ENSG00000085514	PILRA	1.47912	0.0344444	up	Pair living
351	ENSG00000095739	BAMBI	1.61568	0.0344444	up	Pair living
352	ENSG00000124334	IL9R	1.32823	0.0344444	up	Pair living
353	ENSG00000125170	DOK4	1.3794	0.0344444	up	Pair living
354	ENSG00000165474	GJB2	1.33111	0.0344444	up	Pair living
355	ENSG00000189195	BTBD8	1.51446	0.0344444	up	Pair living
356	ENSG00000010256	UQCRC1	1.42658	0.0355556	up	Pair living
357	ENSG00000012174	MBTPS2	1.24831	0.0355556	up	Pair living
358	ENSG00000059769	DNAJC25	-1.27348	0.0355556	down	Pair living
359	ENSG00000085563	ABCB1	1.39905	0.0355556	up	Pair living
360	ENSG00000110060	PUS3	-1.54624	0.0355556	down	Pair living
361	ENSG00000111678	C12orf57	-1.50873	0.0355556	down	Pair living
362	ENSG00000123560	PLP1	1.36394	0.0355556	up	Pair living
363	ENSG00000124357	NAGK	1.28323	0.0355556	up	Pair living
364	ENSG00000134375	TIMM17A	1.43734	0.0355556	up	Pair living
365	ENSG00000141505	ASGR1	1.70821	0.0355556	up	Pair living
366	ENSG00000143867	OSR1	1.59454	0.036305	up	Pair living
367	ENSG00000011009	LYPLA2	1.46634	0.0366667	up	Pair living
368	ENSG00000011198	ABHD5	1.42803	0.0366667	up	Pair living
369	ENSG00000013583	HEBP1	1.32714	0.0366667	up	Pair living
370	ENSG00000018625	ATP1A2	1.60378	0.0366667	up	Pair living
371	ENSG00000085377	PREP	1.35486	0.0366667	up	Pair living
372	ENSG00000106244	PDAP1	1.4869	0.0366667	up	Pair living
373	ENSG00000134291	TMEM106C	1.35383	0.0366667	up	Pair living
374	ENSG00000143553	SNAPIN	1.47782	0.0366667	up	Pair living
375	ENSG00000198099	ADH4	1.2593	0.0366667	up	Pair living
376	ENSG00000111679	PTPN6	-1.66339	0.0366667	down	Pair living
377	ENSG00000174442	ZWILCH	-1.78579	0.0366667	down	Pair living
378	ENSG00000095397	WHRN	1.57407	0.0373421	up	Pair living
379	ENSG00000005981	ASB4	1.55052	0.0377778	up	Pair living
380	ENSG00000009780	FAM76A	1.42313	0.0377778	up	Pair living
381	ENSG00000019549	SNAI2	1.4621	0.0377778	up	Pair living
382	ENSG00000020129	NCDN	1.2759	0.0377778	up	Pair living
383	ENSG00000123427	EEF1AKMT3	1.41166	0.0377778	up	Pair living
384	ENSG00000124588	NQO2	1.49471	0.0377778	up	Pair living
385	ENSG00000204130	RUFY2	1.41602	0.0377778	up	Pair living
386	ENSG00000174238	PITPNA	-1.65159	0.0377778	down	Pair living
387	ENSG00000275575	PTP4A3	-1.58213	0.0377778	down	Pair living
388	ENSG00000046653	GPM6B	-1.50318	0.0388889	down	Pair living
389	ENSG00000110048	OSBP	-1.38937	0.0388889	down	Pair living
390	ENSG00000067334	DNTTIP2	1.25699	0.0388889	up	Pair living
391	ENSG00000125378	BMP4	1.26088	0.0388889	up	Pair living
392	ENSG00000285326	NOP9	1.5881	0.0388889	up	Pair living
393	ENSG00000002919	SNX11	1.42319	0.04	up	Pair living
394	ENSG00000012211	PRICKLE3	1.35171	0.04	up	Pair living
395	ENSG00000014641	MDH1	1.38375	0.04	up	Pair living
396	ENSG00000076351	SLC46A1	1.22334	0.04	up	Pair living
397	ENSG00000084774	CAD	1.37963	0.04	up	Pair living
398	ENSG00000124208	PEDS1-UBE2V1	1.26182	0.04	up	Pair living
399	ENSG00000124574	ABCC10	1.3427	0.04	up	Pair living
400	ENSG00000131828	PDHA1	1.55546	0.04	up	Pair living
401	ENSG00000143171	RXRG	1.43197	0.04	up	Pair living
402	ENSG00000157214	STEAP2	1.39381	0.04	up	Pair living
403	ENSG00000174720	LARP7	-1.44337	0.04	down	Pair living
404	ENSG00000010322	NISCH	1.38057	0.0411111	up	Pair living
405	ENSG00000019144	PHLDB1	1.36975	0.0411111	up	Pair living
406	ENSG00000130024	PHF10	1.55702	0.0411111	up	Pair living
407	ENSG00000142609	CFAP74	1.33312	0.0411111	up	Pair living
408	ENSG00000146151	HMGCLL1	-1.55702	0.0411111	down	Pair living
409	ENSG00000004399	PLXND1	1.39027	0.0422222	up	Pair living
410	ENSG00000004897	CDC27	1.29783	0.0422222	up	Pair living
411	ENSG00000011523	CEP68	1.31314	0.0422222	up	Pair living
412	ENSG00000013306	SLC25A39	1.34986	0.0422222	up	Pair living
413	ENSG00000078699	CBFA2T2	-1.43104	0.0422222	down	Pair living
414	ENSG00000102606	ARHGEF7	1.28933	0.0422222	up	Pair living
415	ENSG00000134109	EDEM1	1.32081	0.0422222	up	Pair living
416	ENSG00000142303	ADAMTS10	1.25865	0.0422222	up	Pair living
417	ENSG00000143970	ASXL2	1.40193	0.0422222	up	Pair living
418	ENSG00000183018	SPNS2	1.30481	0.0422222	up	Pair living
419	ENSG00000137500	CCDC90B	1.58261	0.0426463	up	Pair living
420	ENSG00000002587	HS3ST1	1.41948	0.0433333	up	Pair living
421	ENSG00000011275	RNF216	1.39281	0.0433333	up	Pair living
422	ENSG00000103066	PLA2G15	1.31444	0.0433333	up	Pair living
423	ENSG00000125355	TMEM255A	1.37696	0.0433333	up	Pair living
424	ENSG00000141349	G6PC3	1.33508	0.0433333	up	Pair living
425	ENSG00000165449	SLC16A9	1.38499	0.0433333	up	Pair living
426	ENSG00000111707	SUDS3	-1.5024	0.0433333	down	Pair living
427	ENSG00000135968	GCC2	-1.27247	0.0433333	down	Pair living
428	ENSG00000126822	PLEKHG3	-1.53845	0.0444444	down	Pair living
429	ENSG00000276416	UNC79	-1.39975	0.0444444	down	Pair living
430	ENSG00000006432	MAP3K9	1.36702	0.0444444	up	Pair living
431	ENSG00000009830	POMT2	1.39517	0.0444444	up	Pair living
432	ENSG00000019582	CD74	1.2213	0.0444444	up	Pair living
433	ENSG00000085449	WDFY1	1.20015	0.0444444	up	Pair living
434	ENSG00000091986	CCDC80	1.52511	0.0444444	up	Pair living
435	ENSG00000143870	PDIA6	1.3142	0.0444444	up	Pair living
436	ENSG00000143384	MCL1	1.30997	0.0444444	up	Pair living
437	ENSG00000141867	BRD4	1.27766	0.0444444	up	Pair living
438	ENSG00000079739	PGM1	-1.31666	0.0455556	down	Pair living
439	ENSG00000086061	DNAJA1	1.36529	0.0455556	up	Pair living
440	ENSG00000134684	YARS1	1.21315	0.0455556	up	Pair living
441	ENSG00000009694	TENM1	1.49636	0.0466667	up	Pair living
442	ENSG00000011485	PPP5C	1.44148	0.0466667	up	Pair living
443	ENSG00000124449	IRGC	1.41306	0.0466667	up	Pair living
444	ENSG00000124920	MYRF	1.34715	0.0466667	up	Pair living
445	ENSG00000142186	SCYL1	1.26988	0.0466667	up	Pair living
446	ENSG00000137547	MRPL15	1.43174	0.0468361	up	Pair living
447	ENSG00000019102	VSIG2	1.28186	0.0477778	up	Pair living
448	ENSG00000095485	CWF19L1	1.53658	0.0477778	up	Pair living
449	ENSG00000123600	METTL8	1.5307	0.0477778	up	Pair living
450	ENSG00000125166	GOT2	1.28756	0.0477778	up	Pair living
451	ENSG00000141985	SH3GL1	1.26524	0.0477778	up	Pair living
452	ENSG00000143727	ACP1	1.2899	0.0477778	up	Pair living
453	ENSG00000144504	ANKMY1	1.46242	0.0477778	up	Pair living
454	ENSG00000110245	APOC3	-1.58318	0.0477778	down	Pair living
455	ENSG00000008952	SEC62	1.36166	0.0488889	up	Pair living
456	ENSG00000143379	SETDB1	1.37341	0.0488889	up	Pair living
457	ENSG00000143248	RGS5	1.24424	0.0488889	up	Pair living
458	ENSG00000203872	C6orf163	1.35006	0.0488889	up	Pair living
459	ENSG00000106261	ZKSCAN1	1.2882	0.0489642	up	Pair living
1	ENSG00000104936	DMPK	-1.4967	0.000555556	down	Group living
2	ENSG00000104447	TRPS1	-1.40348	0.000555556	down	Group living
3	ENSG00000152620	NADK2	1.57713	0.000555556	up	Group living
4	ENSG00000152778	IFIT5	2.02762	0.000555556	up	Group living
5	ENSG00000156467	UQCRB	1.4443	0.000555556	up	Group living
6	ENSG00000283946	CHRNB1	-1.85988	0.000555556	down	Group living
7	ENSG00000288297	ECSCR	-2.14965	0.000555556	down	Group living
8	ENSG00000288445	HPS5	-2.14467	0.000555556	down	Group living
9	ENSG00000288485	ELP5	-1.9085	0.000555556	down	Group living
10	ENSG00000288478	ENSG00000288478	-2.55624	0.000555556	down	Group living
11	ENSG00000288213	MCRIP1	-2.18508	0.000555556	down	Group living
12	ENSG00000288475	CASP8AP2	-2.4527	0.000555556	down	Group living
13	ENSG00000288408	UBL7	-2.11694	0.000555556	down	Group living
14	ENSG00000288503	DDX51	-1.8431	0.000555556	down	Group living
15	ENSG00000288324	ADGRL1	-2.72899	0.000555556	down	Group living
16	ENSG00000288427	CLSTN3	-2.23442	0.000555556	down	Group living
17	ENSG00000288488	ENSG00000288488	-2.31673	0.000555556	down	Group living
18	ENSG00000288455	SEMA7A	-2.59939	0.000555556	down	Group living
19	ENSG00000288369	RBP5	-2.29534	0.000555556	down	Group living
20	ENSG00000288353	ARHGAP17	-1.98897	0.000555556	down	Group living
21	ENSG00000148343	MIGA2	-1.64282	0.000960154	down	Group living
22	ENSG00000054179	ENTPD2	-1.9216	0.00108637	down	Group living
23	ENSG00000101384	JAG1	1.78901	0.00111111	up	Group living
24	ENSG00000146143	PRIM2	1.55584	0.00111111	up	Group living
25	ENSG00000196914	ARHGEF12	1.33649	0.00111111	up	Group living
26	ENSG00000196632	WNK3	1.62981	0.00111111	up	Group living
27	ENSG00000196465	MYL6B	1.39769	0.00111111	up	Group living
28	ENSG00000057757	PITHD1	-1.83315	0.00111111	down	Group living
29	ENSG00000056736	IL17RB	-1.72698	0.00111111	down	Group living
30	ENSG00000104883	PEX11G	-1.30488	0.00111111	down	Group living
31	ENSG00000105486	LIG1	-1.3257	0.00111111	down	Group living
32	ENSG00000135205	CCDC146	-1.87013	0.00111111	down	Group living
33	ENSG00000136950	ARPC5L	-1.56338	0.00111111	down	Group living
34	ENSG00000135119	RNFT2	-1.90621	0.00111111	down	Group living
35	ENSG00000142512	SIGLEC10	-1.54382	0.00111111	down	Group living
36	ENSG00000141665	FBXO15	-1.6186	0.00111111	down	Group living
37	ENSG00000288490	GALNT9	-2.16719	0.00111111	down	Group living
38	ENSG00000288453	DCAF15	-2.09023	0.00111111	down	Group living
39	ENSG00000056097	ZFR	-1.66429	0.00216216	down	Group living
40	ENSG00000101974	ATP11C	1.72928	0.00222222	up	Group living
41	ENSG00000101353	MROH8	1.55252	0.00222222	up	Group living
42	ENSG00000101850	GPR143	1.88208	0.00222222	up	Group living
43	ENSG00000156265	MAP3K7CL	1.85607	0.00222222	up	Group living
44	ENSG00000196678	ERI2	1.4304	0.00222222	up	Group living
45	ENSG00000196235	SUPT5H	1.72845	0.00222222	up	Group living
46	ENSG00000104765	BNIP3L	-1.30583	0.00222222	down	Group living
47	ENSG00000135094	SDS	-1.63963	0.00222222	down	Group living
48	ENSG00000135951	TSGA10	-1.25149	0.00222222	down	Group living
49	ENSG00000135862	LAMC1	-1.24379	0.00222222	down	Group living
50	ENSG00000135842	NIBAN1	-1.33798	0.00222222	down	Group living
51	ENSG00000135164	DMTF1	-1.6587	0.00222222	down	Group living
52	ENSG00000135069	PSAT1	-1.3197	0.00222222	down	Group living
53	ENSG00000136021	SCYL2	-1.27358	0.00222222	down	Group living
54	ENSG00000141098	GFOD2	-1.34372	0.00222222	down	Group living
55	ENSG00000147082	CCNB3	-1.84728	0.00222222	down	Group living
56	ENSG00000288499	FAM20C	-1.67553	0.00222222	down	Group living
57	ENSG00000283802	ADAMTS2	-1.63721	0.00222222	down	Group living
58	ENSG00000288318	PALM3	-2.07251	0.00222222	down	Group living
59	ENSG00000108823	SGCA	-1.49496	0.00333333	down	Group living
60	ENSG00000136045	PWP1	-1.22617	0.00333333	down	Group living
61	ENSG00000137076	TLN1	-1.47276	0.00333333	down	Group living
62	ENSG00000285348	TGM1	-1.97552	0.00333333	down	Group living
63	ENSG00000288293	CC2D1A	-1.70343	0.00333333	down	Group living
64	ENSG00000101445	PPP1R16B	1.44707	0.00333333	up	Group living
65	ENSG00000156304	SCAF4	1.19643	0.00333333	up	Group living
66	ENSG00000196547	MAN2A2	1.46056	0.00333333	up	Group living
67	ENSG00000105171	POP4	-1.22388	0.00444444	down	Group living
68	ENSG00000135845	PIGC	-1.27913	0.00444444	down	Group living
69	ENSG00000137074	APTX	-1.44274	0.00444444	down	Group living
70	ENSG00000141376	BCAS3	-1.53938	0.00444444	down	Group living
71	ENSG00000148090	AUH	-1.52033	0.00444444	down	Group living
72	ENSG00000281013	NDUFA6	-1.36583	0.00444444	down	Group living
73	ENSG00000288307	CTDNEP1	-1.56717	0.00444444	down	Group living
74	ENSG00000284290	ANKS4B	-1.61915	0.00444444	down	Group living
75	ENSG00000288401	CTTN	-1.88014	0.00444444	down	Group living
76	ENSG00000288175	LOC102724488	-1.69219	0.00444444	down	Group living
77	ENSG00000288461	ENSG00000288461	-1.60545	0.00444444	down	Group living
78	ENSG00000101363	MANBAL	1.44513	0.00444444	up	Group living
79	ENSG00000101911	PRPS2	1.39298	0.00444444	up	Group living
80	ENSG00000101986	ABCD1	1.39553	0.00444444	up	Group living
81	ENSG00000173267	SNCG	1.38985	0.00444444	up	Group living
82	ENSG00000175745	NR2F1	1.66562	0.00444444	up	Group living
83	ENSG00000196440	ARMCX4	1.5356	0.00444444	up	Group living
84	ENSG00000196419	XRCC6	1.39271	0.00444444	up	Group living
85	ENSG00000196453	ZNF777	1.42679	0.00444444	up	Group living
86	ENSG00000133055	MYBPH	1.75145	0.00555556	up	Group living
87	ENSG00000140030	GPR65	1.59101	0.00555556	up	Group living
88	ENSG00000156026	MCU	1.67497	0.00555556	up	Group living
89	ENSG00000188937	NYX	1.81146	0.00555556	up	Group living
90	ENSG00000206559	ZCWPW2	1.44652	0.00555556	up	Group living
91	ENSG00000053254	FOXN3	-1.27772	0.00555556	down	Group living
92	ENSG00000104064	GABPB1	-1.25441	0.00555556	down	Group living
93	ENSG00000135083	CCNJL	-1.60195	0.00555556	down	Group living
94	ENSG00000135045	C9orf40	-1.51787	0.00555556	down	Group living
95	ENSG00000135837	CEP350	-1.37199	0.00555556	down	Group living
96	ENSG00000142235	LMTK3	-1.18978	0.00555556	down	Group living
97	ENSG00000143365	RORC	-1.30842	0.00555556	down	Group living
98	ENSG00000288210	ASF1B	-1.66737	0.00555556	down	Group living
99	ENSG00000285371	ENSG00000285371	-1.64949	0.00555556	down	Group living
100	ENSG00000288512	C1R	-1.6532	0.00555556	down	Group living
101	ENSG00000288325	GPS2	-1.8187	0.00555556	down	Group living
102	ENSG00000053108	FSTL4	-1.53976	0.00564289	down	Group living
103	ENSG00000130433	CACNG6	1.52921	0.0057943	up	Group living
104	ENSG00000277796	CCL3L1	-1.53931	0.00608167	down	Group living
105	ENSG00000101811	CSTF2	1.52722	0.00666667	up	Group living
106	ENSG00000101493	ZNF516	1.42855	0.00666667	up	Group living
107	ENSG00000155980	KIF5A	1.70126	0.00666667	up	Group living
108	ENSG00000156222	SLC28A1	1.53119	0.00666667	up	Group living
109	ENSG00000196968	FUT11	1.18618	0.00666667	up	Group living
110	ENSG00000196975	ANXA4	1.21042	0.00666667	up	Group living
111	ENSG00000196428	TSC22D2	1.49309	0.00666667	up	Group living
112	ENSG00000135124	P2RX4	-1.4068	0.00666667	down	Group living
113	ENSG00000284009	PLSCR3	-1.37714	0.00666667	down	Group living
114	ENSG00000288216	SLC5A11	-1.56588	0.00666667	down	Group living
115	ENSG00000061936	SFSWAP	-1.24154	0.00777778	down	Group living
116	ENSG00000105143	SLC1A6	-1.41479	0.00777778	down	Group living
117	ENSG00000135097	MSI1	-1.51249	0.00777778	down	Group living
118	ENSG00000135218	CD36	-1.48629	0.00777778	down	Group living
119	ENSG00000137100	DCTN3	-1.49071	0.00777778	down	Group living
120	ENSG00000147852	VLDLR	-1.42326	0.00777778	down	Group living
121	ENSG00000288243	STING1	-1.38584	0.00777778	down	Group living
122	ENSG00000288185	IL27RA	-1.62677	0.00777778	down	Group living
123	ENSG00000283082	LGALS7	-1.82783	0.00777778	down	Group living
124	ENSG00000085449	WDFY1	1.23478	0.00777778	up	Group living
125	ENSG00000101546	RBFA	1.26872	0.00777778	up	Group living
126	ENSG00000114113	RBP2	1.41471	0.00777778	up	Group living
127	ENSG00000156050	FAM161B	1.43404	0.00777778	up	Group living
128	ENSG00000196660	SLC30A10	1.19875	0.00777778	up	Group living
129	ENSG00000135766	EGLN1	-1.25769	0.00884467	down	Group living
130	ENSG00000105254	TBCB	-1.17804	0.00888889	down	Group living
131	ENSG00000137070	IL11RA	-1.42591	0.00888889	down	Group living
132	ENSG00000142676	RPL11	-1.25276	0.00888889	down	Group living
133	ENSG00000142192	APP	-1.32422	0.00888889	down	Group living
134	ENSG00000148459	PDSS1	-1.49337	0.00888889	down	Group living
135	ENSG00000148655	LRMDA	-1.46643	0.00888889	down	Group living
136	ENSG00000277936	MRPL45	-1.41417	0.00888889	down	Group living
137	ENSG00000288362	CYP11A1	-1.70022	0.00888889	down	Group living
138	ENSG00000262634	SKA1	-1.51773	0.00888889	down	Group living
139	ENSG00000288504	YBX2	-1.52377	0.00888889	down	Group living
140	ENSG00000288217	PEX5	-1.52558	0.00888889	down	Group living
141	ENSG00000285456	LTB4R	-2.13789	0.00888889	down	Group living
142	ENSG00000156162	DPY19L4	1.31213	0.00888889	up	Group living
143	ENSG00000152763	DNAI4	1.33997	0.00888889	up	Group living
144	ENSG00000213023	SYT3	1.38506	0.00888889	up	Group living
145	ENSG00000103978	TMEM87A	-1.18758	0.01	down	Group living
146	ENSG00000109738	GLRB	-1.3723	0.01	down	Group living
147	ENSG00000137198	GMPR	-1.19911	0.01	down	Group living
148	ENSG00000141499	WRAP53	-1.50187	0.01	down	Group living
149	ENSG00000142173	COL6A2	-1.2348	0.01	down	Group living
150	ENSG00000147684	NDUFB9	-1.4932	0.01	down	Group living
151	ENSG00000151461	UPF2	-1.46839	0.01	down	Group living
152	ENSG00000156239	N6AMT1	1.4029	0.01	up	Group living
153	ENSG00000196236	XPNPEP3	1.39047	0.01	up	Group living
154	ENSG00000239497	LY6G5B	1.69227	0.01	up	Group living
155	ENSG00000285339	VPS28	-1.52049	0.01	down	Group living
156	ENSG00000288368	C1GALT1C1	-1.63493	0.01	down	Group living
157	ENSG00000135127	BICDL1	-1.47348	0.0104364	down	Group living
158	ENSG00000003147	ICA1	1.26072	0.0111111	up	Group living
159	ENSG00000055609	KMT2C	-1.64205	0.0111111	down	Group living
160	ENSG00000094841	UPRT	-1.40011	0.0111111	down	Group living
161	ENSG00000101981	F9	1.29597	0.0111111	up	Group living
162	ENSG00000105227	PRX	-1.36151	0.0111111	down	Group living
163	ENSG00000105176	URI1	-1.22827	0.0111111	down	Group living
164	ENSG00000142273	CBLC	-1.38506	0.0111111	down	Group living
165	ENSG00000150337	FCGR1A	-1.40524	0.0111111	down	Group living
166	ENSG00000149932	TMEM219	-1.78423	0.0111111	down	Group living
167	ENSG00000156453	PCDH1	1.19476	0.0111111	up	Group living
168	ENSG00000173275	ZNF449	1.55926	0.0111111	up	Group living
169	ENSG00000196878	LAMB3	1.24889	0.0111111	up	Group living
170	ENSG00000196639	HRH1	1.26285	0.0111111	up	Group living
171	ENSG00000281449	BCL2L14	-1.60893	0.0111111	down	Group living
172	ENSG00000288295	MCTS1	-1.44523	0.0111111	down	Group living
173	ENSG00000288313	ENSG00000288313	-1.61077	0.0111111	down	Group living
174	ENSG00000113555	PCDH12	1.19138	0.0122222	up	Group living
175	ENSG00000139579	NABP2	1.28925	0.0122222	up	Group living
176	ENSG00000212864	RNF208	1.38124	0.0122222	up	Group living
177	ENSG00000055813	CCDC85A	-1.53359	0.0122222	down	Group living
178	ENSG00000104969	SGTA	-1.16403	0.0122222	down	Group living
179	ENSG00000104427	ZC2HC1A	-1.21048	0.0122222	down	Group living
180	ENSG00000108797	CNTNAP1	-1.49346	0.0122222	down	Group living
181	ENSG00000142156	COL6A1	-1.1626	0.0122222	down	Group living
182	ENSG00000141540	TTYH2	-1.51851	0.0122222	down	Group living
183	ENSG00000143753	DEGS1	-1.33203	0.0122222	down	Group living
184	ENSG00000148337	CIZ1	-1.44833	0.0122222	down	Group living
185	ENSG00000283780	MAML1	-1.41998	0.0122222	down	Group living
186	ENSG00000285379	RIPK3	-1.62848	0.0122222	down	Group living
187	ENSG00000284103	DUS4L	-1.49027	0.0122222	down	Group living
188	ENSG00000286237	ARMCX5-GPRASP2	-1.56963	0.0122222	down	Group living
189	ENSG00000104904	OAZ1	-1.15383	0.0130577	down	Group living
190	ENSG00000135241	PNPLA8	-1.23528	0.013289	down	Group living
191	ENSG00000018625	ATP1A2	-1.45576	0.0133333	down	Group living
192	ENSG00000054116	TRAPPC3	-1.30656	0.0133333	down	Group living
193	ENSG00000105248	YJU2	-1.24486	0.0133333	down	Group living
194	ENSG00000135111	TBX3	-1.35161	0.0133333	down	Group living
195	ENSG00000148482	SLC39A12	-1.48194	0.0133333	down	Group living
196	ENSG00000148660	CAMK2G	-1.42482	0.0133333	down	Group living
197	ENSG00000172575	RASGRP1	1.14887	0.0133333	up	Group living
198	ENSG00000196177	ACADSB	1.23479	0.0133333	up	Group living
199	ENSG00000196526	AFAP1	1.23862	0.0133333	up	Group living
200	ENSG00000196715	VKORC1L1	1.14843	0.0133333	up	Group living
201	ENSG00000198925	ATG9A	1.17333	0.0133333	up	Group living
202	ENSG00000135312	HTR1B	-1.35748	0.0144444	down	Group living
203	ENSG00000137077	CCL21	-1.4232	0.0144444	down	Group living
204	ENSG00000137251	TINAG	-1.23194	0.0144444	down	Group living
205	ENSG00000149658	YTHDF1	-1.4299	0.0144444	down	Group living
206	ENSG00000285479	CACNA1C	-1.64858	0.0144444	down	Group living
207	ENSG00000101331	CCM2L	1.24486	0.0144444	up	Group living
208	ENSG00000112685	EXOC2	1.256	0.0144444	up	Group living
209	ENSG00000139998	RAB15	1.19625	0.0144444	up	Group living
210	ENSG00000156140	ADAMTS3	1.36798	0.0144444	up	Group living
211	ENSG00000155962	CLIC2	1.80746	0.0144444	up	Group living
212	ENSG00000196581	AJAP1	1.22399	0.0144444	up	Group living
213	ENSG00000104412	EMC2	-1.17239	0.0146252	down	Group living
214	ENSG00000156931	VPS8	1.168	0.0155556	up	Group living
215	ENSG00000206560	ANKRD28	1.34107	0.0155556	up	Group living
216	ENSG00000055044	NOP58	-1.2126	0.0155556	down	Group living
217	ENSG00000052795	FNIP2	-1.20077	0.0155556	down	Group living
218	ENSG00000108788	MLX	-1.21834	0.0155556	down	Group living
219	ENSG00000135040	NAA35	-1.30439	0.0155556	down	Group living
220	ENSG00000135333	EPHA7	-1.36683	0.0155556	down	Group living
221	ENSG00000141367	CLTC	-1.27831	0.0155556	down	Group living
222	ENSG00000141837	CACNA1A	-1.46812	0.0155556	down	Group living
223	ENSG00000150764	DIXDC1	-1.51119	0.0155556	down	Group living
224	ENSG00000054523	KIF1B	-1.43835	0.0164677	down	Group living
225	ENSG00000047644	WWC3	-1.27694	0.0166063	down	Group living
226	ENSG00000101680	LAMA1	1.15642	0.0166667	up	Group living
227	ENSG00000101888	NXT2	1.44432	0.0166667	up	Group living
228	ENSG00000196517	SLC6A9	1.35538	0.0166667	up	Group living
229	ENSG00000189042	ZNF567	1.59051	0.0166667	up	Group living
230	ENSG00000127564	PKMYT1	-1.32249	0.0166667	down	Group living
231	ENSG00000179021	C3orf38	-1.17269	0.0166667	down	Group living
232	ENSG00000285585	ENSG00000285585	-1.44408	0.0166667	down	Group living
233	ENSG00000283632	EXOC3L2	-1.2094	0.0166667	down	Group living
234	ENSG00000288130	TNRC6A	-1.40197	0.0166667	down	Group living
235	ENSG00000069849	ATP1B3	1.3682	0.0177778	up	Group living
236	ENSG00000101542	CDH20	1.21061	0.0177778	up	Group living
237	ENSG00000152669	CCNO	1.50898	0.0177778	up	Group living
238	ENSG00000196636	SDHAF3	1.19748	0.0177778	up	Group living
239	ENSG00000205903	ZNF316	1.48407	0.0177778	up	Group living
240	ENSG00000051341	POLQ	-1.23178	0.0177778	down	Group living
241	ENSG00000105220	GPI	-1.17137	0.0177778	down	Group living
242	ENSG00000105372	RPS19	-1.25759	0.0177778	down	Group living
243	ENSG00000121101	TEX14	-1.31276	0.0177778	down	Group living
244	ENSG00000137216	TMEM63B	-1.15552	0.0177778	down	Group living
245	ENSG00000136940	PDCL	-1.46718	0.0177778	down	Group living
246	ENSG00000143157	POGK	-1.21295	0.0177778	down	Group living
247	ENSG00000141551	CSNK1D	-1.38464	0.0177778	down	Group living
248	ENSG00000142186	SCYL1	-1.14877	0.0177778	down	Group living
249	ENSG00000147439	BIN3	-1.41942	0.0177778	down	Group living
250	ENSG00000148702	HABP2	-1.36267	0.0177778	down	Group living
251	ENSG00000148339	SLC25A25	-1.44425	0.0177778	down	Group living
252	ENSG00000149452	SLC22A8	-1.59953	0.0177778	down	Group living
253	ENSG00000168078	PBK	-1.48346	0.0177778	down	Group living
254	ENSG00000288199	LSP1	-1.43559	0.0177778	down	Group living
255	ENSG00000285377	EMC9	-1.3121	0.0184291	down	Group living
256	ENSG00000156253	RWDD2B	1.24935	0.0186741	up	Group living
257	ENSG00000095596	CYP26A1	-1.28175	0.0188889	down	Group living
258	ENSG00000105270	CLIP3	-1.23003	0.0188889	down	Group living
259	ENSG00000106537	TSPAN13	-1.43746	0.0188889	down	Group living
260	ENSG00000148730	EIF4EBP2	-1.30859	0.0188889	down	Group living
261	ENSG00000150455	TIRAP	-1.31156	0.0188889	down	Group living
262	ENSG00000167815	PRDX2	-1.28144	0.0188889	down	Group living
263	ENSG00000171860	C3AR1	-1.48298	0.0188889	down	Group living
264	ENSG00000281320	DYRK1B	-1.33134	0.0188889	down	Group living
265	ENSG00000288301	NEURL4	-1.39812	0.0188889	down	Group living
266	ENSG00000139651	ZNF740	1.21329	0.0188889	up	Group living
267	ENSG00000156127	BATF	1.24676	0.0188889	up	Group living
268	ENSG00000155755	TMEM237	1.3667	0.0188889	up	Group living
269	ENSG00000163701	IL17RE	1.30293	0.0188889	up	Group living
270	ENSG00000196972	SMIM10L2B	1.23819	0.0188889	up	Group living
271	ENSG00000105677	TMEM147	-1.23392	0.0197141	down	Group living
272	ENSG00000101400	SNTA1	1.41095	0.02	up	Group living
273	ENSG00000107758	PPP3CB	-1.3305	0.02	down	Group living
274	ENSG00000123096	SSPN	-1.2223	0.02	down	Group living
275	ENSG00000132004	FBXW9	-1.27251	0.02	down	Group living
276	ENSG00000135048	CEMIP2	-1.26884	0.02	down	Group living
277	ENSG00000136378	ADAMTS7	-1.24109	0.02	down	Group living
278	ENSG00000155744	FAM126B	1.4007	0.02	up	Group living
279	ENSG00000288121	MDN1	-1.29333	0.02	down	Group living
280	ENSG00000285321	FITM1	-1.3809	0.02	down	Group living
281	ENSG00000285317	DNAJC8	-1.39394	0.0209581	down	Group living
282	ENSG00000053328	METTL24	-1.32431	0.0211111	down	Group living
283	ENSG00000053702	NRIP2	-1.26022	0.0211111	down	Group living
284	ENSG00000101608	MYL12A	1.18377	0.0211111	up	Group living
285	ENSG00000135318	NT5E	-1.20364	0.0211111	down	Group living
286	ENSG00000155850	SLC26A2	1.6094	0.0211111	up	Group living
287	ENSG00000155959	VBP1	1.29236	0.0211111	up	Group living
288	ENSG00000188549	CCDC9B	1.22623	0.0211111	up	Group living
289	ENSG00000285502	ENSG00000285502	-1.33645	0.0211111	down	Group living
290	ENSG00000101457	DNTTIP1	1.2418	0.0222222	up	Group living
291	ENSG00000157193	LRP8	1.35317	0.0222222	up	Group living
292	ENSG00000160410	SHKBP1	1.27913	0.0222222	up	Group living
293	ENSG00000205659	LIN52	1.42031	0.0222222	up	Group living
294	ENSG00000131183	SLC34A1	-1.34687	0.0222222	down	Group living
295	ENSG00000135298	ADGRB3	-1.23436	0.0222222	down	Group living
296	ENSG00000135070	ISCA1	-1.20289	0.0222222	down	Group living
297	ENSG00000135824	RGS8	-1.19212	0.0222222	down	Group living
298	ENSG00000137098	SPAG8	-1.56	0.0222222	down	Group living
299	ENSG00000136997	MYC	-1.32169	0.0222222	down	Group living
300	ENSG00000150776	NKAPD1	-1.22677	0.0222222	down	Group living
301	ENSG00000104897	SF3A2	-1.1534	0.0230991	down	Group living
302	ENSG00000108830	RND2	-1.31687	0.0233333	down	Group living
303	ENSG00000135334	AKIRIN2	-1.1641	0.0233333	down	Group living
304	ENSG00000160145	KALRN	-1.15667	0.0233333	down	Group living
305	ENSG00000288292	CLDN7	-1.31062	0.0233333	down	Group living
306	ENSG00000101443	WFDC2	1.28571	0.0233333	up	Group living
307	ENSG00000133131	MORC4	1.27076	0.0233333	up	Group living
308	ENSG00000156219	ART3	1.24753	0.0233333	up	Group living
309	ENSG00000155561	NUP205	1.40858	0.0233333	up	Group living
310	ENSG00000161281	COX7A1	1.46431	0.0233333	up	Group living
311	ENSG00000172943	PHF8	1.19952	0.0233333	up	Group living
312	ENSG00000172985	SH3RF3	1.1739	0.0233333	up	Group living
313	ENSG00000211584	SLC48A1	1.22578	0.0233333	up	Group living
314	ENSG00000285920	ENSG00000285920	-1.39919	0.0240494	down	Group living
315	ENSG00000078596	ITM2A	-1.21085	0.0244444	down	Group living
316	ENSG00000105339	DENND3	-1.23718	0.0244444	down	Group living
317	ENSG00000124496	TRERF1	-1.23884	0.0244444	down	Group living
318	ENSG00000136827	TOR1A	-1.18501	0.0244444	down	Group living
319	ENSG00000288250	TNNT3	-1.4822	0.0244444	down	Group living
320	ENSG00000101928	MOSPD1	1.39407	0.0244444	up	Group living
321	ENSG00000139645	ANKRD52	1.15874	0.0244444	up	Group living
322	ENSG00000139915	MDGA2	1.40341	0.0244444	up	Group living
323	ENSG00000169612	RAMAC	1.30582	0.0244444	up	Group living
324	ENSG00000188352	FOCAD	1.22576	0.0244444	up	Group living
325	ENSG00000050730	TNIP3	-1.48692	0.0255556	down	Group living
326	ENSG00000050327	ARHGEF5	-1.17762	0.0255556	down	Group living
327	ENSG00000055483	USP36	-1.35651	0.0255556	down	Group living
328	ENSG00000060762	MPC1	-1.24493	0.0255556	down	Group living
329	ENSG00000049323	LTBP1	-1.17167	0.0255556	down	Group living
330	ENSG00000058729	RIOK2	-1.39634	0.0255556	down	Group living
331	ENSG00000054356	PTPRN	-1.28341	0.0255556	down	Group living
332	ENSG00000113231	PDE8B	1.1821	0.0255556	up	Group living
333	ENSG00000134668	SPOCD1	-1.43089	0.0255556	down	Group living
334	ENSG00000135093	USP30	-1.20619	0.0255556	down	Group living
335	ENSG00000147679	UTP23	-1.17549	0.0255556	down	Group living
336	ENSG00000156976	EIF4A2	1.16014	0.0255556	up	Group living
337	ENSG00000155970	MICU3	1.37364	0.0255556	up	Group living
338	ENSG00000170634	ACYP2	1.29765	0.0255556	up	Group living
339	ENSG00000172725	CORO1B	1.26311	0.0255556	up	Group living
340	ENSG00000173320	STOX2	1.3908	0.0255556	up	Group living
341	ENSG00000197191	CYSRT1	1.19215	0.0255556	up	Group living
342	ENSG00000213337	ANKRD39	1.30689	0.0255556	up	Group living
343	ENSG00000284057	ENSG00000284057	-1.19077	0.0255556	down	Group living
344	ENSG00000288269	GCGR	-1.34665	0.0255556	down	Group living
345	ENSG00000288191	MISP3	-1.39486	0.0255556	down	Group living
346	ENSG00000152766	ANKRD22	1.54588	0.0266667	up	Group living
347	ENSG00000162367	TAL1	1.61509	0.0266667	up	Group living
348	ENSG00000211448	DIO2	1.31441	0.0266667	up	Group living
349	ENSG00000108829	LRRC59	-1.25232	0.0266667	down	Group living
350	ENSG00000285943	SPICE1	-1.36918	0.0273003	down	Group living
351	ENSG00000139572	GPR84	1.52838	0.0277778	up	Group living
352	ENSG00000162592	CCDC27	1.34197	0.0277778	up	Group living
353	ENSG00000206013	IFITM5	1.47636	0.0277778	up	Group living
354	ENSG00000104886	PLEKHJ1	-1.26882	0.0277778	down	Group living
355	ENSG00000141030	COPS3	-1.2517	0.0277778	down	Group living
356	ENSG00000288188	ENSG00000288188	-1.60011	0.0277778	down	Group living
357	ENSG00000285383	LRTM2	-1.3151	0.0277778	down	Group living
358	ENSG00000288399	KCTD11	-1.65293	0.0277778	down	Group living
359	ENSG00000054983	GALC	-1.36067	0.0280022	down	Group living
360	ENSG00000054967	RELT	-1.34343	0.0283224	down	Group living
361	ENSG00000130827	PLXNA3	-1.32219	0.0286029	down	Group living
362	ENSG00000049283	EPN3	-1.52162	0.0288889	down	Group living
363	ENSG00000108666	C17orf75	-1.30569	0.0288889	down	Group living
364	ENSG00000135387	CAPRIN1	-1.15653	0.0288889	down	Group living
365	ENSG00000135185	TMEM243	-1.57664	0.0288889	down	Group living
366	ENSG00000147533	GOLGA7	-1.24335	0.0288889	down	Group living
367	ENSG00000180233	ZNRF2	-1.35278	0.0288889	down	Group living
368	ENSG00000285641	ENSG00000285641	-1.47088	0.0288889	down	Group living
369	ENSG00000068781	STON1-GTF2A1L	1.3642	0.0288889	up	Group living
370	ENSG00000085382	HACE1	1.17944	0.0288889	up	Group living
371	ENSG00000139626	ITGB7	1.27386	0.0288889	up	Group living
372	ENSG00000148334	PTGES2	-1.23599	0.0292123	down	Group living
373	ENSG00000150459	SAP18	-1.46495	0.0293255	down	Group living
374	ENSG00000108559	NUP88	-1.40617	0.0296596	down	Group living
375	ENSG00000095787	WAC	-1.33555	0.03	down	Group living
376	ENSG00000105321	CCDC9	-1.23132	0.03	down	Group living
377	ENSG00000108352	RAPGEFL1	-1.29323	0.03	down	Group living
378	ENSG00000133112	TPT1	1.19169	0.03	up	Group living
379	ENSG00000148057	IDNK	-1.36537	0.03	down	Group living
380	ENSG00000155542	SETD9	1.18186	0.03	up	Group living
381	ENSG00000161270	NPHS1	1.26757	0.03	up	Group living
382	ENSG00000284944	MED18	-1.34467	0.03	down	Group living
383	ENSG00000285501	AGBL2	-1.35212	0.03	down	Group living
384	ENSG00000285547	ENSG00000285547	-1.37747	0.0302877	down	Group living
385	ENSG00000157227	MMP14	1.22432	0.0309446	up	Group living
386	ENSG00000051620	HEBP2	-1.30778	0.0311111	down	Group living
387	ENSG00000127554	GFER	-1.3635	0.0311111	down	Group living
388	ENSG00000147894	C9orf72	-1.15319	0.0311111	down	Group living
389	ENSG00000150768	DLAT	-1.16909	0.0311111	down	Group living
390	ENSG00000155660	PDIA4	1.27089	0.0311111	up	Group living
391	ENSG00000162241	SLC25A45	1.26861	0.0311111	up	Group living
392	ENSG00000164172	MOCS2	1.29586	0.0311111	up	Group living
393	ENSG00000179044	EXOC3L1	-1.21542	0.0311111	down	Group living
394	ENSG00000180667	YOD1	-1.35272	0.0311111	down	Group living
395	ENSG00000196588	MRTFA	1.19184	0.0311111	up	Group living
396	ENSG00000225824	HLA-DQB1	-1.27402	0.0311111	down	Group living
397	ENSG00000280610	KIF15	-1.2699	0.0311111	down	Group living
398	ENSG00000285516	NAALAD2	-1.45948	0.0311111	down	Group living
399	ENSG00000055332	EIF2AK2	-1.20032	0.0317992	down	Group living
400	ENSG00000053501	USE1	-1.25194	0.0322222	down	Group living
401	ENSG00000048828	FAM120A	-1.29785	0.0322222	down	Group living
402	ENSG00000108590	MED31	-1.30529	0.0322222	down	Group living
403	ENSG00000148288	GBGT1	-1.27737	0.0322222	down	Group living
404	ENSG00000149925	ALDOA	-1.21396	0.0322222	down	Group living
405	ENSG00000187566	NHLRC1	1.16096	0.0322222	up	Group living
406	ENSG00000284137	LLGL1	-1.16174	0.0322222	down	Group living
407	ENSG00000280975	CCDC84	-1.17022	0.0322222	down	Group living
408	ENSG00000285343	PPP1R3B	-1.45436	0.0322222	down	Group living
409	ENSG00000141384	TAF4B	-1.29224	0.0333333	down	Group living
410	ENSG00000141101	NOB1	-1.26006	0.0333333	down	Group living
411	ENSG00000165246	NLGN4Y	-1.38141	0.0333333	down	Group living
412	ENSG00000284238	TOP3A	-1.22882	0.0333333	down	Group living
413	ENSG00000284126	SMURF1	-1.16306	0.0333333	down	Group living
414	ENSG00000156017	CARNMT1	1.20336	0.0333333	up	Group living
415	ENSG00000155886	SLC24A2	1.33557	0.0333333	up	Group living
416	ENSG00000187257	RSBN1L	1.17178	0.0333333	up	Group living
417	ENSG00000052344	PRSS8	-1.16694	0.0344444	down	Group living
418	ENSG00000148082	SHC3	-1.3089	0.0344444	down	Group living
419	ENSG00000279170	TSTD3	-1.24685	0.0344444	down	Group living
420	ENSG00000288299	LDHA	-1.20029	0.0344444	down	Group living
421	ENSG00000196557	CACNA1H	1.27994	0.0344444	up	Group living
422	ENSG00000102230	PCYT1B	1.15969	0.0355556	up	Group living
423	ENSG00000107295	SH3GL2	-1.16972	0.0355556	down	Group living
424	ENSG00000141469	SLC14A1	-1.16742	0.0355556	down	Group living
425	ENSG00000156171	DRAM2	1.41644	0.0355556	up	Group living
426	ENSG00000162522	KIAA1522	1.20048	0.0355556	up	Group living
427	ENSG00000212123	PRR22	1.41142	0.0355556	up	Group living
428	ENSG00000286070	GGT1	-1.31944	0.0355556	down	Group living
429	ENSG00000280663	PCMTD2	-1.25153	0.0355556	down	Group living
430	ENSG00000156958	GALK2	1.18022	0.0366667	up	Group living
431	ENSG00000155719	OTOA	1.38508	0.0366667	up	Group living
432	ENSG00000136010	ALDH1L2	-1.21902	0.0366667	down	Group living
433	ENSG00000136936	XPA	-1.21947	0.0366667	down	Group living
434	ENSG00000184575	XPOT	-1.25697	0.0366667	down	Group living
435	ENSG00000108771	DHX58	-1.26507	0.0371156	down	Group living
436	ENSG00000101474	APMAP	1.15121	0.0377778	up	Group living
437	ENSG00000111879	FAM184A	1.18361	0.0377778	up	Group living
438	ENSG00000111371	SLC38A1	1.22793	0.0377778	up	Group living
439	ENSG00000139725	RHOF	1.23044	0.0377778	up	Group living
440	ENSG00000240694	PNMA2	1.15289	0.0377778	up	Group living
441	ENSG00000054148	PHPT1	-1.21954	0.0377778	down	Group living
442	ENSG00000108669	CYTH1	-1.15453	0.0377778	down	Group living
443	ENSG00000167216	KATNAL2	-1.61203	0.0377778	down	Group living
444	ENSG00000135249	RINT1	-1.18226	0.0388889	down	Group living
445	ENSG00000148541	FAM13C	-1.28119	0.0388889	down	Group living
446	ENSG00000277494	GPIHBP1	-1.22388	0.0388889	down	Group living
447	ENSG00000283189	ENSG00000283189	-1.26951	0.0388889	down	Group living
448	ENSG00000185483	ROR1	1.35772	0.0388889	up	Group living
449	ENSG00000058804	NDC1	-1.15992	0.0390153	down	Group living
450	ENSG00000136938	ANP32B	-1.2396	0.039551	down	Group living
451	ENSG00000108733	PEX12	-1.33189	0.0396601	down	Group living
452	ENSG00000131504	DIAPH1	-1.26882	0.04	down	Group living
453	ENSG00000132554	RGS22	1.20759	0.04	up	Group living
454	ENSG00000163138	PACRGL	1.31641	0.0400421	up	Group living
455	ENSG00000136738	STAM	-1.18828	0.0405257	down	Group living
456	ENSG00000108960	MMD	-1.15647	0.0411111	down	Group living
457	ENSG00000169252	ADRB2	1.17956	0.0411111	up	Group living
458	ENSG00000077279	DCX	-1.39743	0.0422222	down	Group living
459	ENSG00000112964	GHR	1.20813	0.0422222	up	Group living
460	ENSG00000150782	IL18	-1.34301	0.0422222	down	Group living
461	ENSG00000167258	CDK12	-1.33301	0.0422222	down	Group living
462	ENSG00000285241	PCK2	-1.26733	0.0422222	down	Group living
463	ENSG00000101336	HCK	1.28923	0.0433333	up	Group living
464	ENSG00000156475	PPP2R2B	1.15382	0.0433333	up	Group living
465	ENSG00000170322	NFRKB	1.20852	0.0433333	up	Group living
466	ENSG00000150551	LYPD1	-1.20783	0.0433333	down	Group living
467	ENSG00000256537	SMIM10L1	-1.43752	0.0433333	down	Group living
468	ENSG00000127528	KLF2	-1.23988	0.0444444	down	Group living
469	ENSG00000162396	PARS2	1.37876	0.0444444	up	Group living
470	ENSG00000053747	LAMA3	-1.21767	0.0455556	down	Group living
471	ENSG00000101843	PSMD10	1.18579	0.0455556	up	Group living
472	ENSG00000137573	SULF1	-1.48797	0.0455556	down	Group living
473	ENSG00000140104	CLBA1	1.19061	0.0455556	up	Group living
474	ENSG00000284017	PLCL2	-1.22286	0.0455556	down	Group living
475	ENSG00000135144	DTX1	-1.22526	0.0466667	down	Group living
476	ENSG00000147481	SNTG1	-1.15941	0.0466667	down	Group living
477	ENSG00000278712	TSEN34	-1.17249	0.0466667	down	Group living
478	ENSG00000285199	CIDEB	-1.23923	0.0466667	down	Group living
479	ENSG00000155966	AFF2	1.28806	0.0477778	up	Group living
480	ENSG00000135253	KCP	-1.17142	0.0477778	down	Group living
481	ENSG00000148219	ASTN2	-1.22107	0.0477778	down	Group living
482	ENSG00000288275	DNAJC18	-1.1772	0.0488889	down	Group living
483	ENSG00000050438	SLC4A8	-1.16293	0.0493179	down	Group living

## Sheet: Supplementary Data 5
Supplementary Data 5: List of genes whose expression was significantly correlated to longevity in four models.
ID	Gene_id	Symbol	M1_post.mean	M1_pMCMC	M2_post.mean	M2_pMCMC	M3_post.mean	M3_pMCMC	M4_post.mean	M4_pMCMC	post.mean_mean	post.mean_sd	pMCMC_mean	pMCMC_sd
1	ENSG00000008056	SYN1	2.40372	0.0288889	2.26197	0.0388889	2.41906	0.03	2.40536	0.0277778	2.37253	0.0641045	0.0313889	0.00440083
2	ENSG00000049618	ARID1B	-2.77361	0.01177	-2.60822	0.0211111	-2.87721	0.0103413	-2.63285	0.0204366	-2.72297	0.109136	0.0159148	0.00489111
3	ENSG00000057657	PRDM1	-2.44785	0.0266667	-2.39712	0.0277778	-2.489	0.0222222	-2.464	0.0233333	-2.44949	0.0336044	0.025	0.00229061
4	ENSG00000065526	SPEN	-2.46468	0.00666667	-2.43352	0.00777778	-2.56533	0.00736454	-2.14869	0.0377778	-2.40305	0.154727	0.0148967	0.0132164
5	ENSG00000065989	PDE4A	-3.01757	0.00333333	-3.0031	0.00777778	-2.96495	0.00888889	-2.65561	0.0322222	-2.91031	0.148298	0.0130556	0.0112594
6	ENSG00000078124	ACER3	2.21721	0.0188889	2.27434	0.0155556	2.26298	0.01	2.33182	0.0144444	2.27159	0.0408232	0.0147222	0.00317931
7	ENSG00000090447	TFAP4	-2.36823	0.0277778	-2.36501	0.0377778	-2.36463	0.0444444	-2.49999	0.0255556	-2.39946	0.0580539	0.0338889	0.00763763
8	ENSG00000097096	SYDE2	2.43332	0.0222222	2.3318	0.0277778	2.39002	0.0311111	2.34942	0.0344444	2.37614	0.039185	0.0288889	0.00451335
9	ENSG00000099337	KCNK6	2.32359	0.0266667	2.22739	0.0266667	2.3774	0.0166667	2.18318	0.0377778	2.27789	0.0766673	0.0269444	0.00746907
10	ENSG00000100916	BRMS1L	2.39334	0.02	2.4139	0.0255556	2.37454	0.0233333	2.64687	0.0222222	2.45716	0.11041	0.0227778	0.00200308
11	ENSG00000101003	GINS1	2.38745	0.0333333	2.2961	0.0477778	2.27958	0.0444444	2.39397	0.0222222	2.33928	0.0518161	0.0369444	0.0100423
12	ENSG00000110002	VWA5A	2.70321	0.0155556	2.8173	0.01	2.64366	0.01	3.04453	0.00555556	2.80218	0.153205	0.0102778	0.00354643
13	ENSG00000110031	LPXN	2.62612	0.00555556	2.73268	0.00555556	2.66272	0.00666667	2.85062	0.00777778	2.71803	0.0855911	0.00638889	0.000921285
14	ENSG00000110048	OSBP	2.29307	0.02	2.42957	0.0111111	2.25842	0.0244444	2.6252	0.0166667	2.40156	0.144098	0.0180556	0.00486706
15	ENSG00000110057	UNC93B1	2.40407	0.0333333	2.55005	0.0211111	2.39904	0.03	2.58546	0.0304513	2.48466	0.0840556	0.0287239	0.0045775
16	ENSG00000110060	PUS3	2.50468	0.0222222	2.61633	0.0166667	2.46712	0.0222222	2.74522	0.0222222	2.58334	0.108385	0.0208333	0.00240563
17	ENSG00000110076	NRXN2	2.53986	0.02	2.72039	0.00555556	2.47837	0.0133333	2.56093	0.00555556	2.57489	0.0893154	0.0111111	0.00603488
18	ENSG00000110077	MS4A6A	2.48542	0.0333333	2.64412	0.0177778	2.46738	0.0333333	2.52191	0.0344444	2.52971	0.0689148	0.0297222	0.00691103
19	ENSG00000110107	PRPF19	2.42394	0.0355556	2.55593	0.0211111	2.50775	0.0333333	2.46526	0.0477778	2.48822	0.0490528	0.0344444	0.00946077
20	ENSG00000110108	TMEM109	2.25728	0.0488889	2.43359	0.0366667	2.36344	0.0455556	2.36146	0.0411111	2.35394	0.0629146	0.0430556	0.00460642
21	ENSG00000110171	TRIM3	2.47387	0.0422222	2.54688	0.02	2.48884	0.0355556	2.49661	0.04	2.50155	0.0274179	0.0344444	0.00867806
22	ENSG00000110799	VWF	2.35606	0.0288889	2.46687	0.0266667	2.38658	0.0266667	2.36256	0.0455556	2.39301	0.0441287	0.0319444	0.00791057
23	ENSG00000112144	CILK1	-2.44275	0.0188889	-2.28811	0.0133333	-2.36347	0.0122222	-2.26353	0.0377778	-2.33947	0.0700847	0.0205556	0.010259
24	ENSG00000112299	VNN1	-2.77695	0.0255556	-2.52475	0.0371009	-2.66581	0.0211111	-2.77412	0.0144444	-2.68541	0.103011	0.024553	0.00825357
25	ENSG00000112320	SOBP	-2.42354	0.0211111	-2.43698	0.0233333	-2.51276	0.0165611	-2.41021	0.0155556	-2.44587	0.0397627	0.0191403	0.00320032
26	ENSG00000112494	UNC93A	-2.96448	0.00666667	-2.93943	0.00222222	-2.95746	0.00555556	-2.88551	0.0111111	-2.93672	0.0309462	0.00638889	0.00317931
27	ENSG00000120907	ADRA1A	-2.23543	0.0477778	-2.14931	0.0366667	-2.25439	0.0277778	-2.36546	0.0255556	-2.25115	0.0769654	0.0344444	0.0087489
28	ENSG00000120915	EPHX2	-2.74117	0.00444444	-2.53097	0.00777778	-2.62913	0.0104004	-2.85427	0.00444444	-2.68889	0.121029	0.00676677	0.0025006
29	ENSG00000121064	SCPEP1	-2.71156	0.00777778	-2.62011	0.00444444	-2.67704	0.00333333	-2.81333	0.00444444	-2.70551	0.0702964	0.005	0.00166667
30	ENSG00000121068	TBX2	-2.32295	0.03	-2.30233	0.0433333	-2.33388	0.0366667	-2.41423	0.0388889	-2.34335	0.0424615	0.0372222	0.00481125
31	ENSG00000121297	TSHZ3	-2.70791	0.00777778	-2.81419	0.00777778	-2.75103	0.00555556	-2.67746	0.00777778	-2.73765	0.0513424	0.00722222	0.00096225
32	ENSG00000126749	EMG1	2.50135	0.0233333	2.70602	0.00555556	2.53062	0.0177778	2.58185	0.0144444	2.57996	0.0782785	0.0152778	0.00644899
33	ENSG00000126895	AVPR2	2.5642	0.0255556	2.59408	0.0133333	2.48179	0.0277778	2.71643	0.0222222	2.58913	0.0842202	0.0222222	0.00549972
34	ENSG00000128016	ZFP36	2.31207	0.00888889	2.1183	0.0211111	2.15219	0.0188889	2.25105	0.0211111	2.2084	0.0772078	0.0175	0.00505372
35	ENSG00000132530	XAF1	-2.38279	0.02	-2.2842	0.0344444	-2.30923	0.0277778	-2.79433	0.0122222	-2.44264	0.206259	0.0236111	0.0083287
36	ENSG00000132554	RGS22	-2.38984	0.0255556	-2.2068	0.0477778	-2.23278	0.0455556	-2.69266	0.0211111	-2.38052	0.193343	0.035	0.0117982
37	ENSG00000135525	MAP7	-2.56445	0.00777778	-2.51489	0.00333333	-2.61119	0.00777778	-2.53579	0.0122222	-2.55658	0.0361053	0.00777778	0.0031427
38	ENSG00000135622	SEMA4F	-2.18737	0.0255556	-2.16107	0.0244444	-2.22959	0.0177778	-2.19128	0.0255556	-2.19233	0.0244505	0.0233333	0.00323942
39	ENSG00000140374	ETFA	-2.26688	0.0188889	-2.33772	0.0188889	-2.24397	0.0277778	-2.18517	0.0311111	-2.25843	0.0546208	0.0241667	0.00540776
40	ENSG00000143384	MCL1	-2.30176	0.0333333	-2.52746	0.0255556	-2.24165	0.0455556	-2.24744	0.0388889	-2.32958	0.116629	0.0358333	0.00734406
41	ENSG00000143493	INTS7	-2.21013	0.0155556	-2.3156	0.0144444	-2.20197	0.0255556	-2.27262	0.0288889	-2.25008	0.0466683	0.0211111	0.0062361
42	ENSG00000147202	DIAPH2	-3.35523	0.0188889	-3.37517	0.0266667	-3.47073	0.0211111	-3.54402	0.0255556	-3.43629	0.0759882	0.0230556	0.00317931
43	ENSG00000147606	SLC26A7	-2.92546	0.00333333	-2.83959	0.00444444	-2.87424	0.00555556	-2.81152	0.00666667	-2.8627	0.0425032	0.005	0.00124226
44	ENSG00000149639	SOGA1	-2.9907	0.00888889	-2.9092	0.00666667	-3.02357	0.0211111	-2.62626	0.04	-2.88743	0.15643	0.0191667	0.0132258
45	ENSG00000155508	CNOT8	-2.30551	0.0255556	-2.26856	0.0388889	-2.2644	0.0222222	-2.2613	0.0244444	-2.27494	0.017838	0.0277778	0.0065263
46	ENSG00000159189	C1QC	-2.27524	0.0277778	-2.40392	0.03	-2.35234	0.0244444	-2.28229	0.0433333	-2.32845	0.0529803	0.0313889	0.00717398
47	ENSG00000159398	CES5A	-2.58666	0.0177778	-2.49213	0.0233333	-2.59369	0.02	-2.47108	0.0366667	-2.53589	0.0548485	0.0244444	0.00732828
48	ENSG00000159461	AMFR	-2.34646	0.0111111	-2.29359	0.01	-2.39898	0.00666667	-2.34705	0.0111111	-2.34652	0.0372637	0.00972222	0.00182151
49	ENSG00000159479	MED8	-2.2011	0.0343039	-2.24965	0.0297915	-2.13736	0.0366667	-2.32281	0.0305481	-2.22773	0.0678167	0.0328275	0.00279877
50	ENSG00000159588	CCDC17	-3.37398	0.00111111	-3.37821	0.00111111	-3.37058	0.00333333	-3.39937	0.00222222	-3.38054	0.0112039	0.00194444	0.000921285
51	ENSG00000159625	DRC7	-2.5271	0.00444444	-2.52398	0.00666667	-2.50529	0.0177778	-2.5118	0.0144444	-2.51705	0.00887182	0.0108333	0.00546453
52	ENSG00000159640	ACE	-2.73845	0.00555556	-2.8229	0.00111111	-2.74674	0.00111111	-2.69312	0.00555556	-2.7503	0.0466206	0.00333333	0.00222222
53	ENSG00000159650	UROC1	-2.40316	0.02	-2.46058	0.0155556	-2.39522	0.0266667	-2.57106	0.0188889	-2.4575	0.0702455	0.0202778	0.00403496
54	ENSG00000159674	SPON2	-2.54275	0.0122222	-2.48772	0.01	-2.51883	0.0122222	-2.59782	0.00666667	-2.53678	0.0402821	0.0102778	0.00227371
55	ENSG00000159685	CHCHD6	-2.88076	0.00848806	-2.80662	0.0188889	-2.96179	0.0122222	-2.75742	0.0222222	-2.85165	0.077274	0.0154553	0.00539852
56	ENSG00000159713	TPPP3	-2.60472	0.00888889	-2.61592	0.00777778	-2.69152	0.01	-2.50922	0.0222222	-2.60534	0.064766	0.0122222	0.00582672
57	ENSG00000159720	ATP6V0D1	-2.84462	0.00333333	-2.8114	0.00843882	-2.79836	0.00888889	-2.82209	0.00555556	-2.81912	0.0169529	0.00655415	0.00225687
58	ENSG00000159784	FAM131B	-2.28111	0.0255556	-2.3371	0.0155556	-2.3167	0.0255556	-2.39093	0.0354458	-2.33146	0.039754	0.0255281	0.0070323
59	ENSG00000159788	RGS12	-3.17514	0.000540833	-3.14558	0.00111111	-3.16051	0.000555556	-3.26543	0.000555556	-3.18667	0.0466623	0.000690764	0.000242762
60	ENSG00000159842	ABR	-3.06373	0.000555556	-3.10531	0.00222222	-3.07019	0.00222222	-3.23226	0.00222222	-3.11787	0.0679081	0.00180556	0.000721688
61	ENSG00000159873	CCDC117	-2.74184	0.0031746	-2.72352	0.00333333	-2.77863	0.000555556	-2.7112	0.00666667	-2.7388	0.0254497	0.00343254	0.0021687
62	ENSG00000159884	CCDC107	-3.58035	0.00222222	-3.68558	0.00111111	-3.57687	0.000555556	-3.37636	0.00333333	-3.55479	0.111896	0.00180556	0.00106683
63	ENSG00000159921	GNE	-3.00788	0.00111111	-3.04838	0.00333333	-3.05693	0.00111111	-3.04873	0.00555556	-3.04048	0.0191273	0.00277778	0.00184257
64	ENSG00000159958	TNFRSF13C	-3.30155	0.000555556	-3.31995	0.00222222	-3.3166	0.00333333	-3.32487	0.00444444	-3.31574	0.00870572	0.00263889	0.00143668
65	ENSG00000160007	ARHGAP35	-3.0085	0.000555556	-3.02299	0.000555556	-2.9794	0.000555556	-3.1971	0.00333333	-3.052	0.0852347	0.00125	0.00120281
66	ENSG00000160013	PTGIR	-2.43972	0.0377778	-2.38936	0.0355556	-2.34513	0.0477778	-2.65904	0.0388889	-2.45831	0.120626	0.04	0.00464811
67	ENSG00000160049	DFFA	-2.76547	0.0177778	-2.80914	0.0177778	-2.77265	0.0122222	-2.99165	0.00444444	-2.83473	0.0921008	0.0130556	0.00546453
68	ENSG00000160050	CCDC28B	-2.28989	0.0155556	-2.34749	0.0266667	-2.26045	0.0233333	-2.47166	0.0244173	-2.34237	0.0809421	0.0224932	0.00418201
69	ENSG00000160051	IQCC	-2.79928	0.0155556	-2.87422	0.0122222	-2.84765	0.00888889	-2.76604	0.0255556	-2.8218	0.041928	0.0155556	0.0062361
70	ENSG00000160055	TMEM234	-3.06739	0.00333333	-3.1633	0.00222222	-3.07641	0.00333333	-3.16989	0.00333333	-3.11925	0.0475128	0.00305556	0.000481125
71	ENSG00000160058	BSDC1	-3.23295	0.00222222	-3.29122	0.00111111	-3.30348	0.000555556	-3.14226	0.00444444	-3.24248	0.063703	0.00208333	0.00148942
72	ENSG00000160087	UBE2J2	-2.84251	0.00777778	-2.81279	0.00333333	-2.85884	0.00333333	-2.77655	0.00777778	-2.82267	0.0313303	0.00555556	0.00222222
73	ENSG00000160097	FNDC5	-2.49789	0.0144444	-2.48998	0.00555556	-2.50076	0.0133333	-2.41105	0.02	-2.47492	0.0370852	0.0133333	0.00515201
74	ENSG00000160113	NR2F6	-2.87564	0.0222222	-2.99931	0.0122222	-2.8271	0.0111111	-2.90454	0.0211111	-2.90165	0.0628075	0.0166667	0.00503077
75	ENSG00000160131	VMA21	-3.08499	0.00333333	-3.04572	0.00333333	-2.9969	0.00555556	-3.38466	0.00555556	-3.12807	0.151394	0.00444444	0.00111111
76	ENSG00000160179	ABCG1	-2.20869	0.0166667	-2.1102	0.0188889	-2.18862	0.02	-2.16718	0.0255556	-2.16867	0.036813	0.0202778	0.00327495
77	ENSG00000160188	RSPH1	-2.72566	0.00333333	-2.80791	0.00111111	-2.75815	0.00111111	-2.50711	0.00777778	-2.69971	0.114989	0.00333333	0.00272166
78	ENSG00000160190	SLC37A1	-2.76145	0.00888889	-2.75943	0.00444444	-2.75175	0.00888889	-2.85928	0.01	-2.78298	0.0442037	0.00805556	0.00213365
79	ENSG00000160191	PDE9A	-2.78496	0.00444444	-2.67371	0.00111111	-2.80288	0.00333333	-2.78659	0.00222222	-2.76204	0.0514746	0.00277778	0.00124226
80	ENSG00000160193	WDR4	-3.3967	0.00222222	-3.3699	0.000555556	-3.42969	0.00111111	-3.51753	0.000555556	-3.42845	0.0556162	0.00111111	0.000680414
81	ENSG00000160194	NDUFV3	-2.16651	0.0177778	-2.15928	0.0311111	-2.1391	0.0244444	-2.31518	0.0222222	-2.19502	0.0700985	0.0238889	0.00481125
82	ENSG00000160199	PKNOX1	-2.84859	0.00888889	-2.91085	0.00888889	-2.89716	0.00777778	-3.02741	0.01	-2.921	0.065645	0.00888889	0.000785674
83	ENSG00000160201	U2AF1	-2.73272	0.00555556	-2.54233	0.02	-2.63908	0.02	-2.39894	0.0288889	-2.57827	0.123494	0.0186111	0.00836568
84	ENSG00000160208	RRP1B	-3.36518	0.00333333	-3.18755	0.00222222	-3.31079	0.00111111	-3.30911	0.00444444	-3.29316	0.0650099	0.00277778	0.00124226
85	ENSG00000160209	PDXK	-2.43222	0.0222222	-2.48266	0.0288889	-2.40021	0.03	-2.73786	0.0122222	-2.51324	0.132974	0.0233333	0.00707107
86	ENSG00000160211	G6PD	-3.06591	0.00444444	-3.03188	0.00222222	-3.05966	0.00444444	-3.1269	0.00333333	-3.07109	0.0346745	0.00361111	0.000921285
87	ENSG00000160213	CSTB	-5.08838	0.000555556	-5.19023	0.000555556	-5.09997	0.000555556	-5.04959	0.000555556	-5.10704	0.0515248	0.000555556	0
88	ENSG00000160214	RRP1	-3.93819	0.00333333	-4.02985	0.000555556	-3.97675	0.00111111	-3.92552	0.000555556	-3.96758	0.0406044	0.00138889	0.00114531
89	ENSG00000160216	AGPAT3	-3.08646	0.00111111	-2.9451	0.00222222	-3.16116	0.00110619	-2.82293	0.00555556	-3.00391	0.130147	0.00249877	0.00182245
90	ENSG00000160218	TRAPPC10	-2.76306	0.00555556	-2.73407	0.00444444	-2.75798	0.000555556	-2.74514	0.00444444	-2.75006	0.0113087	0.00375	0.00189928
91	ENSG00000160221	GATD3A	-2.85893	0.00222222	-2.88074	0.00111111	-2.75944	0.00333333	-3.05458	0.00111111	-2.88842	0.10627	0.00194444	0.000921285
92	ENSG00000160226	CFAP410	-3.30135	0.00111111	-3.24542	0.00222222	-3.27015	0.000555556	-3.19139	0.00111111	-3.25208	0.0402542	0.00125	0.000605403
93	ENSG00000160233	LRRC3	-2.90804	0.0155556	-2.78419	0.0177778	-2.89996	0.0211111	-2.8331	0.0222222	-2.85632	0.0507997	0.0191667	0.00264983
94	ENSG00000160255	ITGB2	-2.82699	0.00444444	-2.81699	0.00444444	-2.85419	0.00555556	-2.85662	0.00111111	-2.8387	0.0170998	0.00388889	0.00166667
95	ENSG00000160256	FAM207A	-3.32296	0.00111111	-3.20017	0.00111111	-3.29965	0.000555556	-3.27124	0.00111111	-3.27351	0.0461298	0.000972222	0.000240563
96	ENSG00000160282	FTCD	-3.12423	0.00111111	-3.12732	0.00222222	-3.17997	0.000555556	-3.21187	0.00222222	-3.16085	0.0368588	0.00152778	0.000721688
97	ENSG00000160285	LSS	-3.3146	0.00102093	-3.2617	0.000555556	-3.41283	0.000555556	-3.20636	0.000555556	-3.29887	0.0761159	0.000671899	0.000201513
98	ENSG00000160293	VAV2	-3.59532	0.000555556	-3.65117	0.00222222	-3.6019	0.000555556	-3.72631	0.000555556	-3.64367	0.0523669	0.000972222	0.000721688
99	ENSG00000160294	MCM3AP	-2.81379	0.0188889	-2.74495	0.01	-2.75393	0.0111111	-2.8935	0.0166667	-2.80154	0.0593223	0.0141667	0.00371641
100	ENSG00000160299	PCNT	-3.66095	0.000555556	-3.54265	0.000555556	-3.66271	0.000550358	-3.54447	0.00111111	-3.60269	0.0591414	0.000693145	0.000241322
101	ENSG00000160305	DIP2A	-3.03803	0.00444444	-3.02977	0.00222222	-3.08272	0.00222222	-3.38427	0.00222222	-3.1337	0.146064	0.00277778	0.00096225
102	ENSG00000160310	PRMT2	-2.23936	0.0233333	-2.25653	0.0155556	-2.25581	0.0144444	-2.49812	0.0144444	-2.31246	0.107414	0.0169444	0.00371641
103	ENSG00000160339	FCN2	-3.96306	0.000555556	-3.88563	0.00111111	-3.90264	0.000555556	-3.86818	0.000555556	-3.90488	0.035732	0.000694444	0.000240563
104	ENSG00000160345	C9orf116	-2.61652	0.0166667	-2.61124	0.0133607	-2.61964	0.01	-2.56805	0.0244444	-2.60386	0.0208923	0.016118	0.00535404
105	ENSG00000160360	GPSM1	-2.87425	0.00888889	-2.88492	0.01	-2.8721	0.00888889	-2.68144	0.0144444	-2.82818	0.0848564	0.0105556	0.00229061
106	ENSG00000160392	C19orf47	-2.85274	0.00666667	-2.77165	0.00888889	-2.7711	0.0133333	-2.72663	0.0107991	-2.78053	0.0455172	0.00992201	0.00245311
107	ENSG00000160401	CFAP157	-2.65797	0.0188889	-2.48711	0.0222222	-2.58295	0.0166667	-2.30687	0.0477778	-2.50873	0.131334	0.0263889	0.0125062
108	ENSG00000160408	ST6GALNAC6	-3.04368	0.00888889	-3.10065	0.00442723	-3.00165	0.00888889	-2.98482	0.0122222	-3.0327	0.0447078	0.00860681	0.00277035
109	ENSG00000160410	SHKBP1	-3.31657	0.000555556	-3.25047	0.00222222	-3.20537	0.00111111	-3.40765	0.00222222	-3.29501	0.0761122	0.00152778	0.000721688
110	ENSG00000160445	ZER1	-3.13405	0.01	-3.1871	0.00777778	-3.12166	0.00666667	-2.77294	0.0172191	-3.05394	0.164087	0.0104159	0.0041071
111	ENSG00000160446	ZDHHC12	-3.37205	0.00333333	-3.32205	0.00555556	-3.29397	0.00222222	-3.38482	0.00333333	-3.34322	0.0368646	0.00361111	0.00121081
112	ENSG00000160460	SPTBN4	-3.89069	0.000555556	-3.79797	0.000555556	-3.93388	0.000555556	-3.96845	0.00111111	-3.89775	0.063853	0.000694444	0.000240563
113	ENSG00000160539	PLPP7	-3.61707	0.00111111	-3.55838	0.000555556	-3.60598	0.000555556	-3.44811	0.00111111	-3.55739	0.0668313	0.000833333	0.000277778
114	ENSG00000160584	SIK3	-2.30023	0.0322222	-2.28412	0.03	-2.15868	0.0366667	-2.16004	0.0466667	-2.22577	0.0666509	0.0363889	0.00640095
115	ENSG00000160588	MPZL3	-2.93284	0.00333333	-2.97059	0.00888889	-2.96104	0.00555556	-2.61671	0.0133333	-2.8703	0.147063	0.00777778	0.00376796
116	ENSG00000160593	JAML	-3.46761	0.00111111	-3.51413	0.000555556	-3.4393	0.00111111	-3.04265	0.00333333	-3.36592	0.188545	0.00152778	0.00106683
117	ENSG00000160602	NEK8	-2.78018	0.00888889	-2.77497	0.00444444	-2.71903	0.00555556	-2.72732	0.0122222	-2.75038	0.0274183	0.00777778	0.0030429
118	ENSG00000160606	TLCD1	-2.75703	0.00555556	-2.71408	0.00444444	-2.81465	0.000555556	-2.80752	0.00444444	-2.77332	0.0407821	0.00375	0.00189928
119	ENSG00000160613	PCSK7	-3.07622	0.00333333	-3.00385	0.00666667	-3.03538	0.00333333	-2.91309	0.0111111	-3.00714	0.0600524	0.00611111	0.00319142
120	ENSG00000160654	CD3G	-3.9146	0.00222222	-3.79176	0.00111111	-3.95288	0.000555556	-3.67854	0.00222222	-3.83444	0.107912	0.00152778	0.000721688
121	ENSG00000160678	S100A1	-2.67195	0.00333333	-2.60026	0.01	-2.7278	0.00777778	-2.26779	0.0277778	-2.56695	0.178537	0.0122222	0.00929622
122	ENSG00000160679	CHTOP	-2.68154	0.02	-2.78162	0.00444444	-2.77796	0.01	-2.63917	0.0144444	-2.72007	0.0615788	0.0122222	0.00571979
123	ENSG00000160685	ZBTB7B	-3.80613	0.00167574	-3.87914	0.000555556	-3.79324	0.000555556	-3.63349	0.00333333	-3.778	0.0896307	0.00153005	0.00113714
124	ENSG00000160688	FLAD1	-3.78308	0.000555556	-3.71483	0.000555556	-3.73383	0.00103359	-3.62867	0.00111111	-3.7151	0.0557754	0.000813953	0.000259847
125	ENSG00000160691	SHC1	-2.90243	0.0122222	-2.93645	0.0111111	-2.98314	0.00888889	-3.04655	0.00888889	-2.96714	0.0540645	0.0102778	0.00144338
126	ENSG00000160703	NLRX1	-2.79681	0.00666667	-2.76231	0.00555556	-2.81251	0.00444444	-2.44268	0.0177778	-2.70358	0.15172	0.00861111	0.00535038
127	ENSG00000160710	ADAR	-3.17031	0.00444444	-2.97354	0.00555556	-3.1287	0.00444444	-2.91711	0.0144444	-3.04741	0.105056	0.00722222	0.00419435
128	ENSG00000160714	UBE2Q1	-3.33535	0.00333333	-3.11459	0.00444444	-3.36356	0.000555556	-3.06842	0.00222222	-3.22048	0.130386	0.00263889	0.00143668
129	ENSG00000160716	CHRNB2	-3.51841	0.00222222	-3.50001	0.00333333	-3.43876	0.000555556	-3.47935	0.00333333	-3.48413	0.0296172	0.00236111	0.00113685
130	ENSG00000160741	CRTC2	-2.47994	0.0344444	-2.45448	0.0222222	-2.58919	0.02	-2.18691	0.0455556	-2.42763	0.147906	0.0305556	0.010259
131	ENSG00000160746	ANO10	-2.81178	0.01	-2.67985	0.0122222	-2.81202	0.00444444	-2.56239	0.02	-2.71651	0.10404	0.0116667	0.00558326
132	ENSG00000160753	RUSC1	-3.40281	0.00222222	-3.46258	0.000555556	-3.47309	0.00222222	-3.57316	0.00222222	-3.47791	0.0611756	0.00180556	0.000721688
133	ENSG00000160783	PMF1	-2.59785	0.0155556	-2.64636	0.01	-2.63648	0.00555556	-2.48489	0.0255556	-2.59139	0.0641034	0.0141667	0.00746907
134	ENSG00000160789	LMNA	-3.74643	0.000555556	-3.62072	0.000555556	-3.76891	0.000555556	-3.88112	0.00111111	-3.75429	0.09247	0.000694444	0.000240563
135	ENSG00000160791	CCR5	-2.92962	0.00666667	-2.86179	0.00666667	-2.93545	0.00666667	-2.73474	0.0166667	-2.8654	0.0808055	0.00916667	0.00433013
136	ENSG00000160799	CCDC12	-3.33875	0.000555556	-3.24224	0.000555556	-3.36246	0.000555556	-3.18734	0.00111111	-3.2827	0.0711236	0.000694444	0.000240563
137	ENSG00000160801	PTH1R	-3.62034	0.00111111	-3.62229	0.000555556	-3.63005	0.000555556	-3.52234	0.00333333	-3.59875	0.0442669	0.00138889	0.00114531
138	ENSG00000160808	MYL3	-2.84509	0.00555556	-2.90896	0.00888889	-2.76232	0.01	-2.6264	0.0266667	-2.78569	0.105642	0.0127778	0.00818384
139	ENSG00000160818	GPATCH4	-2.6108	0.0177778	-2.51847	0.0166667	-2.61645	0.00444444	-2.55776	0.0244444	-2.57587	0.0402791	0.0158333	0.00721688
140	ENSG00000160838	LRRC71	-2.90153	0.00555556	-2.80648	0.00888889	-2.9226	0.0155556	-2.666	0.0233333	-2.82415	0.101245	0.0133333	0.00680414
141	ENSG00000160877	NACC1	-3.4497	0.00444444	-3.44884	0.00333333	-3.42811	0.00333333	-3.05324	0.01	-3.34497	0.168651	0.00527778	0.00276385
142	ENSG00000160888	IER2	-2.96601	0.0144444	-3.02986	0.01	-3.04291	0.0111111	-2.83481	0.0222222	-2.9684	0.0824302	0.0144444	0.00477907
143	ENSG00000160917	CPSF4	-3.23498	0.00503525	-3.14899	0.00222222	-3.20981	0.00444444	-2.96177	0.01	-3.13889	0.10693	0.00542548	0.00284173
144	ENSG00000160949	TONSL	-2.61089	0.00888889	-2.50139	0.01	-2.60763	0.00333333	-2.45392	0.00888889	-2.54346	0.067919	0.00777778	0.00260579
145	ENSG00000160953	PWWP3A	-2.56258	0.0311111	-2.58893	0.03	-2.4893	0.03	-2.9137	0.01	-2.63863	0.162953	0.0252778	0.00883229
146	ENSG00000160972	PPP1R16A	-2.60729	0.0233333	-2.62813	0.0277778	-2.5433	0.0266667	-2.7058	0.0255556	-2.62113	0.0580256	0.0258333	0.00164336
147	ENSG00000161031	PGLYRP2	-2.73238	0.00555556	-2.72604	0.00333333	-2.75324	0.00777778	-2.59299	0.0155556	-2.70116	0.0632588	0.00805556	0.00460642
148	ENSG00000161036	LRWD1	-3.27064	0.00222222	-3.15325	0.00555556	-3.29201	0.00444444	-3.05987	0.00222222	-3.19394	0.0937182	0.00361111	0.00144338
149	ENSG00000161057	PSMC2	-2.6428	0.01	-2.50793	0.0211111	-2.64376	0.0155556	-2.30241	0.0366667	-2.52422	0.139478	0.0208333	0.00994972
150	ENSG00000161082	CELF5	-2.72708	0.00777778	-2.6286	0.0222222	-2.72318	0.0133333	-2.53499	0.0266667	-2.65346	0.0789517	0.0175	0.00738596
151	ENSG00000161204	ABCF3	-2.9006	0.01	-2.83788	0.0111111	-2.95444	0.00333333	-2.79136	0.00888889	-2.87107	0.0618018	0.00833333	0.00299176
152	ENSG00000161217	PCYT1A	-3.25444	0.00777778	-3.23218	0.00444444	-3.2363	0.00444444	-3.22839	0.00555556	-3.23783	0.00999095	0.00555556	0.00136083
153	ENSG00000161270	NPHS1	-3.4194	0.00111111	-3.20687	0.00777778	-3.39607	0.00333333	-3.20082	0.00444444	-3.30579	0.102302	0.00416667	0.00240563
154	ENSG00000161281	COX7A1	-3.28369	0.00777778	-2.93829	0.0211111	-3.19786	0.00555556	-3.03174	0.0133333	-3.1129	0.135521	0.0119444	0.00600283
155	ENSG00000161328	LRRC56	-2.97605	0.0155556	-2.8036	0.0333333	-2.95665	0.0166667	-2.90805	0.0211111	-2.91109	0.0668197	0.0216667	0.00704921
156	ENSG00000161381	PLXDC1	-2.99184	0.00444444	-2.93505	0.0122222	-2.96803	0.0111111	-2.67028	0.0222222	-2.8913	0.12919	0.0125	0.00635255
157	ENSG00000161544	CYGB	-2.97133	0.0111111	-2.85835	0.01	-3.00106	0.01	-2.71342	0.0122222	-2.88604	0.112993	0.0108333	0.000921285
158	ENSG00000161618	ALDH16A1	-2.56878	0.0122222	-2.63583	0.0144444	-2.59918	0.0144444	-2.46236	0.0222222	-2.56654	0.0646629	0.0158333	0.00379855
159	ENSG00000161653	NAGS	-3.2642	0.00555556	-3.20473	0.00555556	-3.2733	0.00333333	-3.24265	0.00666667	-3.24622	0.0264137	0.00527778	0.00121081
160	ENSG00000161671	EMC10	-3.29936	0.00555556	-3.16496	0.00222222	-3.23336	0.00444444	-3.03483	0.0111111	-3.18313	0.0979226	0.00583333	0.00327495
161	ENSG00000161940	BCL6B	-2.89966	0.0122222	-2.84164	0.0188889	-2.96552	0.0155556	-2.78562	0.0366667	-2.87311	0.0668757	0.0208333	0.00944036
162	ENSG00000162365	CYP4A22	-3.14319	0.0177778	-3.01329	0.0266667	-3.09386	0.0188889	-3.01241	0.0211111	-3.06569	0.0556419	0.0211111	0.00342467
163	ENSG00000162783	IER5	-3.22365	0.00777778	-3.12842	0.0121017	-3.14365	0.0133333	-3.28742	0.00666667	-3.19579	0.0640887	0.00996986	0.00280953
164	ENSG00000163376	KBTBD8	-2.46408	0.0244444	-2.45939	0.0368	-2.46029	0.0233333	-2.66283	0.0234167	-2.51165	0.087305	0.0269986	0.00567572
165	ENSG00000163930	BAP1	-2.46389	0.0211111	-2.43901	0.0155556	-2.38698	0.0188889	-2.46706	0.00888889	-2.43923	0.0320657	0.0161111	0.00461479
166	ENSG00000164171	ITGA2	-2.54953	0.0133333	-2.4341	0.0211111	-2.44699	0.0166667	-2.95046	0.00666667	-2.59527	0.209888	0.0144444	0.00527046
167	ENSG00000164327	RICTOR	-2.20047	0.0244444	-2.14512	0.0311111	-2.13666	0.0244444	-2.34131	0.0177778	-2.20589	0.0819371	0.0244444	0.00471405
168	ENSG00000167461	RAB8A	-3.19207	0.0111111	-3.08354	0.0285088	-3.11647	0.0222222	-3.21017	0.0277778	-3.15056	0.0522745	0.022405	0.00695895
169	ENSG00000167522	ANKRD11	-2.53726	0.0255556	-2.39817	0.0319917	-2.47706	0.029484	-2.60507	0.0311111	-2.50439	0.076236	0.0295356	0.00246771
170	ENSG00000167588	GPD1	-2.61832	0.0111111	-2.56318	0.0177778	-2.5308	0.0255556	-2.88872	0.00444444	-2.65026	0.141186	0.0147222	0.00783215
171	ENSG00000167604	NFKBID	-3.09577	0.00666667	-3.00833	0.00555556	-3.16866	0.00111111	-3.29618	0.00333333	-3.14224	0.105459	0.00416667	0.00213365
172	ENSG00000167874	TMEM88	-2.25589	0.01	-2.23314	0.0155556	-2.20755	0.0133333	-2.41438	0.00888889	-2.27774	0.0807218	0.0119444	0.00264983
173	ENSG00000171100	MTM1	2.4917	0.0266667	2.5539	0.02	2.336	0.0444444	2.82898	0.0166667	2.55265	0.17819	0.0269444	0.010726
174	ENSG00000171105	INSR	2.57372	0.0277778	2.57435	0.0277778	2.56291	0.0177778	2.81624	0.0188889	2.63181	0.106579	0.0230556	0.00473853
175	ENSG00000171160	MORN4	2.44406	0.0122222	2.33069	0.0144444	2.35184	0.0244444	2.80302	0.00666667	2.4824	0.189954	0.0144444	0.00643102
176	ENSG00000171241	SHCBP1	2.82926	0.00777778	2.8716	0.0122222	2.75632	0.0122222	3.22819	0.00555556	2.92134	0.181892	0.00944444	0.00288675
177	ENSG00000171243	SOSTDC1	2.57882	0.0233333	2.53557	0.0155556	2.50206	0.0244444	3.03848	0.00666667	2.66373	0.218066	0.0175	0.00713083
178	ENSG00000171303	KCNK3	2.36625	0.0233333	2.28307	0.0333333	2.31913	0.0244444	2.8704	0.00444444	2.45971	0.238937	0.0213889	0.0105226
179	ENSG00000171316	CHD7	2.73997	0.00555556	2.66031	0.0144444	2.65925	0.00111111	3.2728	0.00111111	2.83308	0.255974	0.00555556	0.00544331
180	ENSG00000171408	PDE7B	2.55332	0.0166667	2.39729	0.0277778	2.42528	0.0222222	2.97561	0.00333333	2.58788	0.231459	0.0175	0.0090736
181	ENSG00000171467	ZNF318	2.55788	0.0122222	2.45452	0.0166667	2.46962	0.0155556	2.75103	0.00555556	2.55826	0.11809	0.0125	0.00433013
182	ENSG00000171475	WIPF2	3.02496	0.00444444	2.97151	0.00666667	2.95713	0.00666667	2.90584	0.0122222	2.96486	0.0424248	0.0075	0.00287336
183	ENSG00000171476	HOPX	2.30908	0.0266667	2.16139	0.0455556	2.19656	0.0444444	2.30545	0.0422222	2.24312	0.0653488	0.0397222	0.00763257
184	ENSG00000171502	COL24A1	2.36274	0.0211111	2.24941	0.0466667	2.31556	0.0211111	2.24083	0.0422222	2.29213	0.0499786	0.0327778	0.011772
185	ENSG00000171604	CXXC5	2.38554	0.0233333	2.24747	0.0233333	2.26263	0.0233333	2.28585	0.0222222	2.29537	0.0538233	0.0230556	0.000481125
186	ENSG00000171723	GPHN	2.7459	0.0144444	2.61403	0.01	2.71374	0.00555556	2.7333	0.00555556	2.70174	0.0519218	0.00888889	0.00368514
187	ENSG00000174358	SLC6A19	2.92616	0.0111111	3.20196	0.00888889	2.92281	0.0177778	3.39257	0.00666667	3.11088	0.198202	0.0111111	0.0041574
188	ENSG00000174437	ATP2A2	2.2315	0.0466667	2.48263	0.0222222	2.22648	0.0455556	2.71952	0.0133333	2.41503	0.204034	0.0319444	0.0145164
189	ENSG00000174640	SLCO2A1	2.38345	0.0455556	2.55386	0.0233333	2.39425	0.0311111	2.77168	0.0255556	2.52581	0.157173	0.0313889	0.0086558
190	ENSG00000174744	BRMS1	2.69436	0.0466667	2.70466	0.0333333	2.67187	0.0433333	2.9161	0.0433333	2.74675	0.098493	0.0416667	0.005
191	ENSG00000174748	RPL15	2.45722	0.0266667	2.56189	0.0177778	2.35228	0.04	2.44852	0.0244444	2.45498	0.0742014	0.0272222	0.00806991
192	ENSG00000174808	BTC	2.82171	0.0333333	2.91876	0.0222222	2.84532	0.0355556	2.92806	0.03	2.87846	0.0458324	0.0302778	0.00505372
193	ENSG00000174851	YIF1A	2.49005	0.0322222	2.46122	0.0277778	2.3687	0.0477778	2.63211	0.0226904	2.48802	0.0944993	0.0326171	0.0093803
194	ENSG00000175324	LSM1	2.50005	0.0177778	2.33952	0.0366667	2.40888	0.0244444	2.5063	0.0244444	2.43869	0.0690266	0.0258333	0.00682113
195	ENSG00000176532	PRR15	-2.73112	0.00222222	-2.71985	0.00666667	-2.71703	0.01	-2.87416	0.00555556	-2.76054	0.0658088	0.00611111	0.00277778
196	ENSG00000176714	CCDC121	-2.66203	0.01	-2.53592	0.0166667	-2.61685	0.0177778	-2.66468	0.0211111	-2.61987	0.0520636	0.0163889	0.00403496
197	ENSG00000177105	RHOG	-2.49042	0.00555556	-2.47824	0.00444444	-2.51324	0.00555556	-2.43265	0.00666667	-2.47864	0.0293734	0.00555556	0.000785674
198	ENSG00000177150	FAM210A	-2.37493	0.0177778	-2.3906	0.01	-2.40592	0.00777778	-2.33924	0.0166667	-2.37767	0.0247466	0.0130556	0.00425825
199	ENSG00000177200	CHD9	-2.5648	0.0233333	-2.49207	0.0355556	-2.5468	0.0277778	-2.39583	0.0444444	-2.49987	0.0657728	0.0327778	0.00803157
200	ENSG00000177238	TRIM72	-3.13958	0.00555556	-3.08524	0.00444444	-3.11423	0.01	-3.15937	0.0111111	-3.1246	0.0277957	0.00777778	0.00283279
201	ENSG00000177239	MAN1B1	-2.4694	0.00777778	-2.36018	0.0133333	-2.44381	0.0111111	-2.39863	0.0144444	-2.41801	0.0419102	0.0116667	0.00254588
202	ENSG00000177409	SAMD9L	-2.57366	0.0322222	-2.45046	0.0333333	-2.53257	0.0255556	-2.36614	0.0455556	-2.4807	0.0796405	0.0341667	0.00721688
203	ENSG00000177459	ERICH5	-3.00944	0.01	-3.04238	0.0155556	-2.95279	0.0111111	-3.00452	0.0155556	-3.00228	0.032067	0.0130556	0.00253068
204	ENSG00000177469	CAVIN1	-2.53654	0.0111111	-2.5361	0.0122222	-2.51086	0.00555556	-2.54105	0.0177778	-2.53114	0.0118659	0.0116667	0.00433903
205	ENSG00000177508	IRX3	-3.46209	0.00222222	-3.41273	0.00555556	-3.39679	0.00444444	-3.48555	0.000555556	-3.43929	0.0359547	0.00319444	0.00193948
206	ENSG00000177519	RPRM	-2.20862	0.0233333	-2.22102	0.0244444	-2.21115	0.0188889	-2.10141	0.0388889	-2.18555	0.0487989	0.0263889	0.00751028
207	ENSG00000177556	ATOX1	-2.21086	0.02	-2.17847	0.02	-2.24912	0.0155556	-2.17688	0.0244444	-2.20383	0.0294562	0.02	0.0031427
208	ENSG00000177565	TBL1XR1	-2.67732	0.01	-2.78635	0.00777778	-2.71181	0.00555556	-2.70662	0.0133333	-2.72053	0.0402147	0.00916667	0.00287336
209	ENSG00000177575	CD163	-2.5616	0.0133333	-2.5045	0.0133333	-2.5661	0.0122222	-2.56965	0.0211111	-2.55046	0.0266894	0.015	0.00355729
210	ENSG00000177600	RPLP2	-2.85828	0.00111111	-2.76036	0.00111111	-2.82554	0.00222222	-2.83061	0.00111111	-2.8187	0.0359112	0.00138889	0.000481125
211	ENSG00000177666	PNPLA2	-2.49203	0.0144444	-2.4982	0.0122222	-2.48986	0.01	-2.38722	0.0188889	-2.46683	0.0460618	0.0138889	0.00328671
212	ENSG00000177683	THAP5	-2.4375	0.0166667	-2.19313	0.0277778	-2.49291	0.0155556	-2.44417	0.0255556	-2.39193	0.116752	0.0213889	0.00535038
213	ENSG00000177732	SOX12	-2.67076	0.0133333	-2.58067	0.0311111	-2.72223	0.0177778	-2.55098	0.0266667	-2.63116	0.0686317	0.0222222	0.00702728
214	ENSG00000177791	MYOZ1	-2.26697	0.00888889	-2.26381	0.00444444	-2.33361	0.00333333	-2.32914	0.00444444	-2.29838	0.0330514	0.00527778	0.00213365
215	ENSG00000177879	AP3S1	-3.17718	0.00111111	-3.02405	0.00333333	-3.18051	0.00666667	-3.13921	0.00666667	-3.13024	0.0634175	0.00444444	0.00235702
216	ENSG00000178078	STAP2	-2.15231	0.021309	-2.16762	0.0144444	-2.19877	0.0276982	-2.15028	0.0222222	-2.16724	0.0193987	0.0214185	0.00470983
217	ENSG00000178226	PRSS36	-2.13789	0.0244444	-2.2624	0.0266667	-2.14857	0.0277778	-2.08056	0.0388889	-2.15735	0.0659322	0.0294444	0.00558326
218	ENSG00000178307	TMEM11	-2.2772	0.00666667	-2.25778	0.00666667	-2.29111	0.00666667	-2.19532	0.0222222	-2.25535	0.0366254	0.0105556	0.00673575
219	ENSG00000178409	BEND3	-2.17592	0.0411111	-2.16568	0.0412917	-2.13017	0.0366667	-2.11818	0.0466667	-2.14748	0.0239682	0.041434	0.00354375
220	ENSG00000178538	CA8	-2.40737	0.00777778	-2.42449	0.00777778	-2.41044	0.00906344	-2.4377	0.00888889	-2.42	0.0120849	0.00837697	0.000602364
221	ENSG00000178996	SNX18	-2.18681	0.0433333	-2.22348	0.04	-2.19818	0.0388889	-2.40267	0.04	-2.25279	0.0875453	0.0405556	0.00166667
222	ENSG00000179833	SERTAD2	-2.52527	0.0322222	-2.46678	0.0377778	-2.46509	0.0377778	-2.63061	0.02	-2.52193	0.0672577	0.0319444	0.00725952
223	ENSG00000181322	NME9	-2.52387	0.0366667	-2.63814	0.0333333	-2.51912	0.0322222	-2.8802	0.0177778	-2.64033	0.146455	0.03	0.00724356
224	ENSG00000181350	LRRC75A	-2.64014	0.0444444	-2.72323	0.0211111	-2.66517	0.0233333	-2.60222	0.0388889	-2.65769	0.0439781	0.0319444	0.00994972
225	ENSG00000181378	CFAP65	-2.36295	0.0233333	-2.30353	0.0433333	-2.33887	0.0366667	-2.67357	0.0188889	-2.41973	0.14807	0.0305556	0.00986013
226	ENSG00000181409	AATK	-2.47432	0.02	-2.34824	0.0366667	-2.45188	0.0255556	-2.44457	0.0322222	-2.42975	0.0483241	0.0286111	0.00635255
227	ENSG00000181610	MRPS23	-2.7958	0.00777778	-2.7674	0.0166667	-2.79628	0.0127592	-2.80272	0.00937012	-2.79055	0.0136438	0.0116434	0.00341281
228	ENSG00000181625	SLX1B	-2.55438	0.0155556	-2.66705	0.00666667	-2.55551	0.0166667	-2.65885	0.0133333	-2.60895	0.0540817	0.0130556	0.00387896
229	ENSG00000181656	GPR88	-3.06387	0.00333333	-3.03446	0.00666667	-3.06731	0.00444444	-3.0104	0.00888889	-3.04401	0.0232262	0.00583333	0.00213365
230	ENSG00000181744	DIPK2A	-2.52431	0.0322222	-2.57229	0.03	-2.55908	0.0255556	-2.75779	0.0322407	-2.60337	0.0908637	0.0300046	0.00272544
231	ENSG00000183778	B3GALT5	2.51373	0.0233333	2.67162	0.0111111	2.63609	0.0177778	2.93349	0.0155556	2.68873	0.152967	0.0169444	0.00440083
232	ENSG00000183978	COA3	2.67289	0.02	2.67133	0.0122222	2.66265	0.0144444	3.05005	0.00666667	2.76423	0.165064	0.0133333	0.00477907
233	ENSG00000184216	IRAK1	2.2929	0.0255556	2.26193	0.0344444	2.2685	0.0254003	2.31685	0.0322222	2.28505	0.0216874	0.0294056	0.00400588
234	ENSG00000185420	SMYD3	-2.29354	0.0455556	-2.38972	0.0211111	-2.43475	0.0266667	-2.65425	0.0133333	-2.44307	0.132166	0.0266667	0.0118894
235	ENSG00000185442	FAM174B	-2.63215	0.0188889	-2.57897	0.0244444	-2.62955	0.0222222	-2.72123	0.0211111	-2.64048	0.0512195	0.0216667	0.00200308
236	ENSG00000185813	PCYT2	-2.91917	0.0122222	-2.74246	0.0333333	-2.8484	0.0238589	-2.91371	0.0177778	-2.85594	0.0711865	0.0217981	0.00782894
237	ENSG00000185875	THNSL1	-2.68445	0.0366667	-2.5547	0.0388889	-2.57891	0.0487535	-2.45086	0.0411111	-2.56723	0.083032	0.041355	0.00455134
238	ENSG00000185896	LAMP1	-2.98301	0.0222222	-2.80424	0.0244444	-3.01239	0.0277778	-2.80356	0.032636	-2.9008	0.0974558	0.0267701	0.0039216
239	ENSG00000185909	KLHDC8B	-3.16218	0.0222222	-3.03272	0.0266667	-3.18153	0.0244444	-2.8703	0.0355556	-3.06168	0.124427	0.0272222	0.00506135
240	ENSG00000185946	RNPC3	-2.97741	0.0133333	-2.98552	0.0133333	-3.14941	0.00753138	-3.10994	0.0142232	-3.05557	0.0754614	0.0121053	0.00266563
241	ENSG00000185963	BICD2	-3.10323	0.011988	-3.07133	0.00986547	-3.19094	0.00888889	-3.05745	0.0150442	-3.10574	0.0519147	0.0114467	0.00235998
242	ENSG00000186073	CDIN1	-2.52073	0.04	-2.59624	0.03	-2.60403	0.0266667	-2.65868	0.0333333	-2.59492	0.0491293	0.0325	0.00493007
243	ENSG00000186074	CD300LF	-3.94118	0.0144444	-4.00651	0.00888889	-3.90714	0.0133333	-4.20597	0.0111111	-4.0152	0.115784	0.0119444	0.00213365
244	ENSG00000186106	ANKRD46	-3.33675	0.0111111	-3.21443	0.0122222	-3.34406	0.0117754	-3.3506	0.01	-3.31146	0.0562358	0.0112772	0.000836669
245	ENSG00000186111	PIP5K1C	-3.53295	0.02	-3.51536	0.0233645	-3.5188	0.0153425	-3.38194	0.0188889	-3.48726	0.0611642	0.019399	0.00286365
246	ENSG00000186132	C2orf76	-2.74699	0.0318203	-2.84131	0.0377778	-2.84721	0.03	-2.82933	0.0422222	-2.81621	0.040479	0.0354551	0.00485177
247	ENSG00000186141	POLR3C	-3.00098	0.0111111	-3.02515	0.0122222	-3.01607	0.0104112	-3.07438	0.00777778	-3.02914	0.0275056	0.0103806	0.00163561
248	ENSG00000186153	WWOX	-3.64775	0.00666667	-3.68536	0.00333333	-3.66625	0.00780107	-3.3313	0.0155556	-3.58267	0.145736	0.00833916	0.00447832
249	ENSG00000186187	ZNRF1	-3.45874	0.00444444	-3.44886	0.00333333	-3.47425	0.00444444	-3.51802	0.00333333	-3.47497	0.0264515	0.00388889	0.000555556
250	ENSG00000186193	SAPCD2	-3.41887	0.0277778	-3.49137	0.03	-3.30553	0.0344444	-3.60937	0.03	-3.45628	0.110448	0.0305556	0.00242161
251	ENSG00000186212	SOWAHB	-3.91855	0.00777778	-3.80204	0.00888889	-3.87153	0.0133333	-3.56783	0.02	-3.78999	0.134792	0.0125	0.00480323
252	ENSG00000186222	BLOC1S4	-4.13131	0.000555556	-4.17512	0.00333333	-4.08889	0.00333333	-3.98983	0.00333333	-4.09629	0.0686076	0.00263889	0.00120281
253	ENSG00000186283	TOR3A	-2.89543	0.0166667	-2.91192	0.00333333	-2.92422	0.0133333	-2.98906	0.0111111	-2.93016	0.035507	0.0111111	0.00490653
254	ENSG00000186314	PRELID2	-2.75489	0.0311111	-2.60678	0.0244444	-2.71884	0.0244444	-2.80759	0.0277778	-2.72203	0.0736442	0.0269444	0.00276385
255	ENSG00000186350	RXRA	-2.6741	0.0155556	-2.64923	0.0166667	-2.63442	0.0177778	-2.63607	0.0177778	-2.64846	0.0158804	0.0169444	0.000921285
256	ENSG00000186625	KATNA1	-2.91524	0.00666667	-2.96409	0.00444444	-2.91291	0.00222222	-3.23359	0.00222222	-3.00646	0.132717	0.00388889	0.00184257
257	ENSG00000188243	COMMD6	-2.48526	0.0322222	-2.43614	0.0444444	-2.47297	0.0422222	-2.73197	0.0311111	-2.53159	0.117096	0.0375	0.0058991
258	ENSG00000196419	XRCC6	2.19612	0.02	2.31331	0.00888889	2.23855	0.01	2.32371	0.0144444	2.26792	0.0528916	0.0133333	0.00437445
259	ENSG00000196569	LAMA2	2.13545	0.04	2.20466	0.0244444	2.1145	0.0322222	2.16781	0.0322222	2.15561	0.0341	0.0322222	0.00549972
260	ENSG00000238227	TMEM250	-2.21388	0.0266667	-2.19824	0.0266667	-2.28026	0.02	-2.30629	0.0266667	-2.24967	0.0449085	0.025	0.00288675
261	ENSG00000288408	UBL7	2.69997	0.00444444	2.56322	0.0277778	2.74644	0.00666667	2.8686	0.00333333	2.71956	0.109272	0.0105556	0.0100154
262	ENSG00000288445	HPS5	2.58255	0.0122222	2.25851	0.03	2.43781	0.00888889	2.59485	0.0133333	2.46843	0.136025	0.0161111	0.00818384

## Sheet: Supplementary Data 6
Supplementary Data 6: List of genes whose expression was significantly correlated to longevity in each of the four models.
ID	Gene_id	Symbol	post.mean	pMCMC	Regulated	Model
1	ENSG00000159788	RGS12	-3.17514	0.000540833	down	Model 1
2	ENSG00000159958	TNFRSF13C	-3.30155	0.000555556	down	Model 1
3	ENSG00000160789	LMNA	-3.74643	0.000555556	down	Model 1
4	ENSG00000160447	PKN3	-4.5694	0.000555556	down	Model 1
5	ENSG00000160410	SHKBP1	-3.31657	0.000555556	down	Model 1
6	ENSG00000159842	ABR	-3.06373	0.000555556	down	Model 1
7	ENSG00000160799	CCDC12	-3.33875	0.000555556	down	Model 1
8	ENSG00000160688	FLAD1	-3.78308	0.000555556	down	Model 1
9	ENSG00000160460	SPTBN4	-3.89069	0.000555556	down	Model 1
10	ENSG00000160339	FCN2	-3.96306	0.000555556	down	Model 1
11	ENSG00000160007	ARHGAP35	-3.0085	0.000555556	down	Model 1
12	ENSG00000160293	VAV2	-3.59532	0.000555556	down	Model 1
13	ENSG00000160213	CSTB	-5.08838	0.000555556	down	Model 1
14	ENSG00000161180	CCDC116	-4.23795	0.000555556	down	Model 1
15	ENSG00000160299	PCNT	-3.66095	0.000555556	down	Model 1
16	ENSG00000186222	BLOC1S4	-4.13131	0.000555556	down	Model 1
17	ENSG00000160285	LSS	-3.3146	0.00102093	down	Model 1
18	ENSG00000159588	CCDC17	-3.37398	0.00111111	down	Model 1
19	ENSG00000160216	AGPAT3	-3.08646	0.00111111	down	Model 1
20	ENSG00000160226	CFAP410	-3.30135	0.00111111	down	Model 1
21	ENSG00000161270	NPHS1	-3.4194	0.00111111	down	Model 1
22	ENSG00000160256	FAM207A	-3.32296	0.00111111	down	Model 1
23	ENSG00000159921	GNE	-3.00788	0.00111111	down	Model 1
24	ENSG00000160593	JAML	-3.46761	0.00111111	down	Model 1
25	ENSG00000159761	C16orf86	-3.06446	0.00111111	down	Model 1
26	ENSG00000160282	FTCD	-3.12423	0.00111111	down	Model 1
27	ENSG00000160539	PLPP7	-3.61707	0.00111111	down	Model 1
28	ENSG00000160633	SAFB	-3.69208	0.00111111	down	Model 1
29	ENSG00000160801	PTH1R	-3.62034	0.00111111	down	Model 1
30	ENSG00000177879	AP3S1	-3.17718	0.00111111	down	Model 1
31	ENSG00000177600	RPLP2	-2.85828	0.00111111	down	Model 1
32	ENSG00000160685	ZBTB7B	-3.80613	0.00167574	down	Model 1
33	ENSG00000288250	TNNT3	2.86148	0.00222222	up	Model 1
34	ENSG00000160221	GATD3A	-2.85893	0.00222222	down	Model 1
35	ENSG00000160111	CPAMD8	-4.84266	0.00222222	down	Model 1
36	ENSG00000160654	CD3G	-3.9146	0.00222222	down	Model 1
37	ENSG00000160058	BSDC1	-3.23295	0.00222222	down	Model 1
38	ENSG00000159884	CCDC107	-3.58035	0.00222222	down	Model 1
39	ENSG00000161036	LRWD1	-3.27064	0.00222222	down	Model 1
40	ENSG00000160753	RUSC1	-3.40281	0.00222222	down	Model 1
41	ENSG00000160193	WDR4	-3.3967	0.00222222	down	Model 1
42	ENSG00000160716	CHRNB2	-3.51841	0.00222222	down	Model 1
43	ENSG00000177508	IRX3	-3.46209	0.00222222	down	Model 1
44	ENSG00000176532	PRR15	-2.73112	0.00222222	down	Model 1
45	ENSG00000159873	CCDC117	-2.74184	0.0031746	down	Model 1
46	ENSG00000065989	PDE4A	-3.01757	0.00333333	down	Model 1
47	ENSG00000147606	SLC26A7	-2.92546	0.00333333	down	Model 1
48	ENSG00000160678	S100A1	-2.67195	0.00333333	down	Model 1
49	ENSG00000160214	RRP1	-3.93819	0.00333333	down	Model 1
50	ENSG00000160208	RRP1B	-3.36518	0.00333333	down	Model 1
51	ENSG00000160131	VMA21	-3.08499	0.00333333	down	Model 1
52	ENSG00000160613	PCSK7	-3.07622	0.00333333	down	Model 1
53	ENSG00000159720	ATP6V0D1	-2.84462	0.00333333	down	Model 1
54	ENSG00000160055	TMEM234	-3.06739	0.00333333	down	Model 1
55	ENSG00000160446	ZDHHC12	-3.37205	0.00333333	down	Model 1
56	ENSG00000160588	MPZL3	-2.93284	0.00333333	down	Model 1
57	ENSG00000160714	UBE2Q1	-3.33535	0.00333333	down	Model 1
58	ENSG00000160188	RSPH1	-2.72566	0.00333333	down	Model 1
59	ENSG00000181656	GPR88	-3.06387	0.00333333	down	Model 1
60	ENSG00000120915	EPHX2	-2.74117	0.00444444	down	Model 1
61	ENSG00000160211	G6PD	-3.06591	0.00444444	down	Model 1
62	ENSG00000161381	PLXDC1	-2.99184	0.00444444	down	Model 1
63	ENSG00000159625	DRC7	-2.5271	0.00444444	down	Model 1
64	ENSG00000160191	PDE9A	-2.78496	0.00444444	down	Model 1
65	ENSG00000160255	ITGB2	-2.82699	0.00444444	down	Model 1
66	ENSG00000160877	NACC1	-3.4497	0.00444444	down	Model 1
67	ENSG00000160305	DIP2A	-3.03803	0.00444444	down	Model 1
68	ENSG00000160710	ADAR	-3.17031	0.00444444	down	Model 1
69	ENSG00000186187	ZNRF1	-3.45874	0.00444444	down	Model 1
70	ENSG00000171475	WIPF2	3.02496	0.00444444	up	Model 1
71	ENSG00000288408	UBL7	2.69997	0.00444444	up	Model 1
72	ENSG00000160917	CPSF4	-3.23498	0.00503525	down	Model 1
73	ENSG00000110031	LPXN	2.62612	0.00555556	up	Model 1
74	ENSG00000171316	CHD7	2.73997	0.00555556	up	Model 1
75	ENSG00000112337	SLC17A2	-2.68132	0.00555556	down	Model 1
76	ENSG00000160606	TLCD1	-2.75703	0.00555556	down	Model 1
77	ENSG00000159640	ACE	-2.73845	0.00555556	down	Model 1
78	ENSG00000160808	MYL3	-2.84509	0.00555556	down	Model 1
79	ENSG00000161031	PGLYRP2	-2.73238	0.00555556	down	Model 1
80	ENSG00000161671	EMC10	-3.29936	0.00555556	down	Model 1
81	ENSG00000160201	U2AF1	-2.73272	0.00555556	down	Model 1
82	ENSG00000160838	LRRC71	-2.90153	0.00555556	down	Model 1
83	ENSG00000161653	NAGS	-3.2642	0.00555556	down	Model 1
84	ENSG00000160218	TRAPPC10	-2.76306	0.00555556	down	Model 1
85	ENSG00000177105	RHOG	-2.49042	0.00555556	down	Model 1
86	ENSG00000177238	TRIM72	-3.13958	0.00555556	down	Model 1
87	ENSG00000065526	SPEN	-2.46468	0.00666667	down	Model 1
88	ENSG00000112494	UNC93A	-2.96448	0.00666667	down	Model 1
89	ENSG00000160392	C19orf47	-2.85274	0.00666667	down	Model 1
90	ENSG00000160703	NLRX1	-2.79681	0.00666667	down	Model 1
91	ENSG00000160791	CCR5	-2.92962	0.00666667	down	Model 1
92	ENSG00000167604	NFKBID	-3.09577	0.00666667	down	Model 1
93	ENSG00000178307	TMEM11	-2.2772	0.00666667	down	Model 1
94	ENSG00000186153	WWOX	-3.64775	0.00666667	down	Model 1
95	ENSG00000186625	KATNA1	-2.91524	0.00666667	down	Model 1
96	ENSG00000121297	TSHZ3	-2.70791	0.00777778	down	Model 1
97	ENSG00000121064	SCPEP1	-2.71156	0.00777778	down	Model 1
98	ENSG00000133943	DGLUCY	-2.40207	0.00777778	down	Model 1
99	ENSG00000135525	MAP7	-2.56445	0.00777778	down	Model 1
100	ENSG00000160087	UBE2J2	-2.84251	0.00777778	down	Model 1
101	ENSG00000161281	COX7A1	-3.28369	0.00777778	down	Model 1
102	ENSG00000161217	PCYT1A	-3.25444	0.00777778	down	Model 1
103	ENSG00000161082	CELF5	-2.72708	0.00777778	down	Model 1
104	ENSG00000162783	IER5	-3.22365	0.00777778	down	Model 1
105	ENSG00000167780	SOAT2	-2.74251	0.00777778	down	Model 1
106	ENSG00000177239	MAN1B1	-2.4694	0.00777778	down	Model 1
107	ENSG00000178538	CA8	-2.40737	0.00777778	down	Model 1
108	ENSG00000181610	MRPS23	-2.7958	0.00777778	down	Model 1
109	ENSG00000186212	SOWAHB	-3.91855	0.00777778	down	Model 1
110	ENSG00000187980	PLA2G2C	-2.47448	0.00777778	down	Model 1
111	ENSG00000171241	SHCBP1	2.82926	0.00777778	up	Model 1
112	ENSG00000159685	CHCHD6	-2.88076	0.00848806	down	Model 1
113	ENSG00000149639	SOGA1	-2.9907	0.00888889	down	Model 1
114	ENSG00000160408	ST6GALNAC6	-3.04368	0.00888889	down	Model 1
115	ENSG00000160360	GPSM1	-2.87425	0.00888889	down	Model 1
116	ENSG00000160199	PKNOX1	-2.84859	0.00888889	down	Model 1
117	ENSG00000160602	NEK8	-2.78018	0.00888889	down	Model 1
118	ENSG00000160190	SLC37A1	-2.76145	0.00888889	down	Model 1
119	ENSG00000159713	TPPP3	-2.60472	0.00888889	down	Model 1
120	ENSG00000160949	TONSL	-2.61089	0.00888889	down	Model 1
121	ENSG00000160570	DEDD2	-2.20055	0.00888889	down	Model 1
122	ENSG00000177791	MYOZ1	-2.26697	0.00888889	down	Model 1
123	ENSG00000128016	ZFP36	2.31207	0.00888889	up	Model 1
124	ENSG00000160445	ZER1	-3.13405	0.01	down	Model 1
125	ENSG00000161057	PSMC2	-2.6428	0.01	down	Model 1
126	ENSG00000161204	ABCF3	-2.9006	0.01	down	Model 1
127	ENSG00000160746	ANO10	-2.81178	0.01	down	Model 1
128	ENSG00000163606	CD200R1	-3.60622	0.01	down	Model 1
129	ENSG00000167874	TMEM88	-2.25589	0.01	down	Model 1
130	ENSG00000177459	ERICH5	-3.00944	0.01	down	Model 1
131	ENSG00000176714	CCDC121	-2.66203	0.01	down	Model 1
132	ENSG00000177565	TBL1XR1	-2.67732	0.01	down	Model 1
133	ENSG00000159461	AMFR	-2.34646	0.0111111	down	Model 1
134	ENSG00000161544	CYGB	-2.97133	0.0111111	down	Model 1
135	ENSG00000167588	GPD1	-2.61832	0.0111111	down	Model 1
136	ENSG00000167461	RAB8A	-3.19207	0.0111111	down	Model 1
137	ENSG00000174358	SLC6A19	2.92616	0.0111111	up	Model 1
138	ENSG00000177469	CAVIN1	-2.53654	0.0111111	down	Model 1
139	ENSG00000186106	ANKRD46	-3.33675	0.0111111	down	Model 1
140	ENSG00000186141	POLR3C	-3.00098	0.0111111	down	Model 1
141	ENSG00000049618	ARID1B	-2.77361	0.01177	down	Model 1
142	ENSG00000185963	BICD2	-3.10323	0.011988	down	Model 1
143	ENSG00000171467	ZNF318	2.55788	0.0122222	up	Model 1
144	ENSG00000171160	MORN4	2.44406	0.0122222	up	Model 1
145	ENSG00000288445	HPS5	2.58255	0.0122222	up	Model 1
146	ENSG00000161940	BCL6B	-2.89966	0.0122222	down	Model 1
147	ENSG00000159674	SPON2	-2.54275	0.0122222	down	Model 1
148	ENSG00000161618	ALDH16A1	-2.56878	0.0122222	down	Model 1
149	ENSG00000160691	SHC1	-2.90243	0.0122222	down	Model 1
150	ENSG00000185813	PCYT2	-2.91917	0.0122222	down	Model 1
151	ENSG00000186188	FFAR4	-3.30329	0.0122222	down	Model 1
152	ENSG00000132405	TBC1D14	-2.21895	0.0133333	down	Model 1
153	ENSG00000164171	ITGA2	-2.54953	0.0133333	down	Model 1
154	ENSG00000177732	SOX12	-2.67076	0.0133333	down	Model 1
155	ENSG00000177575	CD163	-2.5616	0.0133333	down	Model 1
156	ENSG00000185946	RNPC3	-2.97741	0.0133333	down	Model 1
157	ENSG00000171453	POLR1C	2.15148	0.0133333	up	Model 1
158	ENSG00000171757	LRRC34	2.51299	0.0133333	up	Model 1
159	ENSG00000160097	FNDC5	-2.49789	0.0144444	down	Model 1
160	ENSG00000160888	IER2	-2.96601	0.0144444	down	Model 1
161	ENSG00000177666	PNPLA2	-2.49203	0.0144444	down	Model 1
162	ENSG00000186074	CD300LF	-3.94118	0.0144444	down	Model 1
163	ENSG00000171723	GPHN	2.7459	0.0144444	up	Model 1
164	ENSG00000100360	IFT27	2.47189	0.0155556	up	Model 1
165	ENSG00000110002	VWA5A	2.70321	0.0155556	up	Model 1
166	ENSG00000172031	EPHX4	2.20792	0.0155556	up	Model 1
167	ENSG00000143493	INTS7	-2.21013	0.0155556	down	Model 1
168	ENSG00000160233	LRRC3	-2.90804	0.0155556	down	Model 1
169	ENSG00000161328	LRRC56	-2.97605	0.0155556	down	Model 1
170	ENSG00000160783	PMF1	-2.59785	0.0155556	down	Model 1
171	ENSG00000160051	IQCC	-2.79928	0.0155556	down	Model 1
172	ENSG00000160050	CCDC28B	-2.28989	0.0155556	down	Model 1
173	ENSG00000164219	PGGT1B	-2.17368	0.0155556	down	Model 1
174	ENSG00000181625	SLX1B	-2.55438	0.0155556	down	Model 1
175	ENSG00000186350	RXRA	-2.6741	0.0155556	down	Model 1
176	ENSG00000171408	PDE7B	2.55332	0.0166667	up	Model 1
177	ENSG00000160345	C9orf116	-2.61652	0.0166667	down	Model 1
178	ENSG00000161649	CD300LG	-3.28952	0.0166667	down	Model 1
179	ENSG00000160179	ABCG1	-2.20869	0.0166667	down	Model 1
180	ENSG00000161542	PRPSAP1	-2.92145	0.0166667	down	Model 1
181	ENSG00000177683	THAP5	-2.4375	0.0166667	down	Model 1
182	ENSG00000186283	TOR3A	-2.89543	0.0166667	down	Model 1
183	ENSG00000171724	VAT1L	2.14306	0.0177778	up	Model 1
184	ENSG00000175324	LSM1	2.50005	0.0177778	up	Model 1
185	ENSG00000064115	TM7SF3	-2.27116	0.0177778	down	Model 1
186	ENSG00000160818	GPATCH4	-2.6108	0.0177778	down	Model 1
187	ENSG00000160194	NDUFV3	-2.16651	0.0177778	down	Model 1
188	ENSG00000160049	DFFA	-2.76547	0.0177778	down	Model 1
189	ENSG00000159398	CES5A	-2.58666	0.0177778	down	Model 1
190	ENSG00000162365	CYP4A22	-3.14319	0.0177778	down	Model 1
191	ENSG00000177853	ZNF518A	-2.16588	0.0177778	down	Model 1
192	ENSG00000177150	FAM210A	-2.37493	0.0177778	down	Model 1
193	ENSG00000112144	CILK1	-2.44275	0.0188889	down	Model 1
194	ENSG00000140374	ETFA	-2.26688	0.0188889	down	Model 1
195	ENSG00000147202	DIAPH2	-3.35523	0.0188889	down	Model 1
196	ENSG00000160401	CFAP157	-2.65797	0.0188889	down	Model 1
197	ENSG00000160294	MCM3AP	-2.81379	0.0188889	down	Model 1
198	ENSG00000177125	ZBTB34	-2.21619	0.0188889	down	Model 1
199	ENSG00000185442	FAM174B	-2.63215	0.0188889	down	Model 1
200	ENSG00000078124	ACER3	2.21721	0.0188889	up	Model 1
201	ENSG00000270170	NCBP2AS2	3.13927	0.0188889	up	Model 1
202	ENSG00000100916	BRMS1L	2.39334	0.02	up	Model 1
203	ENSG00000110048	OSBP	2.29307	0.02	up	Model 1
204	ENSG00000110076	NRXN2	2.53986	0.02	up	Model 1
205	ENSG00000132530	XAF1	-2.38279	0.02	down	Model 1
206	ENSG00000132326	PER2	-2.40852	0.02	down	Model 1
207	ENSG00000159650	UROC1	-2.40316	0.02	down	Model 1
208	ENSG00000160679	CHTOP	-2.68154	0.02	down	Model 1
209	ENSG00000177556	ATOX1	-2.21086	0.02	down	Model 1
210	ENSG00000181409	AATK	-2.47432	0.02	down	Model 1
211	ENSG00000186111	PIP5K1C	-3.53295	0.02	down	Model 1
212	ENSG00000183978	COA3	2.67289	0.02	up	Model 1
213	ENSG00000196419	XRCC6	2.19612	0.02	up	Model 1
214	ENSG00000112320	SOBP	-2.42354	0.0211111	down	Model 1
215	ENSG00000126262	FFAR2	2.98275	0.0211111	up	Model 1
216	ENSG00000163930	BAP1	-2.46389	0.0211111	down	Model 1
217	ENSG00000171502	COL24A1	2.36274	0.0211111	up	Model 1
218	ENSG00000284495	MIEF2	2.69327	0.0211111	up	Model 1
219	ENSG00000178078	STAP2	-2.15231	0.021309	down	Model 1
220	ENSG00000185716	MOSMO	-2.84724	0.0215169	down	Model 1
221	ENSG00000097096	SYDE2	2.43332	0.0222222	up	Model 1
222	ENSG00000110060	PUS3	2.50468	0.0222222	up	Model 1
223	ENSG00000171462	DLK2	2.19507	0.0222222	up	Model 1
224	ENSG00000160209	PDXK	-2.43222	0.0222222	down	Model 1
225	ENSG00000160113	NR2F6	-2.87564	0.0222222	down	Model 1
226	ENSG00000177054	ZDHHC13	-2.12236	0.0222222	down	Model 1
227	ENSG00000177602	HASPIN	-2.63168	0.0222222	down	Model 1
228	ENSG00000185896	LAMP1	-2.98301	0.0222222	down	Model 1
229	ENSG00000185909	KLHDC8B	-3.16218	0.0222222	down	Model 1
230	ENSG00000160862	AZGP1	-2.571	0.0233333	down	Model 1
231	ENSG00000160972	PPP1R16A	-2.60729	0.0233333	down	Model 1
232	ENSG00000160310	PRMT2	-2.23936	0.0233333	down	Model 1
233	ENSG00000161896	IP6K3	-3.61542	0.0233333	down	Model 1
234	ENSG00000177519	RPRM	-2.20862	0.0233333	down	Model 1
235	ENSG00000177200	CHD9	-2.5648	0.0233333	down	Model 1
236	ENSG00000181378	CFAP65	-2.36295	0.0233333	down	Model 1
237	ENSG00000127870	RNF6	2.23086	0.0233333	up	Model 1
238	ENSG00000126749	EMG1	2.50135	0.0233333	up	Model 1
239	ENSG00000171243	SOSTDC1	2.57882	0.0233333	up	Model 1
240	ENSG00000171303	KCNK3	2.36625	0.0233333	up	Model 1
241	ENSG00000171604	CXXC5	2.38554	0.0233333	up	Model 1
242	ENSG00000183778	B3GALT5	2.51373	0.0233333	up	Model 1
243	ENSG00000163376	KBTBD8	-2.46408	0.0244444	down	Model 1
244	ENSG00000160867	FGFR4	-2.57803	0.0244444	down	Model 1
245	ENSG00000164327	RICTOR	-2.20047	0.0244444	down	Model 1
246	ENSG00000160145	KALRN	-2.31416	0.0244444	down	Model 1
247	ENSG00000178226	PRSS36	-2.13789	0.0244444	down	Model 1
248	ENSG00000012504	NR1H4	2.22747	0.0244444	up	Model 1
249	ENSG00000112299	VNN1	-2.77695	0.0255556	down	Model 1
250	ENSG00000126895	AVPR2	2.5642	0.0255556	up	Model 1
251	ENSG00000132554	RGS22	-2.38984	0.0255556	down	Model 1
252	ENSG00000135622	SEMA4F	-2.18737	0.0255556	down	Model 1
253	ENSG00000139289	PHLDA1	-2.34778	0.0255556	down	Model 1
254	ENSG00000140265	ZSCAN29	-2.22798	0.0255556	down	Model 1
255	ENSG00000155508	CNOT8	-2.30551	0.0255556	down	Model 1
256	ENSG00000159784	FAM131B	-2.28111	0.0255556	down	Model 1
257	ENSG00000161547	SRSF2	-2.62272	0.0255556	down	Model 1
258	ENSG00000162592	CCDC27	-2.64004	0.0255556	down	Model 1
259	ENSG00000167522	ANKRD11	-2.53726	0.0255556	down	Model 1
260	ENSG00000184216	IRAK1	2.2929	0.0255556	up	Model 1
261	ENSG00000099337	KCNK6	2.32359	0.0266667	up	Model 1
262	ENSG00000119729	RHOQ	2.87506	0.0266667	up	Model 1
263	ENSG00000171100	MTM1	2.4917	0.0266667	up	Model 1
264	ENSG00000171476	HOPX	2.30908	0.0266667	up	Model 1
265	ENSG00000174748	RPL15	2.45722	0.0266667	up	Model 1
266	ENSG00000057657	PRDM1	-2.44785	0.0266667	down	Model 1
267	ENSG00000238227	TMEM250	-2.21388	0.0266667	down	Model 1
268	ENSG00000171105	INSR	2.57372	0.0277778	up	Model 1
269	ENSG00000285098	CLDN23	2.97747	0.0277778	up	Model 1
270	ENSG00000065457	ADAT1	-2.30248	0.0277778	down	Model 1
271	ENSG00000090447	TFAP4	-2.36823	0.0277778	down	Model 1
272	ENSG00000159189	C1QC	-2.27524	0.0277778	down	Model 1
273	ENSG00000160712	IL6R	-2.49532	0.0277778	down	Model 1
274	ENSG00000186193	SAPCD2	-3.41887	0.0277778	down	Model 1
275	ENSG00000008056	SYN1	2.40372	0.0288889	up	Model 1
276	ENSG00000110799	VWF	2.35606	0.0288889	up	Model 1
277	ENSG00000121281	ADCY7	-2.44866	0.029304	down	Model 1
278	ENSG00000121068	TBX2	-2.32295	0.03	down	Model 1
279	ENSG00000161533	ACOX1	-2.65406	0.03	down	Model 1
280	ENSG00000186197	EDARADD	-2.87075	0.03	down	Model 1
281	ENSG00000126467	TSKS	2.78157	0.0311111	up	Model 1
282	ENSG00000160953	PWWP3A	-2.56258	0.0311111	down	Model 1
283	ENSG00000186314	PRELID2	-2.75489	0.0311111	down	Model 1
284	ENSG00000186132	C2orf76	-2.74699	0.0318203	down	Model 1
285	ENSG00000160584	SIK3	-2.30023	0.0322222	down	Model 1
286	ENSG00000174851	YIF1A	2.49005	0.0322222	up	Model 1
287	ENSG00000177409	SAMD9L	-2.57366	0.0322222	down	Model 1
288	ENSG00000181744	DIPK2A	-2.52431	0.0322222	down	Model 1
289	ENSG00000179833	SERTAD2	-2.52527	0.0322222	down	Model 1
290	ENSG00000188243	COMMD6	-2.48526	0.0322222	down	Model 1
291	ENSG00000143384	MCL1	-2.30176	0.0333333	down	Model 1
292	ENSG00000164330	EBF1	-2.41687	0.0333333	down	Model 1
293	ENSG00000181291	TMEM132E	-2.46872	0.0333333	down	Model 1
294	ENSG00000177733	HNRNPA0	-2.19975	0.0333333	down	Model 1
295	ENSG00000185760	KCNQ5	-2.69438	0.0333333	down	Model 1
296	ENSG00000101003	GINS1	2.38745	0.0333333	up	Model 1
297	ENSG00000110057	UNC93B1	2.40407	0.0333333	up	Model 1
298	ENSG00000110077	MS4A6A	2.48542	0.0333333	up	Model 1
299	ENSG00000174808	BTC	2.82171	0.0333333	up	Model 1
300	ENSG00000159479	MED8	-2.2011	0.0343039	down	Model 1
301	ENSG00000061455	PRDM6	-2.5422	0.0344444	down	Model 1
302	ENSG00000160741	CRTC2	-2.47994	0.0344444	down	Model 1
303	ENSG00000160951	PTGER1	-2.40007	0.0344444	down	Model 1
304	ENSG00000177606	JUN	-2.23866	0.0344444	down	Model 1
305	ENSG00000011304	PTBP1	2.38538	0.0344444	up	Model 1
306	ENSG00000110107	PRPF19	2.42394	0.0355556	up	Model 1
307	ENSG00000163918	RFC4	-2.12447	0.0355556	down	Model 1
308	ENSG00000065518	NDUFB4	-2.19307	0.0366667	down	Model 1
309	ENSG00000065361	ERBB3	-2.10995	0.0366667	down	Model 1
310	ENSG00000131944	FAAP24	-2.13746	0.0366667	down	Model 1
311	ENSG00000159871	LYPD5	-2.50894	0.0366667	down	Model 1
312	ENSG00000160803	UBQLN4	-2.16368	0.0366667	down	Model 1
313	ENSG00000163545	NUAK2	-2.16397	0.0366667	down	Model 1
314	ENSG00000181322	NME9	-2.52387	0.0366667	down	Model 1
315	ENSG00000185875	THNSL1	-2.68445	0.0366667	down	Model 1
316	ENSG00000162236	STX5	-2.26144	0.0366804	down	Model 1
317	ENSG00000099800	TIMM13	2.17349	0.0377778	up	Model 1
318	ENSG00000171345	KRT19	2.23272	0.0377778	up	Model 1
319	ENSG00000281244	ADAMTS13	2.39875	0.0377778	up	Model 1
320	ENSG00000160223	ICOSLG	-2.22049	0.0377778	down	Model 1
321	ENSG00000160013	PTGIR	-2.43972	0.0377778	down	Model 1
322	ENSG00000167671	UBXN6	-2.39516	0.0377778	down	Model 1
323	ENSG00000186298	PPP1CC	-2.32561	0.0378788	down	Model 1
324	ENSG00000061656	SPAG4	-2.14577	0.04	down	Model 1
325	ENSG00000110777	POU2AF1	2.42386	0.04	up	Model 1
326	ENSG00000126861	OMG	2.74515	0.04	up	Model 1
327	ENSG00000171533	MAP6	2.17553	0.04	up	Model 1
328	ENSG00000186073	CDIN1	-2.52073	0.04	down	Model 1
329	ENSG00000196569	LAMA2	2.13545	0.04	up	Model 1
330	ENSG00000028137	TNFRSF1B	2.14151	0.0411111	up	Model 1
331	ENSG00000139546	TARBP2	-2.35011	0.0411111	down	Model 1
332	ENSG00000178409	BEND3	-2.17592	0.0411111	down	Model 1
333	ENSG00000087495	PHACTR3	-2.13239	0.0422222	down	Model 1
334	ENSG00000110171	TRIM3	2.47387	0.0422222	up	Model 1
335	ENSG00000163877	SNIP1	-2.17064	0.0422222	down	Model 1
336	ENSG00000171045	TSNARE1	3.37703	0.0433333	up	Model 1
337	ENSG00000157833	GAREM2	-2.19579	0.0433333	down	Model 1
338	ENSG00000178996	SNX18	-2.18681	0.0433333	down	Model 1
339	ENSG00000132549	VPS13B	-2.24373	0.0444444	down	Model 1
340	ENSG00000141027	NCOR1	-2.19774	0.0444444	down	Model 1
341	ENSG00000143502	SUSD4	-2.11529	0.0444444	down	Model 1
342	ENSG00000161513	FDXR	-2.35002	0.0444444	down	Model 1
343	ENSG00000181350	LRRC75A	-2.64014	0.0444444	down	Model 1
344	ENSG00000185883	ATP6V0C	-2.55037	0.0444444	down	Model 1
345	ENSG00000100842	EFS	2.29621	0.0444444	up	Model 1
346	ENSG00000110888	CAPRIN2	2.27331	0.0455556	up	Model 1
347	ENSG00000161609	KASH5	-2.5581	0.0455556	down	Model 1
348	ENSG00000174640	SLCO2A1	2.38345	0.0455556	up	Model 1
349	ENSG00000185420	SMYD3	-2.29354	0.0455556	down	Model 1
350	ENSG00000174437	ATP2A2	2.2315	0.0466667	up	Model 1
351	ENSG00000174744	BRMS1	2.69436	0.0466667	up	Model 1
352	ENSG00000181631	P2RY13	-2.54461	0.0466667	down	Model 1
353	ENSG00000072849	DERL2	2.11443	0.0477778	up	Model 1
354	ENSG00000120907	ADRA1A	-2.23543	0.0477778	down	Model 1
355	ENSG00000151025	GPR158	-2.18191	0.0477778	down	Model 1
356	ENSG00000155744	FAM126B	-2.16563	0.0477778	down	Model 1
357	ENSG00000163888	CAMK2N2	-2.37962	0.0477778	down	Model 1
358	ENSG00000167515	TRAPPC2L	-2.36894	0.0477778	down	Model 1
359	ENSG00000181472	ZBTB2	-2.19837	0.0477778	down	Model 1
360	ENSG00000161203	AP2M1	-2.21713	0.0488889	down	Model 1
361	ENSG00000161813	LARP4	-2.53199	0.0488889	down	Model 1
362	ENSG00000167608	TMC4	-2.52312	0.0488889	down	Model 1
363	ENSG00000177363	LRRN4CL	-2.41941	0.0488889	down	Model 1
364	ENSG00000186205	MTARC1	-2.42437	0.0488889	down	Model 1
365	ENSG00000110108	TMEM109	2.25728	0.0488889	up	Model 1
366	ENSG00000117425	PTCH2	-2.76358	0.0494624	down	Model 1
1	ENSG00000160214	RRP1	-4.02985	0.000555556	down	Model 2
2	ENSG00000160688	FLAD1	-3.71483	0.000555556	down	Model 2
3	ENSG00000160447	PKN3	-4.54055	0.000555556	down	Model 2
4	ENSG00000160789	LMNA	-3.62072	0.000555556	down	Model 2
5	ENSG00000160460	SPTBN4	-3.79797	0.000555556	down	Model 2
6	ENSG00000160593	JAML	-3.51413	0.000555556	down	Model 2
7	ENSG00000160007	ARHGAP35	-3.02299	0.000555556	down	Model 2
8	ENSG00000160539	PLPP7	-3.55838	0.000555556	down	Model 2
9	ENSG00000160799	CCDC12	-3.24224	0.000555556	down	Model 2
10	ENSG00000160213	CSTB	-5.19023	0.000555556	down	Model 2
11	ENSG00000160193	WDR4	-3.3699	0.000555556	down	Model 2
12	ENSG00000160299	PCNT	-3.54265	0.000555556	down	Model 2
13	ENSG00000161180	CCDC116	-4.23998	0.000555556	down	Model 2
14	ENSG00000160285	LSS	-3.2617	0.000555556	down	Model 2
15	ENSG00000160685	ZBTB7B	-3.87914	0.000555556	down	Model 2
16	ENSG00000160753	RUSC1	-3.46258	0.000555556	down	Model 2
17	ENSG00000160801	PTH1R	-3.62229	0.000555556	down	Model 2
18	ENSG00000159588	CCDC17	-3.37821	0.00111111	down	Model 2
19	ENSG00000160111	CPAMD8	-4.92203	0.00111111	down	Model 2
20	ENSG00000160058	BSDC1	-3.29122	0.00111111	down	Model 2
21	ENSG00000160654	CD3G	-3.79176	0.00111111	down	Model 2
22	ENSG00000160221	GATD3A	-2.88074	0.00111111	down	Model 2
23	ENSG00000160339	FCN2	-3.88563	0.00111111	down	Model 2
24	ENSG00000160191	PDE9A	-2.67371	0.00111111	down	Model 2
25	ENSG00000160633	SAFB	-3.58367	0.00111111	down	Model 2
26	ENSG00000160188	RSPH1	-2.80791	0.00111111	down	Model 2
27	ENSG00000159640	ACE	-2.8229	0.00111111	down	Model 2
28	ENSG00000159884	CCDC107	-3.68558	0.00111111	down	Model 2
29	ENSG00000159788	RGS12	-3.14558	0.00111111	down	Model 2
30	ENSG00000160256	FAM207A	-3.20017	0.00111111	down	Model 2
31	ENSG00000177600	RPLP2	-2.76036	0.00111111	down	Model 2
32	ENSG00000112494	UNC93A	-2.93943	0.00222222	down	Model 2
33	ENSG00000160211	G6PD	-3.03188	0.00222222	down	Model 2
34	ENSG00000160226	CFAP410	-3.24542	0.00222222	down	Model 2
35	ENSG00000160208	RRP1B	-3.18755	0.00222222	down	Model 2
36	ENSG00000160216	AGPAT3	-2.9451	0.00222222	down	Model 2
37	ENSG00000160055	TMEM234	-3.1633	0.00222222	down	Model 2
38	ENSG00000159842	ABR	-3.10531	0.00222222	down	Model 2
39	ENSG00000160410	SHKBP1	-3.25047	0.00222222	down	Model 2
40	ENSG00000161671	EMC10	-3.16496	0.00222222	down	Model 2
41	ENSG00000159958	TNFRSF13C	-3.31995	0.00222222	down	Model 2
42	ENSG00000160282	FTCD	-3.12732	0.00222222	down	Model 2
43	ENSG00000160917	CPSF4	-3.14899	0.00222222	down	Model 2
44	ENSG00000160305	DIP2A	-3.02977	0.00222222	down	Model 2
45	ENSG00000160293	VAV2	-3.65117	0.00222222	down	Model 2
46	ENSG00000135525	MAP7	-2.51489	0.00333333	down	Model 2
47	ENSG00000160131	VMA21	-3.04572	0.00333333	down	Model 2
48	ENSG00000159873	CCDC117	-2.72352	0.00333333	down	Model 2
49	ENSG00000159921	GNE	-3.04838	0.00333333	down	Model 2
50	ENSG00000161031	PGLYRP2	-2.72604	0.00333333	down	Model 2
51	ENSG00000160087	UBE2J2	-2.81279	0.00333333	down	Model 2
52	ENSG00000160716	CHRNB2	-3.50001	0.00333333	down	Model 2
53	ENSG00000160877	NACC1	-3.44884	0.00333333	down	Model 2
54	ENSG00000177879	AP3S1	-3.02405	0.00333333	down	Model 2
55	ENSG00000186222	BLOC1S4	-4.17512	0.00333333	down	Model 2
56	ENSG00000186283	TOR3A	-2.91192	0.00333333	down	Model 2
57	ENSG00000186153	WWOX	-3.68536	0.00333333	down	Model 2
58	ENSG00000186187	ZNRF1	-3.44886	0.00333333	down	Model 2
59	ENSG00000160408	ST6GALNAC6	-3.10065	0.00442723	down	Model 2
60	ENSG00000121064	SCPEP1	-2.62011	0.00444444	down	Model 2
61	ENSG00000147606	SLC26A7	-2.83959	0.00444444	down	Model 2
62	ENSG00000160606	TLCD1	-2.71408	0.00444444	down	Model 2
63	ENSG00000160255	ITGB2	-2.81699	0.00444444	down	Model 2
64	ENSG00000160714	UBE2Q1	-3.11459	0.00444444	down	Model 2
65	ENSG00000160679	CHTOP	-2.78162	0.00444444	down	Model 2
66	ENSG00000160190	SLC37A1	-2.75943	0.00444444	down	Model 2
67	ENSG00000160602	NEK8	-2.77497	0.00444444	down	Model 2
68	ENSG00000161217	PCYT1A	-3.23218	0.00444444	down	Model 2
69	ENSG00000160218	TRAPPC10	-2.73407	0.00444444	down	Model 2
70	ENSG00000177238	TRIM72	-3.08524	0.00444444	down	Model 2
71	ENSG00000177105	RHOG	-2.47824	0.00444444	down	Model 2
72	ENSG00000177791	MYOZ1	-2.26381	0.00444444	down	Model 2
73	ENSG00000186625	KATNA1	-2.96409	0.00444444	down	Model 2
74	ENSG00000110031	LPXN	2.73268	0.00555556	up	Model 2
75	ENSG00000110076	NRXN2	2.72039	0.00555556	up	Model 2
76	ENSG00000126749	EMG1	2.70602	0.00555556	up	Model 2
77	ENSG00000160097	FNDC5	-2.48998	0.00555556	down	Model 2
78	ENSG00000161036	LRWD1	-3.15325	0.00555556	down	Model 2
79	ENSG00000159761	C16orf86	-3.1769	0.00555556	down	Model 2
80	ENSG00000160703	NLRX1	-2.76231	0.00555556	down	Model 2
81	ENSG00000161653	NAGS	-3.20473	0.00555556	down	Model 2
82	ENSG00000160710	ADAR	-2.97354	0.00555556	down	Model 2
83	ENSG00000160446	ZDHHC12	-3.32205	0.00555556	down	Model 2
84	ENSG00000167604	NFKBID	-3.00833	0.00555556	down	Model 2
85	ENSG00000177508	IRX3	-3.41273	0.00555556	down	Model 2
86	ENSG00000171475	WIPF2	2.97151	0.00666667	up	Model 2
87	ENSG00000112337	SLC17A2	-2.76338	0.00666667	down	Model 2
88	ENSG00000149639	SOGA1	-2.9092	0.00666667	down	Model 2
89	ENSG00000159625	DRC7	-2.52398	0.00666667	down	Model 2
90	ENSG00000160791	CCR5	-2.86179	0.00666667	down	Model 2
91	ENSG00000160613	PCSK7	-3.00385	0.00666667	down	Model 2
92	ENSG00000178307	TMEM11	-2.25778	0.00666667	down	Model 2
93	ENSG00000181656	GPR88	-3.03446	0.00666667	down	Model 2
94	ENSG00000176532	PRR15	-2.71985	0.00666667	down	Model 2
95	ENSG00000181625	SLX1B	-2.66705	0.00666667	down	Model 2
96	ENSG00000064115	TM7SF3	-2.32825	0.00777778	down	Model 2
97	ENSG00000065989	PDE4A	-3.0031	0.00777778	down	Model 2
98	ENSG00000065526	SPEN	-2.43352	0.00777778	down	Model 2
99	ENSG00000121297	TSHZ3	-2.81419	0.00777778	down	Model 2
100	ENSG00000120915	EPHX2	-2.53097	0.00777778	down	Model 2
101	ENSG00000160445	ZER1	-3.1871	0.00777778	down	Model 2
102	ENSG00000161270	NPHS1	-3.20687	0.00777778	down	Model 2
103	ENSG00000159713	TPPP3	-2.61592	0.00777778	down	Model 2
104	ENSG00000177565	TBL1XR1	-2.78635	0.00777778	down	Model 2
105	ENSG00000178538	CA8	-2.42449	0.00777778	down	Model 2
106	ENSG00000159720	ATP6V0D1	-2.8114	0.00843882	down	Model 2
107	ENSG00000160808	MYL3	-2.90896	0.00888889	down	Model 2
108	ENSG00000160588	MPZL3	-2.97059	0.00888889	down	Model 2
109	ENSG00000160199	PKNOX1	-2.91085	0.00888889	down	Model 2
110	ENSG00000160392	C19orf47	-2.77165	0.00888889	down	Model 2
111	ENSG00000160838	LRRC71	-2.80648	0.00888889	down	Model 2
112	ENSG00000186212	SOWAHB	-3.80204	0.00888889	down	Model 2
113	ENSG00000186074	CD300LF	-4.00651	0.00888889	down	Model 2
114	ENSG00000174358	SLC6A19	3.20196	0.00888889	up	Model 2
115	ENSG00000196419	XRCC6	2.31331	0.00888889	up	Model 2
116	ENSG00000185963	BICD2	-3.07133	0.00986547	down	Model 2
117	ENSG00000110002	VWA5A	2.8173	0.01	up	Model 2
118	ENSG00000160678	S100A1	-2.60026	0.01	down	Model 2
119	ENSG00000159461	AMFR	-2.29359	0.01	down	Model 2
120	ENSG00000160360	GPSM1	-2.88492	0.01	down	Model 2
121	ENSG00000160783	PMF1	-2.64636	0.01	down	Model 2
122	ENSG00000160294	MCM3AP	-2.74495	0.01	down	Model 2
123	ENSG00000161544	CYGB	-2.85835	0.01	down	Model 2
124	ENSG00000159674	SPON2	-2.48772	0.01	down	Model 2
125	ENSG00000160949	TONSL	-2.50139	0.01	down	Model 2
126	ENSG00000160888	IER2	-3.02986	0.01	down	Model 2
127	ENSG00000163606	CD200R1	-3.6264	0.01	down	Model 2
128	ENSG00000171723	GPHN	2.61403	0.01	up	Model 2
129	ENSG00000177150	FAM210A	-2.3906	0.01	down	Model 2
130	ENSG00000110048	OSBP	2.42957	0.0111111	up	Model 2
131	ENSG00000161204	ABCF3	-2.83788	0.0111111	down	Model 2
132	ENSG00000160691	SHC1	-2.93645	0.0111111	down	Model 2
133	ENSG00000167780	SOAT2	-2.59666	0.0111111	down	Model 2
134	ENSG00000183778	B3GALT5	2.67162	0.0111111	up	Model 2
135	ENSG00000162783	IER5	-3.12842	0.0121017	down	Model 2
136	ENSG00000126262	FFAR2	3.07189	0.0122222	up	Model 2
137	ENSG00000171241	SHCBP1	2.8716	0.0122222	up	Model 2
138	ENSG00000183978	COA3	2.67133	0.0122222	up	Model 2
139	ENSG00000160051	IQCC	-2.87422	0.0122222	down	Model 2
140	ENSG00000161381	PLXDC1	-2.93505	0.0122222	down	Model 2
141	ENSG00000160746	ANO10	-2.67985	0.0122222	down	Model 2
142	ENSG00000160113	NR2F6	-2.99931	0.0122222	down	Model 2
143	ENSG00000177666	PNPLA2	-2.4982	0.0122222	down	Model 2
144	ENSG00000177469	CAVIN1	-2.5361	0.0122222	down	Model 2
145	ENSG00000186106	ANKRD46	-3.21443	0.0122222	down	Model 2
146	ENSG00000186141	POLR3C	-3.02515	0.0122222	down	Model 2
147	ENSG00000112144	CILK1	-2.28811	0.0133333	down	Model 2
148	ENSG00000133943	DGLUCY	-2.29994	0.0133333	down	Model 2
149	ENSG00000161896	IP6K3	-3.49303	0.0133333	down	Model 2
150	ENSG00000177239	MAN1B1	-2.36018	0.0133333	down	Model 2
151	ENSG00000177575	CD163	-2.5045	0.0133333	down	Model 2
152	ENSG00000185946	RNPC3	-2.98552	0.0133333	down	Model 2
153	ENSG00000187980	PLA2G2C	-2.31268	0.0133333	down	Model 2
154	ENSG00000126895	AVPR2	2.59408	0.0133333	up	Model 2
155	ENSG00000160345	C9orf116	-2.61124	0.0133607	down	Model 2
156	ENSG00000143493	INTS7	-2.3156	0.0144444	down	Model 2
157	ENSG00000161618	ALDH16A1	-2.63583	0.0144444	down	Model 2
158	ENSG00000160145	KALRN	-2.52357	0.0144444	down	Model 2
159	ENSG00000178078	STAP2	-2.16762	0.0144444	down	Model 2
160	ENSG00000100360	IFT27	2.462	0.0144444	up	Model 2
161	ENSG00000171160	MORN4	2.33069	0.0144444	up	Model 2
162	ENSG00000171316	CHD7	2.66031	0.0144444	up	Model 2
163	ENSG00000171757	LRRC34	2.46148	0.0144444	up	Model 2
164	ENSG00000078124	ACER3	2.27434	0.0155556	up	Model 2
165	ENSG00000171243	SOSTDC1	2.53557	0.0155556	up	Model 2
166	ENSG00000159784	FAM131B	-2.3371	0.0155556	down	Model 2
167	ENSG00000159650	UROC1	-2.46058	0.0155556	down	Model 2
168	ENSG00000160310	PRMT2	-2.25653	0.0155556	down	Model 2
169	ENSG00000163930	BAP1	-2.43901	0.0155556	down	Model 2
170	ENSG00000167874	TMEM88	-2.23314	0.0155556	down	Model 2
171	ENSG00000177459	ERICH5	-3.04238	0.0155556	down	Model 2
172	ENSG00000110060	PUS3	2.61633	0.0166667	up	Model 2
173	ENSG00000171467	ZNF318	2.45452	0.0166667	up	Model 2
174	ENSG00000160818	GPATCH4	-2.51847	0.0166667	down	Model 2
175	ENSG00000176714	CCDC121	-2.53592	0.0166667	down	Model 2
176	ENSG00000177602	HASPIN	-2.5974	0.0166667	down	Model 2
177	ENSG00000181610	MRPS23	-2.7674	0.0166667	down	Model 2
178	ENSG00000186350	RXRA	-2.64923	0.0166667	down	Model 2
179	ENSG00000110077	MS4A6A	2.64412	0.0177778	up	Model 2
180	ENSG00000174748	RPL15	2.56189	0.0177778	up	Model 2
181	ENSG00000285098	CLDN23	2.87519	0.0177778	up	Model 2
182	ENSG00000160049	DFFA	-2.80914	0.0177778	down	Model 2
183	ENSG00000160233	LRRC3	-2.78419	0.0177778	down	Model 2
184	ENSG00000167588	GPD1	-2.56318	0.0177778	down	Model 2
185	ENSG00000186188	FFAR4	-3.15467	0.0177778	down	Model 2
186	ENSG00000140374	ETFA	-2.33772	0.0188889	down	Model 2
187	ENSG00000160179	ABCG1	-2.1102	0.0188889	down	Model 2
188	ENSG00000159685	CHCHD6	-2.80662	0.0188889	down	Model 2
189	ENSG00000161940	BCL6B	-2.84164	0.0188889	down	Model 2
190	ENSG00000177125	ZBTB34	-2.1918	0.0188889	down	Model 2
191	ENSG00000270170	NCBP2AS2	2.9821	0.0188889	up	Model 2
192	ENSG00000110171	TRIM3	2.54688	0.02	up	Model 2
193	ENSG00000110066	KMT5B	2.15376	0.02	up	Model 2
194	ENSG00000160201	U2AF1	-2.54233	0.02	down	Model 2
195	ENSG00000171100	MTM1	2.5539	0.02	up	Model 2
196	ENSG00000177556	ATOX1	-2.17847	0.02	down	Model 2
197	ENSG00000196455	PIK3R4	2.18695	0.02	up	Model 2
198	ENSG00000284495	MIEF2	2.57559	0.02	up	Model 2
199	ENSG00000049618	ARID1B	-2.60822	0.0211111	down	Model 2
200	ENSG00000110057	UNC93B1	2.55005	0.0211111	up	Model 2
201	ENSG00000110107	PRPF19	2.55593	0.0211111	up	Model 2
202	ENSG00000128016	ZFP36	2.1183	0.0211111	up	Model 2
203	ENSG00000143373	ZNF687	-2.33455	0.0211111	down	Model 2
204	ENSG00000160570	DEDD2	-2.16499	0.0211111	down	Model 2
205	ENSG00000161057	PSMC2	-2.50793	0.0211111	down	Model 2
206	ENSG00000161281	COX7A1	-2.93829	0.0211111	down	Model 2
207	ENSG00000164171	ITGA2	-2.4341	0.0211111	down	Model 2
208	ENSG00000181350	LRRC75A	-2.72323	0.0211111	down	Model 2
209	ENSG00000185420	SMYD3	-2.38972	0.0211111	down	Model 2
210	ENSG00000288250	TNNT3	2.60732	0.0211111	up	Model 2
211	ENSG00000160862	AZGP1	-2.52452	0.0216333	down	Model 2
212	ENSG00000171462	DLK2	2.13871	0.0222222	up	Model 2
213	ENSG00000174437	ATP2A2	2.48263	0.0222222	up	Model 2
214	ENSG00000174808	BTC	2.91876	0.0222222	up	Model 2
215	ENSG00000160741	CRTC2	-2.45448	0.0222222	down	Model 2
216	ENSG00000161649	CD300LG	-3.24894	0.0222222	down	Model 2
217	ENSG00000161082	CELF5	-2.6286	0.0222222	down	Model 2
218	ENSG00000160401	CFAP157	-2.48711	0.0222222	down	Model 2
219	ENSG00000164219	PGGT1B	-2.18629	0.0222222	down	Model 2
220	ENSG00000112320	SOBP	-2.43698	0.0233333	down	Model 2
221	ENSG00000159398	CES5A	-2.49213	0.0233333	down	Model 2
222	ENSG00000161542	PRPSAP1	-2.73923	0.0233333	down	Model 2
223	ENSG00000171604	CXXC5	2.24747	0.0233333	up	Model 2
224	ENSG00000174640	SLCO2A1	2.55386	0.0233333	up	Model 2
225	ENSG00000186111	PIP5K1C	-3.51536	0.0233645	down	Model 2
226	ENSG00000135622	SEMA4F	-2.16107	0.0244444	down	Model 2
227	ENSG00000162592	CCDC27	-2.48098	0.0244444	down	Model 2
228	ENSG00000177519	RPRM	-2.22102	0.0244444	down	Model 2
229	ENSG00000185442	FAM174B	-2.57897	0.0244444	down	Model 2
230	ENSG00000185896	LAMP1	-2.80424	0.0244444	down	Model 2
231	ENSG00000186314	PRELID2	-2.60678	0.0244444	down	Model 2
232	ENSG00000196569	LAMA2	2.20466	0.0244444	up	Model 2
233	ENSG00000065457	ADAT1	-2.43112	0.0255556	down	Model 2
234	ENSG00000100916	BRMS1L	2.4139	0.0255556	up	Model 2
235	ENSG00000143384	MCL1	-2.52746	0.0255556	down	Model 2
236	ENSG00000099337	KCNK6	2.22739	0.0266667	up	Model 2
237	ENSG00000110799	VWF	2.46687	0.0266667	up	Model 2
238	ENSG00000065413	ANKRD44	-2.14876	0.0266667	down	Model 2
239	ENSG00000121060	TRIM25	-2.16572	0.0266667	down	Model 2
240	ENSG00000147202	DIAPH2	-3.37517	0.0266667	down	Model 2
241	ENSG00000160050	CCDC28B	-2.34749	0.0266667	down	Model 2
242	ENSG00000162365	CYP4A22	-3.01329	0.0266667	down	Model 2
243	ENSG00000178226	PRSS36	-2.2624	0.0266667	down	Model 2
244	ENSG00000185909	KLHDC8B	-3.03272	0.0266667	down	Model 2
245	ENSG00000238227	TMEM250	-2.19824	0.0266667	down	Model 2
246	ENSG00000160867	FGFR4	-2.49822	0.0268456	down	Model 2
247	ENSG00000097096	SYDE2	2.3318	0.0277778	up	Model 2
248	ENSG00000171408	PDE7B	2.39729	0.0277778	up	Model 2
249	ENSG00000171105	INSR	2.57435	0.0277778	up	Model 2
250	ENSG00000174469	CNTNAP2	2.7362	0.0277778	up	Model 2
251	ENSG00000174851	YIF1A	2.46122	0.0277778	up	Model 2
252	ENSG00000288408	UBL7	2.56322	0.0277778	up	Model 2
253	ENSG00000057657	PRDM1	-2.39712	0.0277778	down	Model 2
254	ENSG00000065361	ERBB3	-2.19545	0.0277778	down	Model 2
255	ENSG00000161533	ACOX1	-2.59841	0.0277778	down	Model 2
256	ENSG00000160972	PPP1R16A	-2.62813	0.0277778	down	Model 2
257	ENSG00000177683	THAP5	-2.19313	0.0277778	down	Model 2
258	ENSG00000167461	RAB8A	-3.08354	0.0285088	down	Model 2
259	ENSG00000160209	PDXK	-2.48266	0.0288889	down	Model 2
260	ENSG00000126467	TSKS	2.75279	0.0288889	up	Model 2
261	ENSG00000159479	MED8	-2.24965	0.0297915	down	Model 2
262	ENSG00000065518	NDUFB4	-2.17009	0.03	down	Model 2
263	ENSG00000110786	PTPN5	2.33163	0.03	up	Model 2
264	ENSG00000117425	PTCH2	-2.8071	0.03	down	Model 2
265	ENSG00000143443	C1orf56	-2.36136	0.03	down	Model 2
266	ENSG00000159189	C1QC	-2.40392	0.03	down	Model 2
267	ENSG00000160584	SIK3	-2.28412	0.03	down	Model 2
268	ENSG00000160953	PWWP3A	-2.58893	0.03	down	Model 2
269	ENSG00000181744	DIPK2A	-2.57229	0.03	down	Model 2
270	ENSG00000186193	SAPCD2	-3.49137	0.03	down	Model 2
271	ENSG00000186073	CDIN1	-2.59624	0.03	down	Model 2
272	ENSG00000186205	MTARC1	-2.46002	0.03	down	Model 2
273	ENSG00000288445	HPS5	2.25851	0.03	up	Model 2
274	ENSG00000160194	NDUFV3	-2.15928	0.0311111	down	Model 2
275	ENSG00000164327	RICTOR	-2.14512	0.0311111	down	Model 2
276	ENSG00000177732	SOX12	-2.58067	0.0311111	down	Model 2
277	ENSG00000167522	ANKRD11	-2.39817	0.0319917	down	Model 2
278	ENSG00000105137	SYDE1	-2.20235	0.0326047	down	Model 2
279	ENSG00000161328	LRRC56	-2.8036	0.0333333	down	Model 2
280	ENSG00000177409	SAMD9L	-2.45046	0.0333333	down	Model 2
281	ENSG00000181322	NME9	-2.63814	0.0333333	down	Model 2
282	ENSG00000185716	MOSMO	-2.82523	0.0333333	down	Model 2
283	ENSG00000185813	PCYT2	-2.74246	0.0333333	down	Model 2
284	ENSG00000110148	CCKBR	2.28453	0.0333333	up	Model 2
285	ENSG00000171303	KCNK3	2.28307	0.0333333	up	Model 2
286	ENSG00000174744	BRMS1	2.70466	0.0333333	up	Model 2
287	ENSG00000132530	XAF1	-2.2842	0.0344444	down	Model 2
288	ENSG00000143502	SUSD4	-2.17067	0.0344444	down	Model 2
289	ENSG00000159714	ZDHHC1	-2.43765	0.0344444	down	Model 2
290	ENSG00000184216	IRAK1	2.26193	0.0344444	up	Model 2
291	ENSG00000119729	RHOQ	2.884	0.0355556	up	Model 2
292	ENSG00000126756	UXT	2.29996	0.0355556	up	Model 2
293	ENSG00000141027	NCOR1	-2.26847	0.0355556	down	Model 2
294	ENSG00000160013	PTGIR	-2.38936	0.0355556	down	Model 2
295	ENSG00000167515	TRAPPC2L	-2.40441	0.0355556	down	Model 2
296	ENSG00000177200	CHD9	-2.49207	0.0355556	down	Model 2
297	ENSG00000110108	TMEM109	2.43359	0.0366667	up	Model 2
298	ENSG00000175324	LSM1	2.33952	0.0366667	up	Model 2
299	ENSG00000061455	PRDM6	-2.56337	0.0366667	down	Model 2
300	ENSG00000061656	SPAG4	-2.22291	0.0366667	down	Model 2
301	ENSG00000120907	ADRA1A	-2.14931	0.0366667	down	Model 2
302	ENSG00000139546	TARBP2	-2.3268	0.0366667	down	Model 2
303	ENSG00000181409	AATK	-2.34824	0.0366667	down	Model 2
304	ENSG00000163376	KBTBD8	-2.45939	0.0368	down	Model 2
305	ENSG00000112299	VNN1	-2.52475	0.0371009	down	Model 2
306	ENSG00000110092	CCND1	2.12958	0.0377778	up	Model 2
307	ENSG00000090447	TFAP4	-2.36501	0.0377778	down	Model 2
308	ENSG00000159871	LYPD5	-2.45115	0.0377778	down	Model 2
309	ENSG00000179833	SERTAD2	-2.46678	0.0377778	down	Model 2
310	ENSG00000186132	C2orf76	-2.84131	0.0377778	down	Model 2
311	ENSG00000126267	COX6B1	2.37249	0.0383536	up	Model 2
312	ENSG00000139289	PHLDA1	-2.28965	0.0388889	down	Model 2
313	ENSG00000151502	VPS26B	-2.27725	0.0388889	down	Model 2
314	ENSG00000155508	CNOT8	-2.26856	0.0388889	down	Model 2
315	ENSG00000181291	TMEM132E	-2.40795	0.0388889	down	Model 2
316	ENSG00000185875	THNSL1	-2.5547	0.0388889	down	Model 2
317	ENSG00000185760	KCNQ5	-2.53517	0.0388889	down	Model 2
318	ENSG00000008056	SYN1	2.26197	0.0388889	up	Model 2
319	ENSG00000110777	POU2AF1	2.5165	0.04	up	Model 2
320	ENSG00000121281	ADCY7	-2.30759	0.04	down	Model 2
321	ENSG00000160223	ICOSLG	-2.22676	0.04	down	Model 2
322	ENSG00000178996	SNX18	-2.22348	0.04	down	Model 2
323	ENSG00000186197	EDARADD	-2.7833	0.04	down	Model 2
324	ENSG00000143515	ATP8B2	-2.2003	0.0411111	down	Model 2
325	ENSG00000161203	AP2M1	-2.23956	0.0411111	down	Model 2
326	ENSG00000178409	BEND3	-2.16568	0.0412917	down	Model 2
327	ENSG00000132326	PER2	-2.35518	0.0422222	down	Model 2
328	ENSG00000164330	EBF1	-2.38741	0.0422222	down	Model 2
329	ENSG00000181751	MACIR	-2.19033	0.0422222	down	Model 2
330	ENSG00000186298	PPP1CC	-2.36512	0.0422222	down	Model 2
331	ENSG00000011304	PTBP1	2.2585	0.0433333	up	Model 2
332	ENSG00000171045	TSNARE1	3.16791	0.0433333	up	Model 2
333	ENSG00000174669	SLC29A2	2.26442	0.0433333	up	Model 2
334	ENSG00000121068	TBX2	-2.30233	0.0433333	down	Model 2
335	ENSG00000134317	GRHL1	-2.19828	0.0433333	down	Model 2
336	ENSG00000151151	IPMK	-2.20806	0.0433333	down	Model 2
337	ENSG00000178974	FBXO34	-2.13076	0.0433333	down	Model 2
338	ENSG00000181378	CFAP65	-2.30353	0.0433333	down	Model 2
339	ENSG00000048991	R3HDM1	-2.18228	0.043711	down	Model 2
340	ENSG00000147862	NFIB	-2.14513	0.0444444	down	Model 2
341	ENSG00000188243	COMMD6	-2.43614	0.0444444	down	Model 2
342	ENSG00000126861	OMG	2.67891	0.0444444	up	Model 2
343	ENSG00000110011	DNAJC4	2.34539	0.0455556	up	Model 2
344	ENSG00000163362	INAVA	-2.2639	0.0455556	down	Model 2
345	ENSG00000171476	HOPX	2.16139	0.0455556	up	Model 2
346	ENSG00000181418	DDN	-2.18342	0.0455556	down	Model 2
347	ENSG00000100842	EFS	2.24415	0.0466667	up	Model 2
348	ENSG00000171502	COL24A1	2.24941	0.0466667	up	Model 2
349	ENSG00000281244	ADAMTS13	2.2081	0.0466667	up	Model 2
350	ENSG00000101199	ARFGAP1	2.14505	0.0477778	up	Model 2
351	ENSG00000101003	GINS1	2.2961	0.0477778	up	Model 2
352	ENSG00000132554	RGS22	-2.2068	0.0477778	down	Model 2
353	ENSG00000143390	RFX5	-2.14656	0.0477778	down	Model 2
354	ENSG00000157833	GAREM2	-2.22993	0.0477778	down	Model 2
355	ENSG00000167671	UBXN6	-2.37404	0.0483701	down	Model 2
356	ENSG00000052126	PLEKHA5	-2.20347	0.0488889	down	Model 2
357	ENSG00000149016	TUT1	-2.26085	0.0488889	down	Model 2
358	ENSG00000196505	GDAP2	2.16092	0.0498392	up	Model 2
1	ENSG00000160299	PCNT	-3.66271	0.000550358	down	Model 3
2	ENSG00000160282	FTCD	-3.17997	0.000555556	down	Model 3
3	ENSG00000160285	LSS	-3.41283	0.000555556	down	Model 3
4	ENSG00000160447	PKN3	-4.55327	0.000555556	down	Model 3
5	ENSG00000160058	BSDC1	-3.30348	0.000555556	down	Model 3
6	ENSG00000159873	CCDC117	-2.77863	0.000555556	down	Model 3
7	ENSG00000160007	ARHGAP35	-2.9794	0.000555556	down	Model 3
8	ENSG00000160606	TLCD1	-2.81465	0.000555556	down	Model 3
9	ENSG00000160789	LMNA	-3.76891	0.000555556	down	Model 3
10	ENSG00000160539	PLPP7	-3.60598	0.000555556	down	Model 3
11	ENSG00000160226	CFAP410	-3.27015	0.000555556	down	Model 3
12	ENSG00000159884	CCDC107	-3.57687	0.000555556	down	Model 3
13	ENSG00000160213	CSTB	-5.09997	0.000555556	down	Model 3
14	ENSG00000160799	CCDC12	-3.36246	0.000555556	down	Model 3
15	ENSG00000160460	SPTBN4	-3.93388	0.000555556	down	Model 3
16	ENSG00000160256	FAM207A	-3.29965	0.000555556	down	Model 3
17	ENSG00000160218	TRAPPC10	-2.75798	0.000555556	down	Model 3
18	ENSG00000160801	PTH1R	-3.63005	0.000555556	down	Model 3
19	ENSG00000160716	CHRNB2	-3.43876	0.000555556	down	Model 3
20	ENSG00000160714	UBE2Q1	-3.36356	0.000555556	down	Model 3
21	ENSG00000160339	FCN2	-3.90264	0.000555556	down	Model 3
22	ENSG00000160633	SAFB	-3.63282	0.000555556	down	Model 3
23	ENSG00000160654	CD3G	-3.95288	0.000555556	down	Model 3
24	ENSG00000160293	VAV2	-3.6019	0.000555556	down	Model 3
25	ENSG00000159788	RGS12	-3.16051	0.000555556	down	Model 3
26	ENSG00000160685	ZBTB7B	-3.79324	0.000555556	down	Model 3
27	ENSG00000160688	FLAD1	-3.73383	0.00103359	down	Model 3
28	ENSG00000160216	AGPAT3	-3.16116	0.00110619	down	Model 3
29	ENSG00000161180	CCDC116	-4.20091	0.00110926	down	Model 3
30	ENSG00000171316	CHD7	2.65925	0.00111111	up	Model 3
31	ENSG00000160214	RRP1	-3.97675	0.00111111	down	Model 3
32	ENSG00000159640	ACE	-2.74674	0.00111111	down	Model 3
33	ENSG00000159921	GNE	-3.05693	0.00111111	down	Model 3
34	ENSG00000160593	JAML	-3.4393	0.00111111	down	Model 3
35	ENSG00000160410	SHKBP1	-3.20537	0.00111111	down	Model 3
36	ENSG00000160193	WDR4	-3.42969	0.00111111	down	Model 3
37	ENSG00000160208	RRP1B	-3.31079	0.00111111	down	Model 3
38	ENSG00000160188	RSPH1	-2.75815	0.00111111	down	Model 3
39	ENSG00000167604	NFKBID	-3.16866	0.00111111	down	Model 3
40	ENSG00000160446	ZDHHC12	-3.29397	0.00222222	down	Model 3
41	ENSG00000159842	ABR	-3.07019	0.00222222	down	Model 3
42	ENSG00000160753	RUSC1	-3.47309	0.00222222	down	Model 3
43	ENSG00000160305	DIP2A	-3.08272	0.00222222	down	Model 3
44	ENSG00000177600	RPLP2	-2.82554	0.00222222	down	Model 3
45	ENSG00000186625	KATNA1	-2.91291	0.00222222	down	Model 3
46	ENSG00000121064	SCPEP1	-2.67704	0.00333333	down	Model 3
47	ENSG00000159588	CCDC17	-3.37058	0.00333333	down	Model 3
48	ENSG00000160877	NACC1	-3.42811	0.00333333	down	Model 3
49	ENSG00000160221	GATD3A	-2.75944	0.00333333	down	Model 3
50	ENSG00000160087	UBE2J2	-2.85884	0.00333333	down	Model 3
51	ENSG00000161270	NPHS1	-3.39607	0.00333333	down	Model 3
52	ENSG00000160055	TMEM234	-3.07641	0.00333333	down	Model 3
53	ENSG00000161204	ABCF3	-2.95444	0.00333333	down	Model 3
54	ENSG00000160613	PCSK7	-3.03538	0.00333333	down	Model 3
55	ENSG00000160191	PDE9A	-2.80288	0.00333333	down	Model 3
56	ENSG00000161653	NAGS	-3.2733	0.00333333	down	Model 3
57	ENSG00000159958	TNFRSF13C	-3.3166	0.00333333	down	Model 3
58	ENSG00000160949	TONSL	-2.60763	0.00333333	down	Model 3
59	ENSG00000177791	MYOZ1	-2.33361	0.00333333	down	Model 3
60	ENSG00000186222	BLOC1S4	-4.08889	0.00333333	down	Model 3
61	ENSG00000160111	CPAMD8	-4.82129	0.00444444	down	Model 3
62	ENSG00000160211	G6PD	-3.05966	0.00444444	down	Model 3
63	ENSG00000159761	C16orf86	-3.20684	0.00444444	down	Model 3
64	ENSG00000160818	GPATCH4	-2.61645	0.00444444	down	Model 3
65	ENSG00000161671	EMC10	-3.23336	0.00444444	down	Model 3
66	ENSG00000161036	LRWD1	-3.29201	0.00444444	down	Model 3
67	ENSG00000160710	ADAR	-3.1287	0.00444444	down	Model 3
68	ENSG00000161217	PCYT1A	-3.2363	0.00444444	down	Model 3
69	ENSG00000160917	CPSF4	-3.20981	0.00444444	down	Model 3
70	ENSG00000160703	NLRX1	-2.81251	0.00444444	down	Model 3
71	ENSG00000160746	ANO10	-2.81202	0.00444444	down	Model 3
72	ENSG00000177508	IRX3	-3.39679	0.00444444	down	Model 3
73	ENSG00000181656	GPR88	-3.06731	0.00444444	down	Model 3
74	ENSG00000186187	ZNRF1	-3.47425	0.00444444	down	Model 3
75	ENSG00000171723	GPHN	2.71374	0.00555556	up	Model 3
76	ENSG00000112337	SLC17A2	-2.76351	0.00555556	down	Model 3
77	ENSG00000112494	UNC93A	-2.95746	0.00555556	down	Model 3
78	ENSG00000121297	TSHZ3	-2.75103	0.00555556	down	Model 3
79	ENSG00000147606	SLC26A7	-2.87424	0.00555556	down	Model 3
80	ENSG00000160131	VMA21	-2.9969	0.00555556	down	Model 3
81	ENSG00000160588	MPZL3	-2.96104	0.00555556	down	Model 3
82	ENSG00000160255	ITGB2	-2.85419	0.00555556	down	Model 3
83	ENSG00000161281	COX7A1	-3.19786	0.00555556	down	Model 3
84	ENSG00000160783	PMF1	-2.63648	0.00555556	down	Model 3
85	ENSG00000160602	NEK8	-2.71903	0.00555556	down	Model 3
86	ENSG00000177469	CAVIN1	-2.51086	0.00555556	down	Model 3
87	ENSG00000177105	RHOG	-2.51324	0.00555556	down	Model 3
88	ENSG00000177565	TBL1XR1	-2.71181	0.00555556	down	Model 3
89	ENSG00000110031	LPXN	2.66272	0.00666667	up	Model 3
90	ENSG00000171475	WIPF2	2.95713	0.00666667	up	Model 3
91	ENSG00000288408	UBL7	2.74644	0.00666667	up	Model 3
92	ENSG00000159461	AMFR	-2.39898	0.00666667	down	Model 3
93	ENSG00000160445	ZER1	-3.12166	0.00666667	down	Model 3
94	ENSG00000160791	CCR5	-2.93545	0.00666667	down	Model 3
95	ENSG00000178307	TMEM11	-2.29111	0.00666667	down	Model 3
96	ENSG00000177879	AP3S1	-3.18051	0.00666667	down	Model 3
97	ENSG00000065526	SPEN	-2.56533	0.00736454	down	Model 3
98	ENSG00000185946	RNPC3	-3.14941	0.00753138	down	Model 3
99	ENSG00000135525	MAP7	-2.61119	0.00777778	down	Model 3
100	ENSG00000160678	S100A1	-2.7278	0.00777778	down	Model 3
101	ENSG00000161031	PGLYRP2	-2.75324	0.00777778	down	Model 3
102	ENSG00000160199	PKNOX1	-2.89716	0.00777778	down	Model 3
103	ENSG00000177150	FAM210A	-2.40592	0.00777778	down	Model 3
104	ENSG00000186153	WWOX	-3.66625	0.00780107	down	Model 3
105	ENSG00000064115	TM7SF3	-2.34718	0.00888889	down	Model 3
106	ENSG00000065989	PDE4A	-2.96495	0.00888889	down	Model 3
107	ENSG00000133943	DGLUCY	-2.43291	0.00888889	down	Model 3
108	ENSG00000160051	IQCC	-2.84765	0.00888889	down	Model 3
109	ENSG00000160360	GPSM1	-2.8721	0.00888889	down	Model 3
110	ENSG00000159720	ATP6V0D1	-2.79836	0.00888889	down	Model 3
111	ENSG00000160408	ST6GALNAC6	-3.00165	0.00888889	down	Model 3
112	ENSG00000160190	SLC37A1	-2.75175	0.00888889	down	Model 3
113	ENSG00000160691	SHC1	-2.98314	0.00888889	down	Model 3
114	ENSG00000185963	BICD2	-3.19094	0.00888889	down	Model 3
115	ENSG00000100360	IFT27	2.5071	0.00888889	up	Model 3
116	ENSG00000288445	HPS5	2.43781	0.00888889	up	Model 3
117	ENSG00000178538	CA8	-2.41044	0.00906344	down	Model 3
118	ENSG00000078124	ACER3	2.26298	0.01	up	Model 3
119	ENSG00000110002	VWA5A	2.64366	0.01	up	Model 3
120	ENSG00000160808	MYL3	-2.76232	0.01	down	Model 3
121	ENSG00000160345	C9orf116	-2.61964	0.01	down	Model 3
122	ENSG00000161544	CYGB	-3.00106	0.01	down	Model 3
123	ENSG00000160679	CHTOP	-2.77796	0.01	down	Model 3
124	ENSG00000159713	TPPP3	-2.69152	0.01	down	Model 3
125	ENSG00000171757	LRRC34	2.50452	0.01	up	Model 3
126	ENSG00000177666	PNPLA2	-2.48986	0.01	down	Model 3
127	ENSG00000176532	PRR15	-2.71703	0.01	down	Model 3
128	ENSG00000177238	TRIM72	-3.11423	0.01	down	Model 3
129	ENSG00000196419	XRCC6	2.23855	0.01	up	Model 3
130	ENSG00000049618	ARID1B	-2.87721	0.0103413	down	Model 3
131	ENSG00000120915	EPHX2	-2.62913	0.0104004	down	Model 3
132	ENSG00000186141	POLR3C	-3.01607	0.0104112	down	Model 3
133	ENSG00000161381	PLXDC1	-2.96803	0.0111111	down	Model 3
134	ENSG00000160294	MCM3AP	-2.75393	0.0111111	down	Model 3
135	ENSG00000160113	NR2F6	-2.8271	0.0111111	down	Model 3
136	ENSG00000160145	KALRN	-2.35607	0.0111111	down	Model 3
137	ENSG00000160888	IER2	-3.04291	0.0111111	down	Model 3
138	ENSG00000177459	ERICH5	-2.95279	0.0111111	down	Model 3
139	ENSG00000177239	MAN1B1	-2.44381	0.0111111	down	Model 3
140	ENSG00000186106	ANKRD46	-3.34406	0.0117754	down	Model 3
141	ENSG00000171241	SHCBP1	2.75632	0.0122222	up	Model 3
142	ENSG00000285098	CLDN23	2.94514	0.0122222	up	Model 3
143	ENSG00000112144	CILK1	-2.36347	0.0122222	down	Model 3
144	ENSG00000159685	CHCHD6	-2.96179	0.0122222	down	Model 3
145	ENSG00000160049	DFFA	-2.77265	0.0122222	down	Model 3
146	ENSG00000159674	SPON2	-2.51883	0.0122222	down	Model 3
147	ENSG00000177575	CD163	-2.5661	0.0122222	down	Model 3
148	ENSG00000186188	FFAR4	-3.2257	0.0122222	down	Model 3
149	ENSG00000181610	MRPS23	-2.79628	0.0127592	down	Model 3
150	ENSG00000160392	C19orf47	-2.7711	0.0133333	down	Model 3
151	ENSG00000161082	CELF5	-2.72318	0.0133333	down	Model 3
152	ENSG00000160097	FNDC5	-2.50076	0.0133333	down	Model 3
153	ENSG00000162783	IER5	-3.14365	0.0133333	down	Model 3
154	ENSG00000167874	TMEM88	-2.20755	0.0133333	down	Model 3
155	ENSG00000186283	TOR3A	-2.92422	0.0133333	down	Model 3
156	ENSG00000186212	SOWAHB	-3.87153	0.0133333	down	Model 3
157	ENSG00000187980	PLA2G2C	-2.28275	0.0133333	down	Model 3
158	ENSG00000186074	CD300LF	-3.90714	0.0133333	down	Model 3
159	ENSG00000110076	NRXN2	2.47837	0.0133333	up	Model 3
160	ENSG00000163606	CD200R1	-3.67293	0.0139616	down	Model 3
161	ENSG00000161618	ALDH16A1	-2.59918	0.0144444	down	Model 3
162	ENSG00000160310	PRMT2	-2.25581	0.0144444	down	Model 3
163	ENSG00000172031	EPHX4	2.16067	0.0144444	up	Model 3
164	ENSG00000183978	COA3	2.66265	0.0144444	up	Model 3
165	ENSG00000288250	TNNT3	2.6597	0.0144444	up	Model 3
166	ENSG00000186111	PIP5K1C	-3.5188	0.0153425	down	Model 3
167	ENSG00000126262	FFAR2	3.10825	0.0155556	up	Model 3
168	ENSG00000171467	ZNF318	2.46962	0.0155556	up	Model 3
169	ENSG00000161649	CD300LG	-3.31046	0.0155556	down	Model 3
170	ENSG00000160838	LRRC71	-2.9226	0.0155556	down	Model 3
171	ENSG00000161057	PSMC2	-2.64376	0.0155556	down	Model 3
172	ENSG00000161940	BCL6B	-2.96552	0.0155556	down	Model 3
173	ENSG00000177683	THAP5	-2.49291	0.0155556	down	Model 3
174	ENSG00000177556	ATOX1	-2.24912	0.0155556	down	Model 3
175	ENSG00000112320	SOBP	-2.51276	0.0165611	down	Model 3
176	ENSG00000099337	KCNK6	2.3774	0.0166667	up	Model 3
177	ENSG00000161328	LRRC56	-2.95665	0.0166667	down	Model 3
178	ENSG00000160401	CFAP157	-2.58295	0.0166667	down	Model 3
179	ENSG00000161896	IP6K3	-3.61975	0.0166667	down	Model 3
180	ENSG00000164171	ITGA2	-2.44699	0.0166667	down	Model 3
181	ENSG00000167780	SOAT2	-2.63574	0.0166667	down	Model 3
182	ENSG00000181625	SLX1B	-2.55551	0.0166667	down	Model 3
183	ENSG00000126749	EMG1	2.53062	0.0177778	up	Model 3
184	ENSG00000171105	INSR	2.56291	0.0177778	up	Model 3
185	ENSG00000174358	SLC6A19	2.92281	0.0177778	up	Model 3
186	ENSG00000183778	B3GALT5	2.63609	0.0177778	up	Model 3
187	ENSG00000135622	SEMA4F	-2.22959	0.0177778	down	Model 3
188	ENSG00000159625	DRC7	-2.50529	0.0177778	down	Model 3
189	ENSG00000176714	CCDC121	-2.61685	0.0177778	down	Model 3
190	ENSG00000177732	SOX12	-2.72223	0.0177778	down	Model 3
191	ENSG00000177853	ZNF518A	-2.1367	0.0177778	down	Model 3
192	ENSG00000186350	RXRA	-2.63442	0.0177778	down	Model 3
193	ENSG00000161542	PRPSAP1	-2.87372	0.0184984	down	Model 3
194	ENSG00000162365	CYP4A22	-3.09386	0.0188889	down	Model 3
195	ENSG00000162592	CCDC27	-2.55747	0.0188889	down	Model 3
196	ENSG00000163930	BAP1	-2.38698	0.0188889	down	Model 3
197	ENSG00000177519	RPRM	-2.21115	0.0188889	down	Model 3
198	ENSG00000128016	ZFP36	2.15219	0.0188889	up	Model 3
199	ENSG00000270170	NCBP2AS2	3.14689	0.0188889	up	Model 3
200	ENSG00000159398	CES5A	-2.59369	0.02	down	Model 3
201	ENSG00000160741	CRTC2	-2.58919	0.02	down	Model 3
202	ENSG00000160201	U2AF1	-2.63908	0.02	down	Model 3
203	ENSG00000160179	ABCG1	-2.18862	0.02	down	Model 3
204	ENSG00000177602	HASPIN	-2.60329	0.02	down	Model 3
205	ENSG00000238227	TMEM250	-2.28026	0.02	down	Model 3
206	ENSG00000065457	ADAT1	-2.297	0.0211111	down	Model 3
207	ENSG00000112299	VNN1	-2.66581	0.0211111	down	Model 3
208	ENSG00000132405	TBC1D14	-2.18246	0.0211111	down	Model 3
209	ENSG00000149639	SOGA1	-3.02357	0.0211111	down	Model 3
210	ENSG00000147202	DIAPH2	-3.47073	0.0211111	down	Model 3
211	ENSG00000160233	LRRC3	-2.89996	0.0211111	down	Model 3
212	ENSG00000171502	COL24A1	2.31556	0.0211111	up	Model 3
213	ENSG00000110060	PUS3	2.46712	0.0222222	up	Model 3
214	ENSG00000171408	PDE7B	2.42528	0.0222222	up	Model 3
215	ENSG00000057657	PRDM1	-2.489	0.0222222	down	Model 3
216	ENSG00000141027	NCOR1	-2.26801	0.0222222	down	Model 3
217	ENSG00000155508	CNOT8	-2.2644	0.0222222	down	Model 3
218	ENSG00000160862	AZGP1	-2.59265	0.0222222	down	Model 3
219	ENSG00000160570	DEDD2	-2.16662	0.0222222	down	Model 3
220	ENSG00000167461	RAB8A	-3.11647	0.0222222	down	Model 3
221	ENSG00000177733	HNRNPA0	-2.23738	0.0222222	down	Model 3
222	ENSG00000185442	FAM174B	-2.62955	0.0222222	down	Model 3
223	ENSG00000186197	EDARADD	-2.849	0.0222222	down	Model 3
224	ENSG00000061455	PRDM6	-2.68454	0.0233333	down	Model 3
225	ENSG00000139289	PHLDA1	-2.41015	0.0233333	down	Model 3
226	ENSG00000160867	FGFR4	-2.54068	0.0233333	down	Model 3
227	ENSG00000160050	CCDC28B	-2.26045	0.0233333	down	Model 3
228	ENSG00000163376	KBTBD8	-2.46029	0.0233333	down	Model 3
229	ENSG00000181350	LRRC75A	-2.66517	0.0233333	down	Model 3
230	ENSG00000012504	NR1H4	2.23338	0.0233333	up	Model 3
231	ENSG00000100916	BRMS1L	2.37454	0.0233333	up	Model 3
232	ENSG00000171462	DLK2	2.17008	0.0233333	up	Model 3
233	ENSG00000171604	CXXC5	2.26263	0.0233333	up	Model 3
234	ENSG00000185813	PCYT2	-2.8484	0.0238589	down	Model 3
235	ENSG00000159189	C1QC	-2.35234	0.0244444	down	Model 3
236	ENSG00000160194	NDUFV3	-2.1391	0.0244444	down	Model 3
237	ENSG00000164327	RICTOR	-2.13666	0.0244444	down	Model 3
238	ENSG00000177125	ZBTB34	-2.21879	0.0244444	down	Model 3
239	ENSG00000185909	KLHDC8B	-3.18153	0.0244444	down	Model 3
240	ENSG00000186314	PRELID2	-2.71884	0.0244444	down	Model 3
241	ENSG00000110048	OSBP	2.25842	0.0244444	up	Model 3
242	ENSG00000127870	RNF6	2.12722	0.0244444	up	Model 3
243	ENSG00000171243	SOSTDC1	2.50206	0.0244444	up	Model 3
244	ENSG00000171160	MORN4	2.35184	0.0244444	up	Model 3
245	ENSG00000171303	KCNK3	2.31913	0.0244444	up	Model 3
246	ENSG00000175324	LSM1	2.40888	0.0244444	up	Model 3
247	ENSG00000174469	CNTNAP2	2.60033	0.0244444	up	Model 3
248	ENSG00000184216	IRAK1	2.2685	0.0254003	up	Model 3
249	ENSG00000143493	INTS7	-2.20197	0.0255556	down	Model 3
250	ENSG00000159784	FAM131B	-2.3167	0.0255556	down	Model 3
251	ENSG00000167588	GPD1	-2.5308	0.0255556	down	Model 3
252	ENSG00000177409	SAMD9L	-2.53257	0.0255556	down	Model 3
253	ENSG00000181744	DIPK2A	-2.55908	0.0255556	down	Model 3
254	ENSG00000181409	AATK	-2.45188	0.0255556	down	Model 3
255	ENSG00000284495	MIEF2	2.58817	0.0255556	up	Model 3
256	ENSG00000110799	VWF	2.38658	0.0266667	up	Model 3
257	ENSG00000159650	UROC1	-2.39522	0.0266667	down	Model 3
258	ENSG00000160972	PPP1R16A	-2.5433	0.0266667	down	Model 3
259	ENSG00000186073	CDIN1	-2.60403	0.0266667	down	Model 3
260	ENSG00000185420	SMYD3	-2.43475	0.0266667	down	Model 3
261	ENSG00000178078	STAP2	-2.19877	0.0276982	down	Model 3
262	ENSG00000126895	AVPR2	2.48179	0.0277778	up	Model 3
263	ENSG00000120907	ADRA1A	-2.25439	0.0277778	down	Model 3
264	ENSG00000132530	XAF1	-2.30923	0.0277778	down	Model 3
265	ENSG00000140374	ETFA	-2.24397	0.0277778	down	Model 3
266	ENSG00000177200	CHD9	-2.5468	0.0277778	down	Model 3
267	ENSG00000178226	PRSS36	-2.14857	0.0277778	down	Model 3
268	ENSG00000185896	LAMP1	-3.01239	0.0277778	down	Model 3
269	ENSG00000159714	ZDHHC1	-2.29624	0.0288889	down	Model 3
270	ENSG00000126467	TSKS	2.79196	0.0288889	up	Model 3
271	ENSG00000185716	MOSMO	-2.90325	0.0293798	down	Model 3
272	ENSG00000167522	ANKRD11	-2.47706	0.029484	down	Model 3
273	ENSG00000008056	SYN1	2.41906	0.03	up	Model 3
274	ENSG00000110057	UNC93B1	2.39904	0.03	up	Model 3
275	ENSG00000121281	ADCY7	-2.39037	0.03	down	Model 3
276	ENSG00000132326	PER2	-2.38647	0.03	down	Model 3
277	ENSG00000160209	PDXK	-2.40021	0.03	down	Model 3
278	ENSG00000159871	LYPD5	-2.5409	0.03	down	Model 3
279	ENSG00000160953	PWWP3A	-2.4893	0.03	down	Model 3
280	ENSG00000171724	VAT1L	2.16632	0.03	up	Model 3
281	ENSG00000186132	C2orf76	-2.84721	0.03	down	Model 3
282	ENSG00000097096	SYDE2	2.39002	0.0311111	up	Model 3
283	ENSG00000100842	EFS	2.34135	0.0311111	up	Model 3
284	ENSG00000174640	SLCO2A1	2.39425	0.0311111	up	Model 3
285	ENSG00000177606	JUN	-2.17432	0.0311111	down	Model 3
286	ENSG00000121060	TRIM25	-2.11324	0.0322222	down	Model 3
287	ENSG00000160803	UBQLN4	-2.22042	0.0322222	down	Model 3
288	ENSG00000161547	SRSF2	-2.59028	0.0322222	down	Model 3
289	ENSG00000167608	TMC4	-2.5678	0.0322222	down	Model 3
290	ENSG00000181322	NME9	-2.51912	0.0322222	down	Model 3
291	ENSG00000196569	LAMA2	2.1145	0.0322222	up	Model 3
292	ENSG00000164330	EBF1	-2.37073	0.0333333	down	Model 3
293	ENSG00000167695	TLCD3A	-2.48428	0.0333333	down	Model 3
294	ENSG00000110107	PRPF19	2.50775	0.0333333	up	Model 3
295	ENSG00000110077	MS4A6A	2.46738	0.0333333	up	Model 3
296	ENSG00000126756	UXT	2.17533	0.0333333	up	Model 3
297	ENSG00000160712	IL6R	-2.4373	0.0344444	down	Model 3
298	ENSG00000179094	PER1	-2.10636	0.0344444	down	Model 3
299	ENSG00000186193	SAPCD2	-3.30553	0.0344444	down	Model 3
300	ENSG00000110888	CAPRIN2	2.45056	0.0344444	up	Model 3
301	ENSG00000137770	CTDSPL2	2.24498	0.0344444	up	Model 3
302	ENSG00000281244	ADAMTS13	2.29106	0.0344456	up	Model 3
303	ENSG00000110171	TRIM3	2.48884	0.0355556	up	Model 3
304	ENSG00000160951	PTGER1	-2.46751	0.0355556	down	Model 3
305	ENSG00000174808	BTC	2.84532	0.0355556	up	Model 3
306	ENSG00000048991	R3HDM1	-2.25062	0.0362791	down	Model 3
307	ENSG00000011304	PTBP1	2.30264	0.0366667	up	Model 3
308	ENSG00000119729	RHOQ	2.79149	0.0366667	up	Model 3
309	ENSG00000121068	TBX2	-2.33388	0.0366667	down	Model 3
310	ENSG00000160584	SIK3	-2.15868	0.0366667	down	Model 3
311	ENSG00000159479	MED8	-2.13736	0.0366667	down	Model 3
312	ENSG00000161203	AP2M1	-2.29424	0.0366667	down	Model 3
313	ENSG00000178409	BEND3	-2.13017	0.0366667	down	Model 3
314	ENSG00000181378	CFAP65	-2.33887	0.0366667	down	Model 3
315	ENSG00000171045	TSNARE1	3.2662	0.0377778	up	Model 3
316	ENSG00000179833	SERTAD2	-2.46509	0.0377778	down	Model 3
317	ENSG00000185883	ATP6V0C	-2.58379	0.0377778	down	Model 3
318	ENSG00000185924	RTN4RL1	-2.62046	0.0377778	down	Model 3
319	ENSG00000181291	TMEM132E	-2.44213	0.0388889	down	Model 3
320	ENSG00000178996	SNX18	-2.19818	0.0388889	down	Model 3
321	ENSG00000126861	OMG	2.72867	0.0388889	up	Model 3
322	ENSG00000117425	PTCH2	-2.77505	0.0391174	down	Model 3
323	ENSG00000110777	POU2AF1	2.47122	0.04	up	Model 3
324	ENSG00000174748	RPL15	2.35228	0.04	up	Model 3
325	ENSG00000061656	SPAG4	-2.19796	0.0411111	down	Model 3
326	ENSG00000065518	NDUFB4	-2.13951	0.0411111	down	Model 3
327	ENSG00000151025	GPR158	-2.15921	0.0411111	down	Model 3
328	ENSG00000101004	NINL	2.15188	0.0422222	up	Model 3
329	ENSG00000148848	ADAM12	-2.56711	0.0422222	down	Model 3
330	ENSG00000161533	ACOX1	-2.64313	0.0422222	down	Model 3
331	ENSG00000171533	MAP6	2.12066	0.0422222	up	Model 3
332	ENSG00000185760	KCNQ5	-2.69011	0.0422222	down	Model 3
333	ENSG00000188243	COMMD6	-2.47297	0.0422222	down	Model 3
334	ENSG00000013810	TACC3	2.10919	0.0433333	up	Model 3
335	ENSG00000126267	COX6B1	2.15888	0.0433333	up	Model 3
336	ENSG00000174744	BRMS1	2.67187	0.0433333	up	Model 3
337	ENSG00000215187	FAM166B	2.67366	0.0433333	up	Model 3
338	ENSG00000087495	PHACTR3	-2.1077	0.0433333	down	Model 3
339	ENSG00000131944	FAAP24	-2.1391	0.0433333	down	Model 3
340	ENSG00000132549	VPS13B	-2.12601	0.0433333	down	Model 3
341	ENSG00000161513	FDXR	-2.35627	0.0433333	down	Model 3
342	ENSG00000161609	KASH5	-2.54044	0.0433333	down	Model 3
343	ENSG00000090447	TFAP4	-2.36463	0.0444444	down	Model 3
344	ENSG00000155744	FAM126B	-2.11033	0.0444444	down	Model 3
345	ENSG00000162236	STX5	-2.18514	0.0444444	down	Model 3
346	ENSG00000181472	ZBTB2	-2.20426	0.0444444	down	Model 3
347	ENSG00000101003	GINS1	2.27958	0.0444444	up	Model 3
348	ENSG00000171100	MTM1	2.336	0.0444444	up	Model 3
349	ENSG00000171476	HOPX	2.19656	0.0444444	up	Model 3
350	ENSG00000110108	TMEM109	2.36344	0.0455556	up	Model 3
351	ENSG00000126787	DLGAP5	2.55328	0.0455556	up	Model 3
352	ENSG00000128656	CHN1	2.15772	0.0455556	up	Model 3
353	ENSG00000132554	RGS22	-2.23278	0.0455556	down	Model 3
354	ENSG00000139546	TARBP2	-2.31245	0.0455556	down	Model 3
355	ENSG00000143384	MCL1	-2.24165	0.0455556	down	Model 3
356	ENSG00000161647	MPP3	-2.25423	0.0455556	down	Model 3
357	ENSG00000177363	LRRN4CL	-2.50577	0.0455556	down	Model 3
358	ENSG00000174437	ATP2A2	2.22648	0.0455556	up	Model 3
359	ENSG00000099800	TIMM13	2.12099	0.0466667	up	Model 3
360	ENSG00000178974	FBXO34	-2.1446	0.0468227	down	Model 3
361	ENSG00000163362	INAVA	-2.33935	0.0471464	down	Model 3
362	ENSG00000174851	YIF1A	2.3687	0.0477778	up	Model 3
363	ENSG00000160013	PTGIR	-2.34513	0.0477778	down	Model 3
364	ENSG00000162391	FAM151A	-2.28812	0.0477778	down	Model 3
365	ENSG00000186205	MTARC1	-2.39049	0.0477778	down	Model 3
366	ENSG00000185875	THNSL1	-2.57891	0.0487535	down	Model 3
367	ENSG00000157833	GAREM2	-2.15251	0.0488889	down	Model 3
1	ENSG00000160214	RRP1	-3.92552	0.000555556	down	Model 4
2	ENSG00000160213	CSTB	-5.04959	0.000555556	down	Model 4
3	ENSG00000160285	LSS	-3.20636	0.000555556	down	Model 4
4	ENSG00000159788	RGS12	-3.26543	0.000555556	down	Model 4
5	ENSG00000160193	WDR4	-3.51753	0.000555556	down	Model 4
6	ENSG00000160339	FCN2	-3.86818	0.000555556	down	Model 4
7	ENSG00000160293	VAV2	-3.72631	0.000555556	down	Model 4
8	ENSG00000177508	IRX3	-3.48555	0.000555556	down	Model 4
9	ENSG00000171316	CHD7	3.2728	0.00111111	up	Model 4
10	ENSG00000160688	FLAD1	-3.62867	0.00111111	down	Model 4
11	ENSG00000160789	LMNA	-3.88112	0.00111111	down	Model 4
12	ENSG00000160799	CCDC12	-3.18734	0.00111111	down	Model 4
13	ENSG00000160255	ITGB2	-2.85662	0.00111111	down	Model 4
14	ENSG00000160221	GATD3A	-3.05458	0.00111111	down	Model 4
15	ENSG00000160256	FAM207A	-3.27124	0.00111111	down	Model 4
16	ENSG00000160539	PLPP7	-3.44811	0.00111111	down	Model 4
17	ENSG00000160226	CFAP410	-3.19139	0.00111111	down	Model 4
18	ENSG00000160460	SPTBN4	-3.96845	0.00111111	down	Model 4
19	ENSG00000160299	PCNT	-3.54447	0.00111111	down	Model 4
20	ENSG00000177600	RPLP2	-2.83061	0.00111111	down	Model 4
21	ENSG00000159588	CCDC17	-3.39937	0.00222222	down	Model 4
22	ENSG00000160191	PDE9A	-2.78659	0.00222222	down	Model 4
23	ENSG00000160714	UBE2Q1	-3.06842	0.00222222	down	Model 4
24	ENSG00000160654	CD3G	-3.67854	0.00222222	down	Model 4
25	ENSG00000160282	FTCD	-3.21187	0.00222222	down	Model 4
26	ENSG00000159842	ABR	-3.23226	0.00222222	down	Model 4
27	ENSG00000160410	SHKBP1	-3.40765	0.00222222	down	Model 4
28	ENSG00000161036	LRWD1	-3.05987	0.00222222	down	Model 4
29	ENSG00000160305	DIP2A	-3.38427	0.00222222	down	Model 4
30	ENSG00000160753	RUSC1	-3.57316	0.00222222	down	Model 4
31	ENSG00000186625	KATNA1	-3.23359	0.00222222	down	Model 4
32	ENSG00000160211	G6PD	-3.1269	0.00333333	down	Model 4
33	ENSG00000160007	ARHGAP35	-3.1971	0.00333333	down	Model 4
34	ENSG00000160055	TMEM234	-3.16989	0.00333333	down	Model 4
35	ENSG00000160593	JAML	-3.04265	0.00333333	down	Model 4
36	ENSG00000160685	ZBTB7B	-3.63349	0.00333333	down	Model 4
37	ENSG00000159884	CCDC107	-3.37636	0.00333333	down	Model 4
38	ENSG00000160716	CHRNB2	-3.47935	0.00333333	down	Model 4
39	ENSG00000160446	ZDHHC12	-3.38482	0.00333333	down	Model 4
40	ENSG00000160801	PTH1R	-3.52234	0.00333333	down	Model 4
41	ENSG00000167604	NFKBID	-3.29618	0.00333333	down	Model 4
42	ENSG00000186187	ZNRF1	-3.51802	0.00333333	down	Model 4
43	ENSG00000186222	BLOC1S4	-3.98983	0.00333333	down	Model 4
44	ENSG00000171408	PDE7B	2.97561	0.00333333	up	Model 4
45	ENSG00000288408	UBL7	2.8686	0.00333333	up	Model 4
46	ENSG00000120915	EPHX2	-2.85427	0.00444444	down	Model 4
47	ENSG00000121064	SCPEP1	-2.81333	0.00444444	down	Model 4
48	ENSG00000160606	TLCD1	-2.80752	0.00444444	down	Model 4
49	ENSG00000161270	NPHS1	-3.20082	0.00444444	down	Model 4
50	ENSG00000160049	DFFA	-2.99165	0.00444444	down	Model 4
51	ENSG00000160208	RRP1B	-3.30911	0.00444444	down	Model 4
52	ENSG00000159958	TNFRSF13C	-3.32487	0.00444444	down	Model 4
53	ENSG00000160058	BSDC1	-3.14226	0.00444444	down	Model 4
54	ENSG00000160218	TRAPPC10	-2.74514	0.00444444	down	Model 4
55	ENSG00000167588	GPD1	-2.88872	0.00444444	down	Model 4
56	ENSG00000177791	MYOZ1	-2.32914	0.00444444	down	Model 4
57	ENSG00000171303	KCNK3	2.8704	0.00444444	up	Model 4
58	ENSG00000110002	VWA5A	3.04453	0.00555556	up	Model 4
59	ENSG00000110076	NRXN2	2.56093	0.00555556	up	Model 4
60	ENSG00000171723	GPHN	2.7333	0.00555556	up	Model 4
61	ENSG00000171467	ZNF318	2.75103	0.00555556	up	Model 4
62	ENSG00000171241	SHCBP1	3.22819	0.00555556	up	Model 4
63	ENSG00000160131	VMA21	-3.38466	0.00555556	down	Model 4
64	ENSG00000160216	AGPAT3	-2.82293	0.00555556	down	Model 4
65	ENSG00000161217	PCYT1A	-3.22839	0.00555556	down	Model 4
66	ENSG00000159640	ACE	-2.69312	0.00555556	down	Model 4
67	ENSG00000159921	GNE	-3.04873	0.00555556	down	Model 4
68	ENSG00000159720	ATP6V0D1	-2.82209	0.00555556	down	Model 4
69	ENSG00000176532	PRR15	-2.87416	0.00555556	down	Model 4
70	ENSG00000171160	MORN4	2.80302	0.00666667	up	Model 4
71	ENSG00000171243	SOSTDC1	3.03848	0.00666667	up	Model 4
72	ENSG00000174358	SLC6A19	3.39257	0.00666667	up	Model 4
73	ENSG00000183978	COA3	3.05005	0.00666667	up	Model 4
74	ENSG00000147606	SLC26A7	-2.81152	0.00666667	down	Model 4
75	ENSG00000159873	CCDC117	-2.7112	0.00666667	down	Model 4
76	ENSG00000161653	NAGS	-3.24265	0.00666667	down	Model 4
77	ENSG00000159674	SPON2	-2.59782	0.00666667	down	Model 4
78	ENSG00000162783	IER5	-3.28742	0.00666667	down	Model 4
79	ENSG00000164171	ITGA2	-2.95046	0.00666667	down	Model 4
80	ENSG00000177105	RHOG	-2.43265	0.00666667	down	Model 4
81	ENSG00000177879	AP3S1	-3.13921	0.00666667	down	Model 4
82	ENSG00000121297	TSHZ3	-2.67746	0.00777778	down	Model 4
83	ENSG00000160087	UBE2J2	-2.77655	0.00777778	down	Model 4
84	ENSG00000160188	RSPH1	-2.50711	0.00777778	down	Model 4
85	ENSG00000186141	POLR3C	-3.07438	0.00777778	down	Model 4
86	ENSG00000110031	LPXN	2.85062	0.00777778	up	Model 4
87	ENSG00000161204	ABCF3	-2.79136	0.00888889	down	Model 4
88	ENSG00000163930	BAP1	-2.46706	0.00888889	down	Model 4
89	ENSG00000160949	TONSL	-2.45392	0.00888889	down	Model 4
90	ENSG00000160691	SHC1	-3.04655	0.00888889	down	Model 4
91	ENSG00000167874	TMEM88	-2.41438	0.00888889	down	Model 4
92	ENSG00000181656	GPR88	-3.0104	0.00888889	down	Model 4
93	ENSG00000178538	CA8	-2.4377	0.00888889	down	Model 4
94	ENSG00000181610	MRPS23	-2.80272	0.00937012	down	Model 4
95	ENSG00000160190	SLC37A1	-2.85928	0.01	down	Model 4
96	ENSG00000160877	NACC1	-3.05324	0.01	down	Model 4
97	ENSG00000160953	PWWP3A	-2.9137	0.01	down	Model 4
98	ENSG00000160917	CPSF4	-2.96177	0.01	down	Model 4
99	ENSG00000160199	PKNOX1	-3.02741	0.01	down	Model 4
100	ENSG00000186106	ANKRD46	-3.3506	0.01	down	Model 4
101	ENSG00000160392	C19orf47	-2.72663	0.0107991	down	Model 4
102	ENSG00000112494	UNC93A	-2.88551	0.0111111	down	Model 4
103	ENSG00000160613	PCSK7	-2.91309	0.0111111	down	Model 4
104	ENSG00000159461	AMFR	-2.34705	0.0111111	down	Model 4
105	ENSG00000161671	EMC10	-3.03483	0.0111111	down	Model 4
106	ENSG00000186283	TOR3A	-2.98906	0.0111111	down	Model 4
107	ENSG00000186074	CD300LF	-4.20597	0.0111111	down	Model 4
108	ENSG00000177238	TRIM72	-3.15937	0.0111111	down	Model 4
109	ENSG00000171475	WIPF2	2.90584	0.0122222	up	Model 4
110	ENSG00000171345	KRT19	2.58449	0.0122222	up	Model 4
111	ENSG00000132530	XAF1	-2.79433	0.0122222	down	Model 4
112	ENSG00000135525	MAP7	-2.53579	0.0122222	down	Model 4
113	ENSG00000160209	PDXK	-2.73786	0.0122222	down	Model 4
114	ENSG00000160602	NEK8	-2.72732	0.0122222	down	Model 4
115	ENSG00000160408	ST6GALNAC6	-2.98482	0.0122222	down	Model 4
116	ENSG00000161544	CYGB	-2.71342	0.0122222	down	Model 4
117	ENSG00000134533	RERG	-2.10838	0.0133333	down	Model 4
118	ENSG00000161281	COX7A1	-3.03174	0.0133333	down	Model 4
119	ENSG00000160588	MPZL3	-2.61671	0.0133333	down	Model 4
120	ENSG00000177565	TBL1XR1	-2.70662	0.0133333	down	Model 4
121	ENSG00000181625	SLX1B	-2.65885	0.0133333	down	Model 4
122	ENSG00000185420	SMYD3	-2.65425	0.0133333	down	Model 4
123	ENSG00000174437	ATP2A2	2.71952	0.0133333	up	Model 4
124	ENSG00000288445	HPS5	2.59485	0.0133333	up	Model 4
125	ENSG00000185946	RNPC3	-3.10994	0.0142232	down	Model 4
126	ENSG00000112299	VNN1	-2.77412	0.0144444	down	Model 4
127	ENSG00000160310	PRMT2	-2.49812	0.0144444	down	Model 4
128	ENSG00000159625	DRC7	-2.5118	0.0144444	down	Model 4
129	ENSG00000160679	CHTOP	-2.63917	0.0144444	down	Model 4
130	ENSG00000160710	ADAR	-2.91711	0.0144444	down	Model 4
131	ENSG00000160360	GPSM1	-2.68144	0.0144444	down	Model 4
132	ENSG00000177239	MAN1B1	-2.39863	0.0144444	down	Model 4
133	ENSG00000078124	ACER3	2.33182	0.0144444	up	Model 4
134	ENSG00000126749	EMG1	2.58185	0.0144444	up	Model 4
135	ENSG00000127951	FGL2	2.42643	0.0144444	up	Model 4
136	ENSG00000171311	EXOSC1	2.32109	0.0144444	up	Model 4
137	ENSG00000196419	XRCC6	2.32371	0.0144444	up	Model 4
138	ENSG00000185963	BICD2	-3.05745	0.0150442	down	Model 4
139	ENSG00000183778	B3GALT5	2.93349	0.0155556	up	Model 4
140	ENSG00000112320	SOBP	-2.41021	0.0155556	down	Model 4
141	ENSG00000143373	ZNF687	-2.5358	0.0155556	down	Model 4
142	ENSG00000161031	PGLYRP2	-2.59299	0.0155556	down	Model 4
143	ENSG00000177459	ERICH5	-3.00452	0.0155556	down	Model 4
144	ENSG00000186153	WWOX	-3.3313	0.0155556	down	Model 4
145	ENSG00000110048	OSBP	2.6252	0.0166667	up	Model 4
146	ENSG00000171100	MTM1	2.82898	0.0166667	up	Model 4
147	ENSG00000160294	MCM3AP	-2.8935	0.0166667	down	Model 4
148	ENSG00000160791	CCR5	-2.73474	0.0166667	down	Model 4
149	ENSG00000177150	FAM210A	-2.33924	0.0166667	down	Model 4
150	ENSG00000047410	TPR	-2.23261	0.0169591	down	Model 4
151	ENSG00000160445	ZER1	-2.77294	0.0172191	down	Model 4
152	ENSG00000160703	NLRX1	-2.44268	0.0177778	down	Model 4
153	ENSG00000164327	RICTOR	-2.34131	0.0177778	down	Model 4
154	ENSG00000177469	CAVIN1	-2.54105	0.0177778	down	Model 4
155	ENSG00000181322	NME9	-2.8802	0.0177778	down	Model 4
156	ENSG00000186350	RXRA	-2.63607	0.0177778	down	Model 4
157	ENSG00000185813	PCYT2	-2.91371	0.0177778	down	Model 4
158	ENSG00000112541	PDE10A	-2.46598	0.0188889	down	Model 4
159	ENSG00000159650	UROC1	-2.57106	0.0188889	down	Model 4
160	ENSG00000177666	PNPLA2	-2.38722	0.0188889	down	Model 4
161	ENSG00000177853	ZNF518A	-2.07805	0.0188889	down	Model 4
162	ENSG00000181378	CFAP65	-2.67357	0.0188889	down	Model 4
163	ENSG00000186111	PIP5K1C	-3.38194	0.0188889	down	Model 4
164	ENSG00000110066	KMT5B	2.34441	0.0188889	up	Model 4
165	ENSG00000171105	INSR	2.81624	0.0188889	up	Model 4
166	ENSG00000171428	NAT1	2.22418	0.0188889	up	Model 4
167	ENSG00000160097	FNDC5	-2.41105	0.02	down	Model 4
168	ENSG00000160746	ANO10	-2.56239	0.02	down	Model 4
169	ENSG00000181751	MACIR	-2.51855	0.02	down	Model 4
170	ENSG00000179833	SERTAD2	-2.63061	0.02	down	Model 4
171	ENSG00000186212	SOWAHB	-3.56783	0.02	down	Model 4
172	ENSG00000049618	ARID1B	-2.63285	0.0204366	down	Model 4
173	ENSG00000128016	ZFP36	2.25105	0.0211111	up	Model 4
174	ENSG00000132554	RGS22	-2.69266	0.0211111	down	Model 4
175	ENSG00000160113	NR2F6	-2.90454	0.0211111	down	Model 4
176	ENSG00000161328	LRRC56	-2.90805	0.0211111	down	Model 4
177	ENSG00000162365	CYP4A22	-3.01241	0.0211111	down	Model 4
178	ENSG00000177575	CD163	-2.56965	0.0211111	down	Model 4
179	ENSG00000176714	CCDC121	-2.66468	0.0211111	down	Model 4
180	ENSG00000185442	FAM174B	-2.72123	0.0211111	down	Model 4
181	ENSG00000101003	GINS1	2.39397	0.0222222	up	Model 4
182	ENSG00000100916	BRMS1L	2.64687	0.0222222	up	Model 4
183	ENSG00000110060	PUS3	2.74522	0.0222222	up	Model 4
184	ENSG00000126895	AVPR2	2.71643	0.0222222	up	Model 4
185	ENSG00000171724	VAT1L	2.26685	0.0222222	up	Model 4
186	ENSG00000171604	CXXC5	2.28585	0.0222222	up	Model 4
187	ENSG00000143324	XPR1	-2.11427	0.0222222	down	Model 4
188	ENSG00000160233	LRRC3	-2.8331	0.0222222	down	Model 4
189	ENSG00000159685	CHCHD6	-2.75742	0.0222222	down	Model 4
190	ENSG00000161381	PLXDC1	-2.67028	0.0222222	down	Model 4
191	ENSG00000159592	GPBP1L1	-2.30388	0.0222222	down	Model 4
192	ENSG00000159899	NPR2	-2.34986	0.0222222	down	Model 4
193	ENSG00000159713	TPPP3	-2.50922	0.0222222	down	Model 4
194	ENSG00000160194	NDUFV3	-2.31518	0.0222222	down	Model 4
195	ENSG00000161618	ALDH16A1	-2.46236	0.0222222	down	Model 4
196	ENSG00000160888	IER2	-2.83481	0.0222222	down	Model 4
197	ENSG00000178307	TMEM11	-2.19532	0.0222222	down	Model 4
198	ENSG00000178078	STAP2	-2.15028	0.0222222	down	Model 4
199	ENSG00000174851	YIF1A	2.63211	0.0226904	up	Model 4
200	ENSG00000057657	PRDM1	-2.464	0.0233333	down	Model 4
201	ENSG00000160838	LRRC71	-2.666	0.0233333	down	Model 4
202	ENSG00000164219	PGGT1B	-2.18008	0.0233333	down	Model 4
203	ENSG00000167515	TRAPPC2L	-2.6509	0.0233333	down	Model 4
204	ENSG00000127870	RNF6	2.25959	0.0233333	up	Model 4
205	ENSG00000171497	PPID	2.23516	0.0233333	up	Model 4
206	ENSG00000171357	LURAP1	2.19923	0.0233333	up	Model 4
207	ENSG00000163376	KBTBD8	-2.66283	0.0234167	down	Model 4
208	ENSG00000163681	SLMAP	-2.18815	0.0238353	down	Model 4
209	ENSG00000160050	CCDC28B	-2.47166	0.0244173	down	Model 4
210	ENSG00000151502	VPS26B	-2.44672	0.0244444	down	Model 4
211	ENSG00000160818	GPATCH4	-2.55776	0.0244444	down	Model 4
212	ENSG00000155508	CNOT8	-2.2613	0.0244444	down	Model 4
213	ENSG00000160345	C9orf116	-2.56805	0.0244444	down	Model 4
214	ENSG00000177556	ATOX1	-2.17688	0.0244444	down	Model 4
215	ENSG00000174748	RPL15	2.44852	0.0244444	up	Model 4
216	ENSG00000175324	LSM1	2.5063	0.0244444	up	Model 4
217	ENSG00000090447	TFAP4	-2.49999	0.0255556	down	Model 4
218	ENSG00000120907	ADRA1A	-2.36546	0.0255556	down	Model 4
219	ENSG00000135622	SEMA4F	-2.19128	0.0255556	down	Model 4
220	ENSG00000147202	DIAPH2	-3.54402	0.0255556	down	Model 4
221	ENSG00000160179	ABCG1	-2.16718	0.0255556	down	Model 4
222	ENSG00000160783	PMF1	-2.48489	0.0255556	down	Model 4
223	ENSG00000160051	IQCC	-2.76604	0.0255556	down	Model 4
224	ENSG00000160972	PPP1R16A	-2.7058	0.0255556	down	Model 4
225	ENSG00000171530	TBCA	2.21378	0.0255556	up	Model 4
226	ENSG00000174640	SLCO2A1	2.77168	0.0255556	up	Model 4
227	ENSG00000177683	THAP5	-2.44417	0.0255556	down	Model 4
228	ENSG00000160808	MYL3	-2.6264	0.0266667	down	Model 4
229	ENSG00000161082	CELF5	-2.53499	0.0266667	down	Model 4
230	ENSG00000177732	SOX12	-2.55098	0.0266667	down	Model 4
231	ENSG00000238227	TMEM250	-2.30629	0.0266667	down	Model 4
232	ENSG00000008056	SYN1	2.40536	0.0277778	up	Model 4
233	ENSG00000100557	CCDC198	2.07849	0.0277778	up	Model 4
234	ENSG00000070010	UFD1	-2.45965	0.0277778	down	Model 4
235	ENSG00000087495	PHACTR3	-2.35978	0.0277778	down	Model 4
236	ENSG00000112297	CRYBG1	-2.31016	0.0277778	down	Model 4
237	ENSG00000135637	CCDC142	-2.29003	0.0277778	down	Model 4
238	ENSG00000160678	S100A1	-2.26779	0.0277778	down	Model 4
239	ENSG00000167461	RAB8A	-3.21017	0.0277778	down	Model 4
240	ENSG00000167608	TMC4	-2.75319	0.0277778	down	Model 4
241	ENSG00000186314	PRELID2	-2.80759	0.0277778	down	Model 4
242	ENSG00000143493	INTS7	-2.27262	0.0288889	down	Model 4
243	ENSG00000160201	U2AF1	-2.39894	0.0288889	down	Model 4
244	ENSG00000181004	BBS12	-2.35824	0.0288889	down	Model 4
[truncated: 114 more rows]

## Sheet: Supplementary Data 7
Supplementary Data 7: List of overlapping genes whose expression was significantly related to both social organization and longevity.
[truncated: 33 more rows]

[truncated: 10 more sheets: Supplementary Data 8, Supplementary Data 9, Supplementary Data 10, Supplementary Data 11, Supplementary Data 12, Supplementary Data 13, Supplementary Data 14 , Supplementary Data 15, Supplementary Data 16, Supplementary Data 17]
