# Supplementary material for: Correlated evolution of social organization and lifespan in mammals
Source: Nat Commun. 2023 Jan 31;14:372. doi: 10.1038/s41467-023-35869-7 (PMC9889386; doi:10.1038/s41467-023-35869-7)
Supplement: Supplementary file 5 — Source Data [file 41467_2023_35869_MOESM5_ESM.xlsx]

## Sheet: List
List of Source Data of Figures in Main text and Supplementary Information
Sheet	Name
1	Figure 1a-f
2	Figure 2a-e
3	Figure 3a-i
4	Supplementary Figure 1
5	Supplementary Figure 2-c
6	Supplementary Figure 3a-c
7	Supplementary Figure 4a-c
8	Supplementary Figure 5a-c
9	Supplementary Figure 6a-f
10	Supplementary Figure 7a-f
11	Supplementary Figure 8a-b
12	Supplementary Figure 9
13	Supplementary Figure 10
14	Supplementary Figure 11
15	Supplementary Figure 12a-f

## Sheet: Fig.1a-f
Fig. 1a
The source data is in Supplementary Data 1.
Fig. 1b Absolute longevity
Uni-state (n=924)	t-value	P-adjust
PairLiving vs. Solitary	3.48	0.2312
GroupLiving vs. Solitary	12.28	0.018
GroupLiving vs. PairLiving	2.88	0.2431
Fig. 1c Relative longevity
Uni-state (n=924)	t-value	P-adjust
PairLiving vs. Solitary	4.58	0.0624
GroupLiving vs. Solitary	11.94	0.0216
GroupLiving vs. PairLiving	1.63	0.5244
Fig. 1d
Type	Model	Transition rate	Mean_10run	SD_10run
Solitary_Longevity_26yrs	Dep	q12	12.4424	0.00184007
Solitary_Longevity_26yrs	Dep	q13	12.4822	0.00188362
Solitary_Longevity_26yrs	Dep	q21	12.4823	0.00188355
Solitary_Longevity_26yrs	Dep	q24	12.3048	0.0388224
Solitary_Longevity_26yrs	Dep	q31	12.4443	0.00236685
Solitary_Longevity_26yrs	Dep	q34	2.77053	0.0037892
Solitary_Longevity_26yrs	Dep	q42	12.4707	0.00251604
Solitary_Longevity_26yrs	Dep	q43	12.0202	0.0467506
Fig. 1e
Type	Model	Transition rate	Mean_10run	SD_10run
PairLiving_Longevity_26yrs	Indep	alpha1	4.59147	0.000717414
PairLiving_Longevity_26yrs	Indep	beta1	23.6712	0.00560719
PairLiving_Longevity_26yrs	Indep	alpha2	4.59475	0.000737256
PairLiving_Longevity_26yrs	Indep	beta2	23.671	0.00563354
Fig. 1f
Type	Model	Transition rate	Mean_10run	SD_10run
Group_Longevity_26yrs	Dep	q12	2.85998	0.000988821
Group_Longevity_26yrs	Dep	q13	11.8613	0.00154193
Group_Longevity_26yrs	Dep	q21	11.8623	0.00153892
Group_Longevity_26yrs	Dep	q24	11.8622	0.00152887
Group_Longevity_26yrs	Dep	q31	11.8626	0.00152251
Group_Longevity_26yrs	Dep	q34	11.8617	0.0015537
Group_Longevity_26yrs	Dep	q42	11.8602	0.0015394
Group_Longevity_26yrs	Dep	q43	11.8628	0.00152372

## Sheet: Fig. 2a-e
Fig. 2a							Fig. 2f
The source data is in Supplementary Data 2 and Supplementary Data 3.							The source data is in Supplementary Data 11.
Fig. 2b
The source data is in Supplementary Data 4 and Supplementary Data 6.
Fig. 2c
The source data is in Supplementary Data 4 and Supplementary Data 7.
Fig. 2d-e	gene XRCC6
ID	SpeciesName	GeneExpression	Lifespan_yrs	Solitary	GroupLiving
1	Acomys_cahirinus	4.28541	5.9	No	Yes
2	Anourosorex_squamipes	3.1323	3.2	Yes	No
3	Arctonyx_collaris	1.08484	15.8	Yes	No
4	Aselliscus_stoliczkanus	4.33512	12.2	No	Yes
5	Atelerix_albiventris	0	11.4	Yes	No
7	Bos_mutus	0.33743	26.3	No	Yes
8	Bos_taurus	4.89688	20	No	Yes
9	Callithrix_jacchus	4.12863	22.8	No	Yes
10	Callosciurus_erythraeus	2.19125	17	Yes	No
11	Canis_lupus	0	20.6	No	Yes
12	Capra_hircus	0	20.8	No	Yes
13	Castor_canadensis	3.31365	23.4	No	Yes
14	Cavia_porcellus	0.456493	12	No	Yes
15	Chlorocebus_sabaeus	1.0843	30.8	No	Yes
16	Cynopterus_sphinx	0.246039	10	No	Yes
17	Dasypus_novemcinctus	0.288403	22.3	Yes	No
18	Eonycteris_spelaea	1.69316	5	No	Yes
19	Equus_caballus	4.3576	57	No	Yes
20	Erinaceus_amurensis	0	8	Yes	No
22	Eutamias_sibiricus	1.55734	9.6	Yes	No
23	Felis_catus	0	30	Yes	No
24	Fukomys_damarensis	0	15.5	No	Yes
25	Gorilla_gorilla	3.32591	60.1	No	Yes
26	Graphiurus_kelleni	1.73708	6.9	Yes	No
27	Heterocephalus_glaber	5.29486	31	No	Yes
29	Hipposideros_larvatus	0	14.5	No	Yes
30	Hipposideros_pomona	0	13.2	No	Yes
31	Hipposideros_pratti	0.14606	16.7	No	Yes
32	Homo_sapiens	2.82776	122.5	No	Yes
33	Hystrix_brachyura	0.0983886	27.3	Yes	No
34	Ia_io	0.519041	17.4	No	Yes
35	Kerivoula_hardwickii	3.85467	12.3	No	Yes
36	Macaca_fascicularis	5.43661	39	No	Yes
37	Macaca_mulatta	2.04881	40	No	Yes
38	Meles_meles	0.29667	18.6	No	Yes
39	Meriones_unguiculatus	3.87354	6.3	No	Yes
40	Mesocricetus_auratus	0	3.9	Yes	No
41	Microcebus_murinus	3.5274	18.2	No	Yes
42	Miniopterus_fuliginosus	4.98793	17.4	No	Yes
43	Monodelphis_domestica	1.3167	5.1	Yes	No
44	Muntiacus_muntjak	0.245983	18.8	Yes	No
45	Murina_cyclotis	2.2367	11.4	No	Yes
46	Murina_hilgendorfi	0	9	No	Yes
47	Murina_leucogaster	0	9	No	Yes
48	Mus_musculus	0	4	No	Yes
49	Mustela_putorius	1.7824	11.1	Yes	No
50	Mustela_sibirica	0	8.8	Yes	No
51	Myocastor_coypus	0	8.5	No	Yes
52	Myotis_brandtii	2.96398	41	No	Yes
53	Myotis_chinensis	1.66315	29.4	No	Yes
54	Myotis_fimbriatus	2.77242	19.9	No	Yes
55	Myotis_laniger	0	18.2	No	Yes
56	Myotis_muricola	5.64156	18.5	No	Yes
57	Myotis_pilosus	0.934929	25	No	Yes
58	Myotis_siligorensis	1.24812	16.7	No	Yes
59	Neovison_vison	0.0197253	11.4	Yes	No
60	Nyctereutes_procyonoides	2.30258	16.6	No	No
61	Ornithorhynchus_anatinus	4.42087	22.6	Yes	No
62	Oryctolagus_cuniculus	2.93423	9	No	Yes
63	Pachyuromys_duprasi	0	8.3	No	Yes
64	Paguma_larvata	1.07411	27.4	Yes	No
65	Pan_paniscus	0.045603	55	No	Yes
66	Pan_troglodytes	3.87384	59.4	No	Yes
67	Papio_anubis	3.0623	25.2	No	Yes
68	Peromyscus_leucopus	3.4749	7.9	Yes	No
69	Petaurus_breviceps	4.53186	17.8	No	Yes
70	Pipistrellus_javanicus	1.77831	11.5	No	Yes
71	Plecotus_auritus	4.23825	30	No	Yes
72	Pongo_abelii	0.750949	59	Yes	No
73	Procavia_capensis	3.35147	14.8	No	Yes
74	Pteromys_volans	0	11.4	Yes	No
75	Rattus_norvegicus	1.50424	3.8	No	Yes
76	Rhinolophus_affinis	0	19.6	No	Yes
77	Rhinolophus_ferrumequinum	0	30.5	No	Yes
78	Rhinolophus_luctus	0	23.6	No	No
79	Rhinolophus_macrotis	0	18	No	Yes
80	Rhinolophus_malayanus	3.64908	18.8	No	Yes
81	Rhinolophus_pearsonii	3.9946	19	No	Yes
82	Rhinolophus_pusillus	0	18	No	Yes
83	Rhinolophus_rex	0	16.4	No	Yes
84	Rhinolophus_sinicus	2.63784	17	No	Yes
85	Rhinolophus_stheno	2.78986	18.2	No	Yes
86	Rhinolophus_thomasi	1.09927	16.6	No	Yes
87	Sciurus_vulgaris	0	14.8	Yes	No
88	Sus_scrofa	2.39607	27	No	Yes
89	Taphozous_melanopogon	2.42044	20	No	Yes
90	Tupaia_belangeri	0	11.1	Yes	No
91	Tylonycteris_robustula	1.80869	12.7	No	Yes
92	Ursus_americanus	0	34	Yes	No
93	Vulpes_lagopus	2.57177	16.3	No	Yes
94	Vulpes_vulpes	3.02413	21.3	No	No

## Sheet: Fig.3a-i
Fig. 3a Solitary
K=1.29	P=1.945e-07
w_names	dN.dS	group	pro_names	proportion
R_omega0	2.4e-09	Non-Solitary	R_omega0_prop	0.563944
R_omega1	0.125087	Non-Solitary	R_omega1_prop	0.362583
R_omega2	5.70218	Non-Solitary	R_omega2_prop	0.0740082
T_omega0	3.095e-21	Solitary	T_omega0_prop	0.563624
T_omega1	0.129223	Solitary	T_omega1_prop	0.362612
T_omega2	8.26365	Solitary	T_omega2_prop	0.0740082
Fig. 3b Pair-living
K=0.82	P=5.89e-06
w_names	dN.dS	group	pro_names	proportion
R_omega0	2.765e-06	Non-PairLiving	R_omega0_prop	0.512661
R_omega1	0.101572	Non-PairLiving	R_omega1_prop	0.404936
R_omega2	6.69527	Non-PairLiving	R_omega2_prop	0.0783486
T_omega0	4.255e-52	PairLiving	T_omega0_prop	0.511564
T_omega1	0.13893	PairLiving	T_omega1_prop	0.405634
T_omega2	5.10636	PairLiving	T_omega2_prop	0.0783838
Fig. 3c Group-living
K=0.80	P=5.81e-07
w_names	dN.dS	group	pro_names	proportion
R_omega0	2.455e-08	Non-GroupLiving	R_omega0_prop	0.492681
R_omega1	0.085779	Non-GroupLiving	R_omega1_prop	0.423774
R_omega2	7.28585	Non-GroupLiving	R_omega2_prop	0.0834378
T_omega0	4.035e-60	GroupLiving	T_omega0_prop	0.492681
T_omega1	0.0920355	GroupLiving	T_omega1_prop	0.423774
T_omega2	4.85596	GroupLiving	T_omega2_prop	0.0834378
Fig. 3d Longevity
K=1.28	P=6.755e-07
w_names	dN.dS	group	pro_names	proportion
R_omega0	1.32e-05	Non-Lifespan	R_omega0_prop	0.486267
R_omega1	0.0840698	Non-Lifespan	R_omega1_prop	0.426946
R_omega2	5.20092	Non-Lifespan	R_omega2_prop	0.0819994
T_omega0	3.77e-20	Lifespan	T_omega0_prop	0.485622
T_omega1	0.0778026	Lifespan	T_omega1_prop	0.427238
T_omega2	7.28289	Lifespan	T_omega2_prop	0.082032
Fig. 3e
The source data is in Supplementary Data 16.
Fig. 3f
The source data is in Supplementary Data 12 and Supplementary Data 13.
Fig. 3g Group-living: gene XRCC6
K=0.31	P<1.00e-17
w_names	dN.dS	group	Symbol	pro_names	proportion
R_omega0	0.001	Non-GroupLiving	XRCC6	R_omega0_prop	0.737304
R_omega1	1	Non-GroupLiving	XRCC6	R_omega1_prop	0.23098
R_omega2	950.784	Non-GroupLiving	XRCC6	R_omega2_prop	0.0317164
T_omega0	0.001	GroupLiving	XRCC6	T_omega0_prop	0.737304
T_omega1	1	GroupLiving	XRCC6	T_omega1_prop	0.23098
T_omega2	10.2649	GroupLiving	XRCC6	T_omega2_prop	0.0317164
Fig. 3h Longevity: gene XRCC6
K=0.70	P<1.00e-17
w_names	dN.dS	group	Symbol	pro_names	proportion
R_omega0	1e-30	Non-Lifespan	XRCC6	R_omega0_prop	0.718382
R_omega1	1	Non-Lifespan	XRCC6	R_omega1_prop	0.266436
R_omega2	279.933	Non-Lifespan	XRCC6	R_omega2_prop	0.0151814
T_omega0	1e-30	Lifespan	XRCC6	T_omega0_prop	0.718382
T_omega1	1	Lifespan	XRCC6	T_omega1_prop	0.266436
T_omega2	52.6508	Lifespan	XRCC6	T_omega2_prop	0.0151814
Fig. 3i Pathways network
The source data is in Supplementary Data 11 and Supplementary Data 16.

## Sheet: Supplementary Fig.1
Supplementary Figure 1 Alternative evolutionary models of traits.
Supplementary Figure 1
No source data.

## Sheet: Supplementary Fig.2-c
Supplementary Figure 2 The evolutionary pathway of social organization and longevity.
Supplementary Figure 2a
Type	Transition rate	Mean_10run	SD_10run
Social_organization	q01	0.285525	0.000150076
Social_organization	q02	0.764886	0.000214985
Social_organization	q10	4.00122	0.00154962
Social_organization	q12	1.15708	0.000878669
Social_organization	q20	0.867937	0.000271414
Social_organization	q21	0.514557	8.85548e-05
Supplementary Figure 2b
Type	Transition rate	Mean_10run	SD_10run
Longevity_26yrs	q01	0.536215	0.000142269
Longevity_26yrs	q10	2.09231	0.000385439
Supplementary Figure 2c
Type	Transition rate	Mean_10run	SD_10run
Longevity_MLres1.38	q01	0.532236	0.000113125
Longevity_MLres1.38	q10	1.71148	0.000622526

## Sheet: Supplementary Fig.3a-c
Supplementary Figure 3 The effect of taxonomic sampling on the correlated models of social organization and absolute longevity.
Supplementary Figure 3a						Supplementary Figure 3b						Supplementary Figure 3c
SocialType_Longevity_Years_Sampling%_RepeatTimes	Dep_MLh	Indep_MLh	Better			SocialType_Longevity_Years_Sampling%_RepeatTimes	Dep_MLh	Indep_MLh	Better			SocialType_Longevity_Years_Sampling%_RepeatTimes	Dep_MLh	Indep_MLh	Better
Solitary_Longevity_26yrs_50_10	-449.534	-449.216	Indep			Solitary_Longevity_17yrs_50_10	-457.29	-458.271	Indep			Solitary_Longevity_35yrs_50_10	-373.933	-375.647	Dep
Solitary_Longevity_26yrs_50_1	-432.65	-429.702	Indep			Solitary_Longevity_17yrs_50_1	-436.884	-440.903	Dep			Solitary_Longevity_35yrs_50_1	-371.048	-371.806	Indep
Solitary_Longevity_26yrs_50_2	-396.973	-401.614	Dep			Solitary_Longevity_17yrs_50_2	-445.157	-445.9	Indep			Solitary_Longevity_35yrs_50_2	-343.56	-338.598	Indep
Solitary_Longevity_26yrs_50_3	-438.224	-435.234	Indep			Solitary_Longevity_17yrs_50_3	-449.05	-448.663	Indep			Solitary_Longevity_35yrs_50_3	-389.046	-396.28	Dep
Solitary_Longevity_26yrs_50_4	-440.428	-437.431	Indep			Solitary_Longevity_17yrs_50_4	-459.058	-455.342	Indep			Solitary_Longevity_35yrs_50_4	-365.703	-365.391	Indep
Solitary_Longevity_26yrs_50_5	-447.462	-444.365	Indep			Solitary_Longevity_17yrs_50_5	-453.148	-457.083	Dep			Solitary_Longevity_35yrs_50_5	-400.687	-399.782	Indep
Solitary_Longevity_26yrs_50_6	-449.56	-452.431	Dep			Solitary_Longevity_17yrs_50_6	-445.359	-456.529	Dep			Solitary_Longevity_35yrs_50_6	-390.022	-396.559	Dep
Solitary_Longevity_26yrs_50_7	-434.274	-432.406	Indep			Solitary_Longevity_17yrs_50_7	-448.718	-449.466	Indep			Solitary_Longevity_35yrs_50_7	-361.274	-355.823	Indep
Solitary_Longevity_26yrs_50_8	-427.219	-423.184	Indep			Solitary_Longevity_17yrs_50_8	-451.847	-457.909	Dep			Solitary_Longevity_35yrs_50_8	-381.089	-383.374	Dep
Solitary_Longevity_26yrs_50_9	-451.225	-454.503	Dep			Solitary_Longevity_17yrs_50_9	-443.063	-447.412	Dep			Solitary_Longevity_35yrs_50_9	-390.649	-395.283	Dep
Solitary_Longevity_26yrs_55_10	-463.194	-461.696	Indep			Solitary_Longevity_17yrs_55_10	-481.492	-490.96	Dep			Solitary_Longevity_35yrs_55_10	-398.046	-402.076	Dep
Solitary_Longevity_26yrs_55_1	-483.741	-480.419	Indep			Solitary_Longevity_17yrs_55_1	-491.48	-491.378	Indep			Solitary_Longevity_35yrs_55_1	-418.211	-418.607	Indep
Solitary_Longevity_26yrs_55_2	-497.084	-498.821	Dep			Solitary_Longevity_17yrs_55_2	-506.142	-509.385	Dep			Solitary_Longevity_35yrs_55_2	-432.311	-437.844	Dep
Solitary_Longevity_26yrs_55_3	-482.414	-485.117	Dep			Solitary_Longevity_17yrs_55_3	-494.203	-498.871	Dep			Solitary_Longevity_35yrs_55_3	-431.286	-436.787	Dep
Solitary_Longevity_26yrs_55_4	-481.553	-481.838	Indep			Solitary_Longevity_17yrs_55_4	-485.694	-494.02	Dep			Solitary_Longevity_35yrs_55_4	-406.355	-407.618	Dep
Solitary_Longevity_26yrs_55_5	-467.649	-466.61	Indep			Solitary_Longevity_17yrs_55_5	-498.05	-499.785	Dep			Solitary_Longevity_35yrs_55_5	-407.152	-409.873	Dep
Solitary_Longevity_26yrs_55_6	-485.599	-490.56	Dep			Solitary_Longevity_17yrs_55_6	-520.729	-521.139	Indep			Solitary_Longevity_35yrs_55_6	-438.088	-440.103	Dep
Solitary_Longevity_26yrs_55_7	-463.465	-466.102	Dep			Solitary_Longevity_17yrs_55_7	-476.947	-474.427	Indep			Solitary_Longevity_35yrs_55_7	-397.653	-398.409	Indep
Solitary_Longevity_26yrs_55_8	-479.905	-483.103	Dep			Solitary_Longevity_17yrs_55_8	-469.3	-474.716	Dep			Solitary_Longevity_35yrs_55_8	-415.018	-418.806	Dep
Solitary_Longevity_26yrs_55_9	-484.205	-481.495	Indep			Solitary_Longevity_17yrs_55_9	-490.627	-496.619	Dep			Solitary_Longevity_35yrs_55_9	-442.221	-446.072	Dep
Solitary_Longevity_26yrs_60_10	-526.536	-523.395	Indep			Solitary_Longevity_17yrs_60_10	-532.097	-540.678	Dep			Solitary_Longevity_35yrs_60_10	-477.327	-475.43	Indep
Solitary_Longevity_26yrs_60_1	-510.01	-509.072	Indep			Solitary_Longevity_17yrs_60_1	-521.818	-529.602	Dep			Solitary_Longevity_35yrs_60_1	-456.836	-460.421	Dep
Solitary_Longevity_26yrs_60_2	-498.014	-494.872	Indep			Solitary_Longevity_17yrs_60_2	-527.203	-530.579	Dep			Solitary_Longevity_35yrs_60_2	-457.503	-463.036	Dep
Solitary_Longevity_26yrs_60_3	-508.944	-511.414	Dep			Solitary_Longevity_17yrs_60_3	-553.099	-556.456	Dep			Solitary_Longevity_35yrs_60_3	-446.163	-453.957	Dep
Solitary_Longevity_26yrs_60_4	-492.073	-494.546	Dep			Solitary_Longevity_17yrs_60_4	-530.829	-528.511	Indep			Solitary_Longevity_35yrs_60_4	-452.486	-452.392	Indep
Solitary_Longevity_26yrs_60_5	-510.489	-508.921	Indep			Solitary_Longevity_17yrs_60_5	-538.384	-538.297	Indep			Solitary_Longevity_35yrs_60_5	-436.969	-435.633	Indep
Solitary_Longevity_26yrs_60_6	-484.815	-486.466	Dep			Solitary_Longevity_17yrs_60_6	-538.015	-536.791	Indep			Solitary_Longevity_35yrs_60_6	-432.891	-437.061	Dep
Solitary_Longevity_26yrs_60_7	-494.189	-494.234	Indep			Solitary_Longevity_17yrs_60_7	-501.347	-511.038	Dep			Solitary_Longevity_35yrs_60_7	-446.504	-446.081	Indep
Solitary_Longevity_26yrs_60_8	-525.508	-524.758	Indep			Solitary_Longevity_17yrs_60_8	-553.641	-553.971	Indep			Solitary_Longevity_35yrs_60_8	-458.889	-457.859	Indep
Solitary_Longevity_26yrs_60_9	-501.294	-498.244	Indep			Solitary_Longevity_17yrs_60_9	-540.542	-541.844	Dep			Solitary_Longevity_35yrs_60_9	-447.096	-450.908	Dep
Solitary_Longevity_26yrs_65_10	-533.462	-532.993	Indep			Solitary_Longevity_17yrs_65_10	-557.812	-558.521	Indep			Solitary_Longevity_35yrs_65_10	-468.012	-468.151	Indep
Solitary_Longevity_26yrs_65_1	-526.477	-525.53	Indep			Solitary_Longevity_17yrs_65_1	-563.379	-561.459	Indep			Solitary_Longevity_35yrs_65_1	-469.45	-467.082	Indep
Solitary_Longevity_26yrs_65_2	-529.354	-530.694	Dep			Solitary_Longevity_17yrs_65_2	-567.609	-576.08	Dep			Solitary_Longevity_35yrs_65_2	-485.867	-489.187	Dep
Solitary_Longevity_26yrs_65_3	-549.649	-546.481	Indep			Solitary_Longevity_17yrs_65_3	-572.734	-582.607	Dep			Solitary_Longevity_35yrs_65_3	-489.206	-488.97	Indep
Solitary_Longevity_26yrs_65_4	-539.064	-539.001	Indep			Solitary_Longevity_17yrs_65_4	-565.997	-566.584	Indep			Solitary_Longevity_35yrs_65_4	-489.388	-486.84	Indep
Solitary_Longevity_26yrs_65_5	-524.592	-524.896	Indep			Solitary_Longevity_17yrs_65_5	-533.801	-530.615	Indep			Solitary_Longevity_35yrs_65_5	-445.656	-444.679	Indep
Solitary_Longevity_26yrs_65_6	-555.525	-558.035	Dep			Solitary_Longevity_17yrs_65_6	-559.943	-559.46	Indep			Solitary_Longevity_35yrs_65_6	-487.709	-488.153	Indep
Solitary_Longevity_26yrs_65_7	-545.866	-545.008	Indep			Solitary_Longevity_17yrs_65_7	-594.537	-597.271	Dep			Solitary_Longevity_35yrs_65_7	-469.383	-470.436	Dep
Solitary_Longevity_26yrs_65_8	-531.179	-533.723	Dep			Solitary_Longevity_17yrs_65_8	-552.513	-563.878	Dep			Solitary_Longevity_35yrs_65_8	-467.635	-475.021	Dep
Solitary_Longevity_26yrs_65_9	-522.566	-520.696	Indep			Solitary_Longevity_17yrs_65_9	-551.91	-550.008	Indep			Solitary_Longevity_35yrs_65_9	-470.492	-473.041	Dep
Solitary_Longevity_26yrs_70_10	-572.554	-574.384	Dep			Solitary_Longevity_17yrs_70_10	-562.424	-568.452	Dep			Solitary_Longevity_35yrs_70_10	-496.648	-498.621	Dep
Solitary_Longevity_26yrs_70_1	-586.641	-586.444	Indep			Solitary_Longevity_17yrs_70_1	-635.571	-636.11	Indep			Solitary_Longevity_35yrs_70_1	-519.318	-519.22	Indep
Solitary_Longevity_26yrs_70_2	-602.564	-601.194	Indep			Solitary_Longevity_17yrs_70_2	-616.723	-621.742	Dep			Solitary_Longevity_35yrs_70_2	-526.578	-522.497	Indep
Solitary_Longevity_26yrs_70_3	-572.753	-574.918	Dep			Solitary_Longevity_17yrs_70_3	-583.886	-587.575	Dep			Solitary_Longevity_35yrs_70_3	-511.834	-510.508	Indep
Solitary_Longevity_26yrs_70_4	-590.962	-590.402	Indep			Solitary_Longevity_17yrs_70_4	-617.791	-620.521	Dep			Solitary_Longevity_35yrs_70_4	-521.095	-517.829	Indep
Solitary_Longevity_26yrs_70_5	-577.513	-575.787	Indep			Solitary_Longevity_17yrs_70_5	-600.331	-607.051	Dep			Solitary_Longevity_35yrs_70_5	-518.859	-516.662	Indep
Solitary_Longevity_26yrs_70_6	-593.65	-591.269	Indep			Solitary_Longevity_17yrs_70_6	-618.264	-629.04	Dep			Solitary_Longevity_35yrs_70_6	-507.56	-512.198	Dep
Solitary_Longevity_26yrs_70_7	-581.578	-579.624	Indep			Solitary_Longevity_17yrs_70_7	-596.64	-601.687	Dep			Solitary_Longevity_35yrs_70_7	-519.636	-521.54	Dep
Solitary_Longevity_26yrs_70_8	-559.2	-562.875	Dep			Solitary_Longevity_17yrs_70_8	-586.647	-589.496	Dep			Solitary_Longevity_35yrs_70_8	-503.46	-504.893	Dep
Solitary_Longevity_26yrs_70_9	-617.071	-620.078	Dep			Solitary_Longevity_17yrs_70_9	-616.891	-629.858	Dep			Solitary_Longevity_35yrs_70_9	-540.281	-543.483	Dep
Solitary_Longevity_26yrs_75_10	-613.656	-614.792	Dep			Solitary_Longevity_17yrs_75_10	-652.813	-657.004	Dep			Solitary_Longevity_35yrs_75_10	-529.655	-526.301	Indep
Solitary_Longevity_26yrs_75_1	-617.767	-617.374	Indep			Solitary_Longevity_17yrs_75_1	-643.903	-645.251	Dep			Solitary_Longevity_35yrs_75_1	-543.827	-545.474	Dep
Solitary_Longevity_26yrs_75_2	-589.917	-589.267	Indep			Solitary_Longevity_17yrs_75_2	-610.927	-612.56	Dep			Solitary_Longevity_35yrs_75_2	-523.752	-521.176	Indep
Solitary_Longevity_26yrs_75_3	-602.596	-600.453	Indep			Solitary_Longevity_17yrs_75_3	-650.53	-662.477	Dep			Solitary_Longevity_35yrs_75_3	-543.845	-548.796	Dep
Solitary_Longevity_26yrs_75_4	-605.753	-605.46	Indep			Solitary_Longevity_17yrs_75_4	-643.473	-644.146	Indep			Solitary_Longevity_35yrs_75_4	-523.218	-524.807	Dep
Solitary_Longevity_26yrs_75_5	-621.126	-625.515	Dep			Solitary_Longevity_17yrs_75_5	-649.091	-649.621	Indep			Solitary_Longevity_35yrs_75_5	-554.855	-559.078	Dep
Solitary_Longevity_26yrs_75_6	-620.339	-619.05	Indep			Solitary_Longevity_17yrs_75_6	-628.177	-633.701	Dep			Solitary_Longevity_35yrs_75_6	-541.406	-543.426	Dep
Solitary_Longevity_26yrs_75_7	-612.642	-616.651	Dep			Solitary_Longevity_17yrs_75_7	-648.521	-654.942	Dep			Solitary_Longevity_35yrs_75_7	-536.312	-539.651	Dep
Solitary_Longevity_26yrs_75_8	-608.201	-605.413	Indep			Solitary_Longevity_17yrs_75_8	-643.924	-653.101	Dep			Solitary_Longevity_35yrs_75_8	-543.202	-547.395	Dep
Solitary_Longevity_26yrs_75_9	-631.223	-630.613	Indep			Solitary_Longevity_17yrs_75_9	-651.598	-655.254	Dep			Solitary_Longevity_35yrs_75_9	-525.038	-527.502	Dep
Solitary_Longevity_26yrs_80_10	-640.395	-638.602	Indep			Solitary_Longevity_17yrs_80_10	-669.503	-677.048	Dep			Solitary_Longevity_35yrs_80_10	-575.431	-577.253	Dep
Solitary_Longevity_26yrs_80_1	-666.435	-668.523	Dep			Solitary_Longevity_17yrs_80_1	-708.878	-714.251	Dep			Solitary_Longevity_35yrs_80_1	-576.892	-581.754	Dep
Solitary_Longevity_26yrs_80_2	-662.954	-666.622	Dep			Solitary_Longevity_17yrs_80_2	-699.527	-700.548	Dep			Solitary_Longevity_35yrs_80_2	-587.765	-583.906	Indep
Solitary_Longevity_26yrs_80_3	-655.37	-657.787	Dep			Solitary_Longevity_17yrs_80_3	-705.127	-714.73	Dep			Solitary_Longevity_35yrs_80_3	-591.669	-596.744	Dep
Solitary_Longevity_26yrs_80_4	-660.239	-661.405	Dep			Solitary_Longevity_17yrs_80_4	-655.306	-666.451	Dep			Solitary_Longevity_35yrs_80_4	-573.43	-574.271	Indep
Solitary_Longevity_26yrs_80_5	-666.955	-672.584	Dep			Solitary_Longevity_17yrs_80_5	-697.339	-708.98	Dep			Solitary_Longevity_35yrs_80_5	-589.251	-591.762	Dep
Solitary_Longevity_26yrs_80_6	-631.101	-629.561	Indep			Solitary_Longevity_17yrs_80_6	-671.329	-678.426	Dep			Solitary_Longevity_35yrs_80_6	-562.01	-570.217	Dep
Solitary_Longevity_26yrs_80_7	-662.176	-663.341	Dep			Solitary_Longevity_17yrs_80_7	-687.651	-691.211	Dep			Solitary_Longevity_35yrs_80_7	-571.507	-570.584	Indep
Solitary_Longevity_26yrs_80_8	-637.088	-639.42	Dep			Solitary_Longevity_17yrs_80_8	-672.332	-674.186	Dep			Solitary_Longevity_35yrs_80_8	-544.622	-542.504	Indep
Solitary_Longevity_26yrs_80_9	-651.486	-653.054	Dep			Solitary_Longevity_17yrs_80_9	-688.034	-698.38	Dep			Solitary_Longevity_35yrs_80_9	-570.683	-575.796	Dep
Solitary_Longevity_26yrs_85_10	-690.672	-690.935	Indep			Solitary_Longevity_17yrs_85_10	-720.512	-725.177	Dep			Solitary_Longevity_35yrs_85_10	-612.208	-611.355	Indep
Solitary_Longevity_26yrs_85_1	-706.383	-705.939	Indep			Solitary_Longevity_17yrs_85_1	-736.355	-741.168	Dep			Solitary_Longevity_35yrs_85_1	-618.501	-615.059	Indep
Solitary_Longevity_26yrs_85_2	-690.419	-688.181	Indep			Solitary_Longevity_17yrs_85_2	-729.382	-736.83	Dep			Solitary_Longevity_35yrs_85_2	-617.963	-625.961	Dep
Solitary_Longevity_26yrs_85_3	-694.216	-693.392	Indep			Solitary_Longevity_17yrs_85_3	-724.994	-733.132	Dep			Solitary_Longevity_35yrs_85_3	-604.652	-604.265	Indep
Solitary_Longevity_26yrs_85_4	-687.986	-692.061	Dep			Solitary_Longevity_17yrs_85_4	-700.83	-709.759	Dep			Solitary_Longevity_35yrs_85_4	-604.506	-606.715	Dep
Solitary_Longevity_26yrs_85_5	-693.778	-696.019	Dep			Solitary_Longevity_17yrs_85_5	-725	-726.78	Dep			Solitary_Longevity_35yrs_85_5	-602.456	-605.196	Dep
Solitary_Longevity_26yrs_85_6	-686.476	-687.752	Dep			Solitary_Longevity_17yrs_85_6	-734.937	-736.053	Dep			Solitary_Longevity_35yrs_85_6	-597.954	-598.198	Indep
Solitary_Longevity_26yrs_85_7	-692.673	-691.071	Indep			Solitary_Longevity_17yrs_85_7	-714.097	-715.118	Dep			Solitary_Longevity_35yrs_85_7	-587.444	-586.533	Indep
Solitary_Longevity_26yrs_85_8	-686.092	-690.172	Dep			Solitary_Longevity_17yrs_85_8	-710.359	-716.281	Dep			Solitary_Longevity_35yrs_85_8	-594.411	-602.201	Dep
Solitary_Longevity_26yrs_85_9	-694.196	-695.233	Dep			Solitary_Longevity_17yrs_85_9	-720.202	-723.798	Dep			Solitary_Longevity_35yrs_85_9	-593.231	-592.459	Indep
Solitary_Longevity_26yrs_90_10	-729.165	-730.328	Dep			Solitary_Longevity_17yrs_90_10	-764.056	-774.334	Dep			Solitary_Longevity_35yrs_90_10	-638.217	-633.675	Indep
Solitary_Longevity_26yrs_90_1	-727.29	-729.557	Dep			Solitary_Longevity_17yrs_90_1	-756.943	-765.16	Dep			Solitary_Longevity_35yrs_90_1	-639.623	-641.171	Dep
Solitary_Longevity_26yrs_90_2	-709.007	-710.09	Dep			Solitary_Longevity_17yrs_90_2	-741.708	-747.803	Dep			Solitary_Longevity_35yrs_90_2	-611.507	-611.894	Indep
Solitary_Longevity_26yrs_90_3	-712.572	-712.253	Indep			Solitary_Longevity_17yrs_90_3	-764.212	-767.982	Dep			Solitary_Longevity_35yrs_90_3	-637.928	-640.04	Dep
Solitary_Longevity_26yrs_90_4	-722.693	-723.985	Dep			Solitary_Longevity_17yrs_90_4	-744.21	-748.714	Dep			Solitary_Longevity_35yrs_90_4	-629.666	-634.783	Dep
Solitary_Longevity_26yrs_90_5	-721.022	-722.563	Dep			Solitary_Longevity_17yrs_90_5	-761.822	-767.356	Dep			Solitary_Longevity_35yrs_90_5	-628.688	-625.778	Indep
Solitary_Longevity_26yrs_90_6	-728.644	-726.818	Indep			Solitary_Longevity_17yrs_90_6	-757.833	-772.32	Dep			Solitary_Longevity_35yrs_90_6	-640.926	-642.676	Dep
Solitary_Longevity_26yrs_90_7	-720.844	-723.901	Dep			Solitary_Longevity_17yrs_90_7	-746.815	-755.802	Dep			Solitary_Longevity_35yrs_90_7	-633.257	-638.431	Dep
Solitary_Longevity_26yrs_90_8	-730.97	-734.718	Dep			Solitary_Longevity_17yrs_90_8	-762.029	-769.3	Dep			Solitary_Longevity_35yrs_90_8	-643.512	-643.804	Indep
Solitary_Longevity_26yrs_90_9	-735.695	-737.999	Dep			Solitary_Longevity_17yrs_90_9	-758.221	-763.621	Dep			Solitary_Longevity_35yrs_90_9	-635.961	-637.034	Dep
Solitary_Longevity_26yrs_95_10	-768.393	-769.857	Dep			Solitary_Longevity_17yrs_95_10	-794.499	-798.42	Dep			Solitary_Longevity_35yrs_95_10	-662.16	-661.182	Indep
Solitary_Longevity_26yrs_95_1	-760.148	-761.993	Dep			Solitary_Longevity_17yrs_95_1	-784.651	-789.674	Dep			Solitary_Longevity_35yrs_95_1	-657.151	-655.676	Indep
Solitary_Longevity_26yrs_95_2	-753.825	-754.854	Dep			Solitary_Longevity_17yrs_95_2	-794.72	-799.444	Dep			Solitary_Longevity_35yrs_95_2	-664.538	-663.87	Indep
Solitary_Longevity_26yrs_95_3	-759.59	-761.641	Dep			Solitary_Longevity_17yrs_95_3	-788.737	-792.93	Dep			Solitary_Longevity_35yrs_95_3	-658.804	-659.394	Indep
Solitary_Longevity_26yrs_95_4	-748.245	-749.274	Dep			Solitary_Longevity_17yrs_95_4	-793.262	-798.311	Dep			Solitary_Longevity_35yrs_95_4	-649.016	-648.83	Indep
Solitary_Longevity_26yrs_95_5	-755.265	-757.913	Dep			Solitary_Longevity_17yrs_95_5	-786.688	-791.799	Dep			Solitary_Longevity_35yrs_95_5	-658.25	-658.116	Indep
Solitary_Longevity_26yrs_95_6	-757.878	-761.458	Dep			Solitary_Longevity_17yrs_95_6	-800.245	-805.232	Dep			Solitary_Longevity_35yrs_95_6	-669.577	-671.065	Dep
Solitary_Longevity_26yrs_95_7	-764.149	-764.243	Indep			Solitary_Longevity_17yrs_95_7	-794.441	-797.602	Dep			Solitary_Longevity_35yrs_95_7	-671.688	-671.721	Indep
Solitary_Longevity_26yrs_95_8	-759.39	-761.112	Dep			Solitary_Longevity_17yrs_95_8	-795.281	-799.215	Dep			Solitary_Longevity_35yrs_95_8	-663.857	-662.788	Indep
Solitary_Longevity_26yrs_95_9	-763.7	-764.853	Dep			Solitary_Longevity_17yrs_95_9	-801.578	-811.244	Dep			Solitary_Longevity_35yrs_95_9	-665.388	-663.872	Indep
PairLiving_Longevity_26yrs_50_10	-373.621	-368.674	Indep			PairLiving_Longevity_17yrs_50_10	-393.256	-389.318	Indep			PairLiving_Longevity_35yrs_50_10	-297.648	-291.865	Indep
PairLiving_Longevity_26yrs_50_1	-360.433	-354.271	Indep			PairLiving_Longevity_17yrs_50_1	-371.899	-366.335	Indep			PairLiving_Longevity_35yrs_50_1	-295.823	-290.092	Indep
PairLiving_Longevity_26yrs_50_2	-322.496	-316.86	Indep			PairLiving_Longevity_17yrs_50_2	-374.117	-369.983	Indep			PairLiving_Longevity_35yrs_50_2	-259.137	-254.551	Indep
PairLiving_Longevity_26yrs_50_3	-352.664	-346.438	Indep			PairLiving_Longevity_17yrs_50_3	-374.656	-371.247	Indep			PairLiving_Longevity_35yrs_50_3	-308.854	-303.018	Indep
PairLiving_Longevity_26yrs_50_4	-350.949	-346.741	Indep			PairLiving_Longevity_17yrs_50_4	-377.634	-375.069	Indep			PairLiving_Longevity_35yrs_50_4	-282.123	-277.887	Indep
PairLiving_Longevity_26yrs_50_5	-352.334	-345.95	Indep			PairLiving_Longevity_17yrs_50_5	-367.915	-363.805	Indep			PairLiving_Longevity_35yrs_50_5	-305.811	-300.116	Indep
PairLiving_Longevity_26yrs_50_6	-339.401	-334.014	Indep			PairLiving_Longevity_17yrs_50_6	-345.207	-341.404	Indep			PairLiving_Longevity_35yrs_50_6	-283.748	-277.575	Indep
PairLiving_Longevity_26yrs_50_7	-350.629	-346.13	Indep			PairLiving_Longevity_17yrs_50_7	-376.432	-374.324	Indep			PairLiving_Longevity_35yrs_50_7	-277.215	-272.374	Indep
PairLiving_Longevity_26yrs_50_8	-316.515	-311.835	Indep			PairLiving_Longevity_17yrs_50_8	-355.486	-353.817	Indep			PairLiving_Longevity_35yrs_50_8	-276.413	-272.401	Indep
PairLiving_Longevity_26yrs_50_9	-367.501	-361.383	Indep			PairLiving_Longevity_17yrs_50_9	-362.295	-358.138	Indep			PairLiving_Longevity_35yrs_50_9	-304.002	-298.499	Indep
PairLiving_Longevity_26yrs_55_10	-357.889	-353.337	Indep			PairLiving_Longevity_17yrs_55_10	-395.632	-391.565	Indep			PairLiving_Longevity_35yrs_55_10	-301.078	-295.32	Indep
PairLiving_Longevity_26yrs_55_1	-400.154	-395.183	Indep			PairLiving_Longevity_17yrs_55_1	-420.832	-415.509	Indep			PairLiving_Longevity_35yrs_55_1	-333.497	-327.567	Indep
PairLiving_Longevity_26yrs_55_2	-409.292	-403.24	Indep			PairLiving_Longevity_17yrs_55_2	-429.462	-425.497	Indep			PairLiving_Longevity_35yrs_55_2	-345.583	-340.44	Indep
PairLiving_Longevity_26yrs_55_3	-392.644	-386.578	Indep			PairLiving_Longevity_17yrs_55_3	-408.4	-404.196	Indep			PairLiving_Longevity_35yrs_55_3	-339.499	-333.842	Indep
PairLiving_Longevity_26yrs_55_4	-392.535	-386.433	Indep			PairLiving_Longevity_17yrs_55_4	-407.241	-405.02	Indep			PairLiving_Longevity_35yrs_55_4	-313.852	-308.373	Indep
PairLiving_Longevity_26yrs_55_5	-386.904	-381.09	Indep			PairLiving_Longevity_17yrs_55_5	-423.88	-419.05	Indep			PairLiving_Longevity_35yrs_55_5	-326.409	-322.31	Indep
PairLiving_Longevity_26yrs_55_6	-370.825	-364.485	Indep			PairLiving_Longevity_17yrs_55_6	-407.314	-403.187	Indep			PairLiving_Longevity_35yrs_55_6	-312.934	-307.363	Indep
PairLiving_Longevity_26yrs_55_7	-372.75	-367.583	Indep			PairLiving_Longevity_17yrs_55_7	-392.776	-388.07	Indep			PairLiving_Longevity_35yrs_55_7	-304.417	-299.432	Indep
PairLiving_Longevity_26yrs_55_8	-379.301	-374.024	Indep			PairLiving_Longevity_17yrs_55_8	-375.641	-373.156	Indep			PairLiving_Longevity_35yrs_55_8	-315.275	-308.732	Indep
PairLiving_Longevity_26yrs_55_9	-379.96	-374.136	Indep			PairLiving_Longevity_17yrs_55_9	-396.163	-391.204	Indep			PairLiving_Longevity_35yrs_55_9	-342.927	-337.802	Indep
PairLiving_Longevity_26yrs_60_10	-406.49	-401.353	Indep			PairLiving_Longevity_17yrs_60_10	-426.343	-421.914	Indep			PairLiving_Longevity_35yrs_60_10	-356.968	-351.061	Indep
PairLiving_Longevity_26yrs_60_1	-401.784	-396.44	Indep			PairLiving_Longevity_17yrs_60_1	-424.742	-421.295	Indep			PairLiving_Longevity_35yrs_60_1	-348.136	-342.741	Indep
PairLiving_Longevity_26yrs_60_2	-394.726	-388.969	Indep			PairLiving_Longevity_17yrs_60_2	-432.749	-428.322	Indep			PairLiving_Longevity_35yrs_60_2	-354.77	-348.858	Indep
PairLiving_Longevity_26yrs_60_3	-404.952	-401.079	Indep			PairLiving_Longevity_17yrs_60_3	-454.002	-452.672	Indep			PairLiving_Longevity_35yrs_60_3	-349.611	-342.841	Indep
PairLiving_Longevity_26yrs_60_4	-397.858	-391.664	Indep			PairLiving_Longevity_17yrs_60_4	-436.697	-434.426	Indep			PairLiving_Longevity_35yrs_60_4	-349.552	-343.275	Indep
PairLiving_Longevity_26yrs_60_5	-412.137	-404.815	Indep			PairLiving_Longevity_17yrs_60_5	-445.586	-442.502	Indep			PairLiving_Longevity_35yrs_60_5	-335.637	-329.857	Indep
PairLiving_Longevity_26yrs_60_6	-387.932	-383.144	Indep			PairLiving_Longevity_17yrs_60_6	-448.094	-444.047	Indep			PairLiving_Longevity_35yrs_60_6	-337.888	-332.078	Indep
PairLiving_Longevity_26yrs_60_7	-390.2	-384.242	Indep			PairLiving_Longevity_17yrs_60_7	-409.493	-407.012	Indep			PairLiving_Longevity_35yrs_60_7	-335.386	-329.338	Indep
PairLiving_Longevity_26yrs_60_8	-415.262	-410.43	Indep			PairLiving_Longevity_17yrs_60_8	-451.67	-447.813	Indep			PairLiving_Longevity_35yrs_60_8	-345.81	-340.507	Indep
PairLiving_Longevity_26yrs_60_9	-409.79	-403.511	Indep			PairLiving_Longevity_17yrs_60_9	-458.721	-455.933	Indep			PairLiving_Longevity_35yrs_60_9	-354.514	-348.703	Indep
PairLiving_Longevity_26yrs_65_10	-438.111	-432.584	Indep			PairLiving_Longevity_17yrs_65_10	-467.613	-464.545	Indep			PairLiving_Longevity_35yrs_65_10	-367.889	-362.044	Indep
PairLiving_Longevity_26yrs_65_1	-439.287	-433.28	Indep			PairLiving_Longevity_17yrs_65_1	-482.622	-480.944	Indep			PairLiving_Longevity_35yrs_65_1	-377.685	-372.528	Indep
PairLiving_Longevity_26yrs_65_2	-435.09	-429.343	Indep			PairLiving_Longevity_17yrs_65_2	-483.085	-479.803	Indep			PairLiving_Longevity_35yrs_65_2	-385.004	-379.839	Indep
PairLiving_Longevity_26yrs_65_3	-456.884	-450.506	Indep			PairLiving_Longevity_17yrs_65_3	-495.234	-492.221	Indep			PairLiving_Longevity_35yrs_65_3	-395.477	-390.125	Indep
PairLiving_Longevity_26yrs_65_4	-419.403	-414.605	Indep			PairLiving_Longevity_17yrs_65_4	-452.16	-446.196	Indep			PairLiving_Longevity_35yrs_65_4	-363.165	-357.121	Indep
PairLiving_Longevity_26yrs_65_5	-431.709	-426.55	Indep			PairLiving_Longevity_17yrs_65_5	-448.929	-447.635	Indep			PairLiving_Longevity_35yrs_65_5	-354.742	-349.163	Indep
PairLiving_Longevity_26yrs_65_6	-458.764	-452.442	Indep			PairLiving_Longevity_17yrs_65_6	-468.8	-463.871	Indep			PairLiving_Longevity_35yrs_65_6	-381.777	-375.348	Indep
PairLiving_Longevity_26yrs_65_7	-444.219	-439.017	Indep			PairLiving_Longevity_17yrs_65_7	-501.413	-497.348	Indep			PairLiving_Longevity_35yrs_65_7	-364.448	-357.974	Indep
PairLiving_Longevity_26yrs_65_8	-414.1	-409.268	Indep			PairLiving_Longevity_17yrs_65_8	-450.146	-446.965	Indep			PairLiving_Longevity_35yrs_65_8	-350.459	-345.475	Indep
PairLiving_Longevity_26yrs_65_9	-398.941	-393.931	Indep			PairLiving_Longevity_17yrs_65_9	-441.624	-436.878	Indep			PairLiving_Longevity_35yrs_65_9	-349.082	-342.746	Indep
PairLiving_Longevity_26yrs_70_10	-468.882	-462.7	Indep			PairLiving_Longevity_17yrs_70_10	-465.509	-459.957	Indep			PairLiving_Longevity_35yrs_70_10	-388.459	-384.007	Indep
PairLiving_Longevity_26yrs_70_1	-468.265	-462.037	Indep			PairLiving_Longevity_17yrs_70_1	-522.304	-517.737	Indep			PairLiving_Longevity_35yrs_70_1	-396.645	-391.139	Indep
PairLiving_Longevity_26yrs_70_2	-481.892	-475.928	Indep			PairLiving_Longevity_17yrs_70_2	-508.335	-504.559	Indep			PairLiving_Longevity_35yrs_70_2	-400.804	-395.757	Indep
PairLiving_Longevity_26yrs_70_3	-486.196	-480.274	Indep			PairLiving_Longevity_17yrs_70_3	-506.193	-500.792	Indep			PairLiving_Longevity_35yrs_70_3	-420.44	-414.733	Indep
PairLiving_Longevity_26yrs_70_4	-480.624	-474.769	Indep			PairLiving_Longevity_17yrs_70_4	-513.888	-510.418	Indep			PairLiving_Longevity_35yrs_70_4	-402.794	-396.99	Indep
PairLiving_Longevity_26yrs_70_5	-455.16	-449.64	Indep			PairLiving_Longevity_17yrs_70_5	-489.416	-486.512	Indep			PairLiving_Longevity_35yrs_70_5	-388.641	-382.631	Indep
PairLiving_Longevity_26yrs_70_6	-479.198	-473.284	Indep			PairLiving_Longevity_17yrs_70_6	-520.505	-516.659	Indep			PairLiving_Longevity_35yrs_70_6	-397.072	-391.638	Indep
PairLiving_Longevity_26yrs_70_7	-439.566	-433.615	Indep			PairLiving_Longevity_17yrs_70_7	-465.942	-462.059	Indep			PairLiving_Longevity_35yrs_70_7	-375.606	-369.594	Indep
PairLiving_Longevity_26yrs_70_8	-448.028	-442.401	Indep			PairLiving_Longevity_17yrs_70_8	-474.551	-470.729	Indep			PairLiving_Longevity_35yrs_70_8	-381.481	-376.254	Indep
PairLiving_Longevity_26yrs_70_9	-473.952	-467.892	Indep			PairLiving_Longevity_17yrs_70_9	-484.519	-480.284	Indep			PairLiving_Longevity_35yrs_70_9	-393.482	-388.052	Indep
PairLiving_Longevity_26yrs_75_10	-499.046	-492.916	Indep			PairLiving_Longevity_17yrs_75_10	-546.256	-541.169	Indep			PairLiving_Longevity_35yrs_75_10	-405.931	-400.635	Indep
PairLiving_Longevity_26yrs_75_1	-475.261	-468.887	Indep			PairLiving_Longevity_17yrs_75_1	-507.362	-504.836	Indep			PairLiving_Longevity_35yrs_75_1	-398.923	-392.462	Indep
PairLiving_Longevity_26yrs_75_2	-474.072	-468.113	Indep			PairLiving_Longevity_17yrs_75_2	-499.069	-493.619	Indep			PairLiving_Longevity_35yrs_75_2	-399.186	-393.56	Indep
PairLiving_Longevity_26yrs_75_3	-473.389	-467.409	Indep			PairLiving_Longevity_17yrs_75_3	-534.942	-532.04	Indep			PairLiving_Longevity_35yrs_75_3	-412.67	-406.905	Indep
PairLiving_Longevity_26yrs_75_4	-489.078	-483.084	Indep			PairLiving_Longevity_17yrs_75_4	-536.992	-534.562	Indep			PairLiving_Longevity_35yrs_75_4	-403.027	-397.519	Indep
PairLiving_Longevity_26yrs_75_5	-501.694	-495.789	Indep			PairLiving_Longevity_17yrs_75_5	-530.382	-526.07	Indep			PairLiving_Longevity_35yrs_75_5	-431.769	-425.187	Indep
PairLiving_Longevity_26yrs_75_6	-508.041	-502.261	Indep			PairLiving_Longevity_17yrs_75_6	-534.549	-530.808	Indep			PairLiving_Longevity_35yrs_75_6	-428.316	-422.494	Indep
PairLiving_Longevity_26yrs_75_7	-500.394	-494.37	Indep			PairLiving_Longevity_17yrs_75_7	-541.634	-540.052	Indep			PairLiving_Longevity_35yrs_75_7	-417.468	-411.732	Indep
PairLiving_Longevity_26yrs_75_8	-474.705	-470.01	Indep			PairLiving_Longevity_17yrs_75_8	-524.859	-522.716	Indep			PairLiving_Longevity_35yrs_75_8	-407.164	-401.576	Indep
PairLiving_Longevity_26yrs_75_9	-504.704	-499.407	Indep			PairLiving_Longevity_17yrs_75_9	-533.138	-530.684	Indep			PairLiving_Longevity_35yrs_75_9	-401.484	-396.365	Indep
PairLiving_Longevity_26yrs_80_10	-504.217	-498.431	Indep			PairLiving_Longevity_17yrs_80_10	-543.416	-539.526	Indep			PairLiving_Longevity_35yrs_80_10	-433.636	-427.56	Indep
PairLiving_Longevity_26yrs_80_1	-530.933	-524.68	Indep			PairLiving_Longevity_17yrs_80_1	-582.566	-578.489	Indep			PairLiving_Longevity_35yrs_80_1	-441.693	-436.155	Indep
PairLiving_Longevity_26yrs_80_2	-534.041	-531.029	Indep			PairLiving_Longevity_17yrs_80_2	-577.272	-573.385	Indep			PairLiving_Longevity_35yrs_80_2	-449.401	-443.355	Indep
PairLiving_Longevity_26yrs_80_3	-520.034	-514.022	Indep			PairLiving_Longevity_17yrs_80_3	-583.621	-580.811	Indep			PairLiving_Longevity_35yrs_80_3	-452.068	-446.909	Indep
PairLiving_Longevity_26yrs_80_4	-538.919	-532.828	Indep			PairLiving_Longevity_17yrs_80_4	-550.233	-546.885	Indep			PairLiving_Longevity_35yrs_80_4	-443.348	-437.938	Indep
PairLiving_Longevity_26yrs_80_5	-542.791	-536.743	Indep			PairLiving_Longevity_17yrs_80_5	-582.289	-580.427	Indep			PairLiving_Longevity_35yrs_80_5	-459.675	-453.687	Indep
PairLiving_Longevity_26yrs_80_6	-496.319	-492.495	Indep			PairLiving_Longevity_17yrs_80_6	-550.987	-548.193	Indep			PairLiving_Longevity_35yrs_80_6	-435.265	-429.773	Indep
PairLiving_Longevity_26yrs_80_7	-531.19	-524.916	Indep			PairLiving_Longevity_17yrs_80_7	-564.304	-561.234	Indep			PairLiving_Longevity_35yrs_80_7	-437.362	-432.55	Indep
PairLiving_Longevity_26yrs_80_8	-520.208	-514.037	Indep			PairLiving_Longevity_17yrs_80_8	-562.096	-556.583	Indep			PairLiving_Longevity_35yrs_80_8	-423.604	-420.021	Indep
PairLiving_Longevity_26yrs_80_9	-511.273	-504.857	Indep			PairLiving_Longevity_17yrs_80_9	-562.181	-558.234	Indep			PairLiving_Longevity_35yrs_80_9	-427.654	-421.331	Indep
PairLiving_Longevity_26yrs_85_10	-545.305	-538.972	Indep			PairLiving_Longevity_17yrs_85_10	-583.508	-579.533	Indep			PairLiving_Longevity_35yrs_85_10	-460.485	-454.777	Indep
PairLiving_Longevity_26yrs_85_1	-575.805	-570.213	Indep			PairLiving_Longevity_17yrs_85_1	-617.988	-614.795	Indep			PairLiving_Longevity_35yrs_85_1	-481.306	-474.913	Indep
PairLiving_Longevity_26yrs_85_2	-552.309	-545.982	Indep			PairLiving_Longevity_17yrs_85_2	-605.029	-601.493	Indep			PairLiving_Longevity_35yrs_85_2	-479.488	-473.537	Indep
PairLiving_Longevity_26yrs_85_3	-536.501	-532.045	Indep			PairLiving_Longevity_17yrs_85_3	-582.26	-579.439	Indep			PairLiving_Longevity_35yrs_85_3	-442.82	-437.434	Indep
PairLiving_Longevity_26yrs_85_4	-554.394	-546.858	Indep			PairLiving_Longevity_17yrs_85_4	-573.684	-570.664	Indep			PairLiving_Longevity_35yrs_85_4	-462.343	-456.379	Indep
PairLiving_Longevity_26yrs_85_5	-558.674	-552.014	Indep			PairLiving_Longevity_17yrs_85_5	-595.382	-590.669	Indep			PairLiving_Longevity_35yrs_85_5	-462.247	-456.281	Indep
PairLiving_Longevity_26yrs_85_6	-541.212	-535.485	Indep			PairLiving_Longevity_17yrs_85_6	-594.791	-592.108	Indep			PairLiving_Longevity_35yrs_85_6	-445.822	-440.363	Indep
PairLiving_Longevity_26yrs_85_7	-555.603	-552.557	Indep			PairLiving_Longevity_17yrs_85_7	-594.463	-590.706	Indep			PairLiving_Longevity_35yrs_85_7	-450.448	-444.278	Indep
PairLiving_Longevity_26yrs_85_8	-565.197	-561.439	Indep			PairLiving_Longevity_17yrs_85_8	-598.981	-596.206	Indep			PairLiving_Longevity_35yrs_85_8	-473.061	-467.61	Indep
PairLiving_Longevity_26yrs_85_9	-556.568	-553.856	Indep			PairLiving_Longevity_17yrs_85_9	-594.463	-592.428	Indep			PairLiving_Longevity_35yrs_85_9	-454.929	-448.7	Indep
PairLiving_Longevity_26yrs_90_10	-574.672	-568.888	Indep			PairLiving_Longevity_17yrs_90_10	-622.25	-618.905	Indep			PairLiving_Longevity_35yrs_90_10	-475.088	-468.744	Indep
PairLiving_Longevity_26yrs_90_1	-576.963	-570.456	Indep			PairLiving_Longevity_17yrs_90_1	-619.087	-615.738	Indep			PairLiving_Longevity_35yrs_90_1	-483.279	-477.558	Indep
PairLiving_Longevity_26yrs_90_2	-578.788	-572.719	Indep			PairLiving_Longevity_17yrs_90_2	-620.13	-616.976	Indep			PairLiving_Longevity_35yrs_90_2	-473.631	-467.681	Indep
PairLiving_Longevity_26yrs_90_3	-583.454	-577.102	Indep			PairLiving_Longevity_17yrs_90_3	-645.287	-640.871	Indep			PairLiving_Longevity_35yrs_90_3	-501.342	-495.924	Indep
PairLiving_Longevity_26yrs_90_4	-585.96	-578.834	Indep			PairLiving_Longevity_17yrs_90_4	-612.673	-610.53	Indep			PairLiving_Longevity_35yrs_90_4	-491.019	-485.069	Indep
PairLiving_Longevity_26yrs_90_5	-574.26	-567.538	Indep			PairLiving_Longevity_17yrs_90_5	-624.207	-622.174	Indep			PairLiving_Longevity_35yrs_90_5	-473.387	-468.314	Indep
PairLiving_Longevity_26yrs_90_6	-586.835	-580.175	Indep			PairLiving_Longevity_17yrs_90_6	-636.354	-631.009	Indep			PairLiving_Longevity_35yrs_90_6	-497.775	-491.998	Indep
PairLiving_Longevity_26yrs_90_7	-586.657	-579.678	Indep			PairLiving_Longevity_17yrs_90_7	-624.048	-621.149	Indep			PairLiving_Longevity_35yrs_90_7	-491.223	-485.709	Indep
PairLiving_Longevity_26yrs_90_8	-586.573	-580.802	Indep			PairLiving_Longevity_17yrs_90_8	-626.503	-623.002	Indep			PairLiving_Longevity_35yrs_90_8	-487.851	-482.801	Indep
PairLiving_Longevity_26yrs_90_9	-593.446	-586.538	Indep			PairLiving_Longevity_17yrs_90_9	-622.648	-618.663	Indep			PairLiving_Longevity_35yrs_90_9	-486.889	-480.811	Indep
PairLiving_Longevity_26yrs_95_10	-609.196	-603.138	Indep			PairLiving_Longevity_17yrs_95_10	-645.921	-642.017	Indep			PairLiving_Longevity_35yrs_95_10	-496.82	-490.532	Indep
PairLiving_Longevity_26yrs_95_1	-601.967	-595.021	Indep			PairLiving_Longevity_17yrs_95_1	-633.72	-630.716	Indep			PairLiving_Longevity_35yrs_95_1	-490.886	-484.73	Indep
PairLiving_Longevity_26yrs_95_2	-611.39	-609.241	Indep			PairLiving_Longevity_17yrs_95_2	-666.57	-662.732	Indep			PairLiving_Longevity_35yrs_95_2	-515.722	-510.174	Indep
PairLiving_Longevity_26yrs_95_3	-624.147	-618.06	Indep			PairLiving_Longevity_17yrs_95_3	-663.773	-660.458	Indep			PairLiving_Longevity_35yrs_95_3	-515.323	-509.657	Indep
PairLiving_Longevity_26yrs_95_4	-607.959	-602.012	Indep			PairLiving_Longevity_17yrs_95_4	-664.977	-661.516	Indep			PairLiving_Longevity_35yrs_95_4	-500.315	-494.996	Indep
PairLiving_Longevity_26yrs_95_5	-607.051	-600.666	Indep			PairLiving_Longevity_17yrs_95_5	-646.735	-643.975	Indep			PairLiving_Longevity_35yrs_95_5	-499.402	-493.714	Indep
PairLiving_Longevity_26yrs_95_6	-611.456	-605.351	Indep			PairLiving_Longevity_17yrs_95_6	-663.006	-659.673	Indep			PairLiving_Longevity_35yrs_95_6	-516.108	-510.681	Indep
PairLiving_Longevity_26yrs_95_7	-619.025	-612.851	Indep			PairLiving_Longevity_17yrs_95_7	-659.279	-654.806	Indep			PairLiving_Longevity_35yrs_95_7	-517.625	-511.546	Indep
PairLiving_Longevity_26yrs_95_8	-609.738	-603.993	Indep			PairLiving_Longevity_17yrs_95_8	-656.922	-654.287	Indep			PairLiving_Longevity_35yrs_95_8	-506.752	-500.991	Indep
PairLiving_Longevity_26yrs_95_9	-605.483	-602.966	Indep			PairLiving_Longevity_17yrs_95_9	-659.283	-656.12	Indep			PairLiving_Longevity_35yrs_95_9	-503.035	-497.091	Indep
Group_Longevity_26yrs_50_10	-440.93	-440.926	Indep			Group_Longevity_17yrs_50_10	-452.338	-451.161	Indep			Group_Longevity_35yrs_50_10	-362.71	-369.701	Dep
Group_Longevity_26yrs_50_1	-433.516	-430.095	Indep			Group_Longevity_17yrs_50_1	-441.706	-441.371	Indep			Group_Longevity_35yrs_50_1	-368.314	-372.266	Dep
Group_Longevity_26yrs_50_2	-397.264	-400.399	Dep			Group_Longevity_17yrs_50_2	-446.636	-444.581	Indep			Group_Longevity_35yrs_50_2	-340.625	-337.6	Indep
Group_Longevity_26yrs_50_3	-438.827	-435.919	Indep			Group_Longevity_17yrs_50_3	-452.683	-449.194	Indep			Group_Longevity_35yrs_50_3	-385.724	-397.236	Dep
Group_Longevity_26yrs_50_4	-428.063	-427.35	Indep			Group_Longevity_17yrs_50_4	-449.774	-446.158	Indep			Group_Longevity_35yrs_50_4	-351.926	-356.932	Dep
Group_Longevity_26yrs_50_5	-448.219	-446.211	Indep			Group_Longevity_17yrs_50_5	-459.895	-458.571	Indep			Group_Longevity_35yrs_50_5	-396.868	-401.552	Dep
Group_Longevity_26yrs_50_6	-438.288	-442.251	Dep			Group_Longevity_17yrs_50_6	-441.489	-444.681	Dep			Group_Longevity_35yrs_50_6	-377.206	-386.624	Dep
Group_Longevity_26yrs_50_7	-424.148	-421.226	Indep			Group_Longevity_17yrs_50_7	-441.48	-438.298	Indep			Group_Longevity_35yrs_50_7	-346.242	-346.067	Indep
Group_Longevity_26yrs_50_8	-417.068	-414.084	Indep			Group_Longevity_17yrs_50_8	-443.746	-447.395	Dep			Group_Longevity_35yrs_50_8	-369.014	-373.998	Dep
Group_Longevity_26yrs_50_9	-450.852	-452.247	Dep			Group_Longevity_17yrs_50_9	-447.93	-444.961	Indep			Group_Longevity_35yrs_50_9	-385.972	-393.904	Dep
Group_Longevity_26yrs_55_10	-458.084	-457.62	Indep			Group_Longevity_17yrs_55_10	-485.615	-486.235	Indep			Group_Longevity_35yrs_55_10	-390.663	-397.682	Dep
Group_Longevity_26yrs_55_1	-485.613	-483.156	Indep			Group_Longevity_17yrs_55_1	-495.159	-493.31	Indep			Group_Longevity_35yrs_55_1	-417.101	-421.632	Dep
Group_Longevity_26yrs_55_2	-488.024	-486.768	Indep			Group_Longevity_17yrs_55_2	-498.757	-499.858	Dep			Group_Longevity_35yrs_55_2	-419.669	-428.456	Dep
Group_Longevity_26yrs_55_3	-469.856	-472.889	Dep			Group_Longevity_17yrs_55_3	-487.772	-484.71	Indep			Group_Longevity_35yrs_55_3	-414.298	-424.911	Dep
Group_Longevity_26yrs_55_4	-479.902	-479.436	Indep			Group_Longevity_17yrs_55_4	-494.058	-491.557	Indep			Group_Longevity_35yrs_55_4	-399.871	-405.973	Dep
Group_Longevity_26yrs_55_5	-469.87	-469.928	Indep			Group_Longevity_17yrs_55_5	-503.262	-502.851	Indep			Group_Longevity_35yrs_55_5	-406.465	-413.207	Dep
Group_Longevity_26yrs_55_6	-495.313	-501.448	Dep			Group_Longevity_17yrs_55_6	-533.471	-532.506	Indep			Group_Longevity_35yrs_55_6	-444.307	-450.254	Dep
Group_Longevity_26yrs_55_7	-460.079	-461.324	Dep			Group_Longevity_17yrs_55_7	-471.401	-469.006	Indep			Group_Longevity_35yrs_55_7	-390.035	-394.278	Dep
Group_Longevity_26yrs_55_8	-478.763	-483.84	Dep			Group_Longevity_17yrs_55_8	-476.818	-474.947	Indep			Group_Longevity_35yrs_55_8	-410.341	-419.663	Dep
Group_Longevity_26yrs_55_9	-479.098	-477.078	Indep			Group_Longevity_17yrs_55_9	-492.492	-490.87	Indep			Group_Longevity_35yrs_55_9	-432.414	-441.862	Dep
Group_Longevity_26yrs_60_10	-515.362	-512.879	Indep			Group_Longevity_17yrs_60_10	-529.563	-528.769	Indep			Group_Longevity_35yrs_60_10	-460.111	-465.196	Dep
Group_Longevity_26yrs_60_1	-491.882	-491.854	Indep			Group_Longevity_17yrs_60_1	-509.752	-510.192	Indep			Group_Longevity_35yrs_60_1	-437.404	-443.378	Dep
Group_Longevity_26yrs_60_2	-492.999	-491.409	Indep			Group_Longevity_17yrs_60_2	-523.923	-526.957	Dep			Group_Longevity_35yrs_60_2	-449.096	-460.138	Dep
Group_Longevity_26yrs_60_3	-492.323	-496.981	Dep			Group_Longevity_17yrs_60_3	-541.308	-540.058	Indep			Group_Longevity_35yrs_60_3	-428.411	-439.156	Dep
Group_Longevity_26yrs_60_4	-488.935	-491.611	Dep			Group_Longevity_17yrs_60_4	-529.225	-525.363	Indep			Group_Longevity_35yrs_60_4	-445.381	-450.017	Dep
Group_Longevity_26yrs_60_5	-501.63	-501.359	Indep			Group_Longevity_17yrs_60_5	-531.397	-529.237	Indep			Group_Longevity_35yrs_60_5	-422.55	-428.491	Dep
Group_Longevity_26yrs_60_6	-485.261	-484.543	Indep			Group_Longevity_17yrs_60_6	-536.874	-536.551	Indep			Group_Longevity_35yrs_60_6	-426.364	-437.121	Dep
Group_Longevity_26yrs_60_7	-493.436	-491.174	Indep			Group_Longevity_17yrs_60_7	-508.96	-508.013	Indep			Group_Longevity_35yrs_60_7	-439.711	-443.99	Dep
Group_Longevity_26yrs_60_8	-527.713	-527.647	Indep			Group_Longevity_17yrs_60_8	-557.566	-556.892	Indep			Group_Longevity_35yrs_60_8	-456.931	-460.942	Dep
Group_Longevity_26yrs_60_9	-488.955	-487.705	Indep			Group_Longevity_17yrs_60_9	-532.904	-529.725	Indep			Group_Longevity_35yrs_60_9	-429.729	-440.543	Dep
Group_Longevity_26yrs_65_10	-526.332	-526.223	Indep			Group_Longevity_17yrs_65_10	-544.654	-551.342	Dep			Group_Longevity_35yrs_65_10	-458.8	-462.557	Dep
Group_Longevity_26yrs_65_1	-508.577	-507.224	Indep			Group_Longevity_17yrs_65_1	-547.281	-544.343	Indep			Group_Longevity_35yrs_65_1	-449.147	-451.601	Dep
Group_Longevity_26yrs_65_2	-513.563	-516.641	Dep			Group_Longevity_17yrs_65_2	-561.075	-561.077	Indep			Group_Longevity_35yrs_65_2	-467.597	-475.737	Dep
Group_Longevity_26yrs_65_3	-539.143	-536.382	Indep			Group_Longevity_17yrs_65_3	-572.855	-570.6	Indep			Group_Longevity_35yrs_65_3	-472.036	-478.976	Dep
Group_Longevity_26yrs_65_4	-531.744	-534.294	Dep			Group_Longevity_17yrs_65_4	-562.629	-561.195	Indep			Group_Longevity_35yrs_65_4	-479.03	-482.664	Dep
Group_Longevity_26yrs_65_5	-515.571	-513.996	Indep			Group_Longevity_17yrs_65_5	-525.687	-522.498	Indep			Group_Longevity_35yrs_65_5	-434.053	-437.455	Dep
Group_Longevity_26yrs_65_6	-552.501	-557.211	Dep			Group_Longevity_17yrs_65_6	-557.217	-557.522	Indep			Group_Longevity_35yrs_65_6	-482.413	-487.67	Dep
Group_Longevity_26yrs_65_7	-536.653	-534.807	Indep			Group_Longevity_17yrs_65_7	-586.115	-587.936	Dep			Group_Longevity_35yrs_65_7	-455.494	-460.695	Dep
Group_Longevity_26yrs_65_8	-525.82	-532.714	Dep			Group_Longevity_17yrs_65_8	-561.866	-562.099	Indep			Group_Longevity_35yrs_65_8	-461.763	-474.031	Dep
Group_Longevity_26yrs_65_9	-525.407	-524.628	Indep			Group_Longevity_17yrs_65_9	-555.491	-553.733	Indep			Group_Longevity_35yrs_65_9	-469.516	-476.969	Dep
Group_Longevity_26yrs_70_10	-571.053	-573.704	Dep			Group_Longevity_17yrs_70_10	-562.688	-568.779	Dep			Group_Longevity_35yrs_70_10	-495.189	-499.58	Dep
Group_Longevity_26yrs_70_1	-570.216	-572.109	Dep			Group_Longevity_17yrs_70_1	-623.112	-620.137	Indep			Group_Longevity_35yrs_70_1	-498.74	-504.985	Dep
Group_Longevity_26yrs_70_2	-600.36	-600.663	Indep			Group_Longevity_17yrs_70_2	-622.775	-620.471	Indep			Group_Longevity_35yrs_70_2	-519.172	-521.937	Dep
Group_Longevity_26yrs_70_3	-559.525	-565.716	Dep			Group_Longevity_17yrs_70_3	-578.176	-577.507	Indep			Group_Longevity_35yrs_70_3	-495.559	-501.529	Dep
Group_Longevity_26yrs_70_4	-575.998	-578.229	Dep			Group_Longevity_17yrs_70_4	-609.005	-606.645	Indep			Group_Longevity_35yrs_70_4	-501.452	-506.495	Dep
Group_Longevity_26yrs_70_5	-576.016	-577.143	Dep			Group_Longevity_17yrs_70_5	-608.915	-607.82	Indep			Group_Longevity_35yrs_70_5	-514.828	-518.277	Dep
Group_Longevity_26yrs_70_6	-582.313	-581.689	Indep			Group_Longevity_17yrs_70_6	-615.973	-617.885	Dep			Group_Longevity_35yrs_70_6	-491.087	-502.624	Dep
Group_Longevity_26yrs_70_7	-579.872	-578.76	Indep			Group_Longevity_17yrs_70_7	-601.304	-600.52	Indep			Group_Longevity_35yrs_70_7	-515.805	-520.971	Dep
Group_Longevity_26yrs_70_8	-549.352	-552.252	Dep			Group_Longevity_17yrs_70_8	-579.929	-578.971	Indep			Group_Longevity_35yrs_70_8	-489.36	-496.355	Dep
Group_Longevity_26yrs_70_9	-598.167	-601.293	Dep			Group_Longevity_17yrs_70_9	-597.306	-608.308	Dep			Group_Longevity_35yrs_70_9	-515.747	-524.46	Dep
Group_Longevity_26yrs_75_10	-602.092	-605.826	Dep			Group_Longevity_17yrs_75_10	-645.526	-646.37	Indep			Group_Longevity_35yrs_75_10	-514.534	-517.651	Dep
Group_Longevity_26yrs_75_1	-600.648	-600.934	Indep			Group_Longevity_17yrs_75_1	-622.201	-627.219	Dep			Group_Longevity_35yrs_75_1	-522.53	-530.162	Dep
Group_Longevity_26yrs_75_2	-582.959	-583.686	Indep			Group_Longevity_17yrs_75_2	-604.952	-606.88	Dep			Group_Longevity_35yrs_75_2	-510.908	-516.733	Dep
Group_Longevity_26yrs_75_3	-587.716	-589.229	Dep			Group_Longevity_17yrs_75_3	-649.019	-649.865	Indep			Group_Longevity_35yrs_75_3	-525.16	-538.193	Dep
Group_Longevity_26yrs_75_4	-600.93	-600.992	Indep			Group_Longevity_17yrs_75_4	-642.708	-639.266	Indep			Group_Longevity_35yrs_75_4	-514.121	-520.604	Dep
Group_Longevity_26yrs_75_5	-603.743	-609.734	Dep			Group_Longevity_17yrs_75_5	-633.611	-631.282	Indep			Group_Longevity_35yrs_75_5	-532.545	-543.353	Dep
Group_Longevity_26yrs_75_6	-610.274	-611.576	Dep			Group_Longevity_17yrs_75_6	-624.77	-624.559	Indep			Group_Longevity_35yrs_75_6	-527.521	-536.629	Dep
Group_Longevity_26yrs_75_7	-601.663	-606.808	Dep			Group_Longevity_17yrs_75_7	-645.303	-643.977	Indep			Group_Longevity_35yrs_75_7	-521.931	-530.455	Dep
Group_Longevity_26yrs_75_8	-592.54	-590.447	Indep			Group_Longevity_17yrs_75_8	-635.924	-635.923	Indep			Group_Longevity_35yrs_75_8	-522.669	-531.86	Dep
Group_Longevity_26yrs_75_9	-612.853	-614.378	Dep			Group_Longevity_17yrs_75_9	-638.098	-637.206	Indep			Group_Longevity_35yrs_75_9	-504.382	-511.773	Dep
Group_Longevity_26yrs_80_10	-632.246	-632.391	Indep			Group_Longevity_17yrs_80_10	-664.943	-670.171	Dep			Group_Longevity_35yrs_80_10	-562.528	-571.471	Dep
Group_Longevity_26yrs_80_1	-651.374	-655.356	Dep			Group_Longevity_17yrs_80_1	-696.94	-698.777	Dep			Group_Longevity_35yrs_80_1	-556.64	-568.315	Dep
Group_Longevity_26yrs_80_2	-643.432	-646.85	Dep			Group_Longevity_17yrs_80_2	-681.168	-679.337	Indep			Group_Longevity_35yrs_80_2	-562.596	-565.832	Dep
Group_Longevity_26yrs_80_3	-647.379	-650.764	Dep			Group_Longevity_17yrs_80_3	-704.303	-706.185	Dep			Group_Longevity_35yrs_80_3	-577.532	-589.709	Dep
Group_Longevity_26yrs_80_4	-650.386	-653.174	Dep			Group_Longevity_17yrs_80_4	-656.371	-657.11	Indep			Group_Longevity_35yrs_80_4	-557.983	-566.585	Dep
Group_Longevity_26yrs_80_5	-652.856	-660.149	Dep			Group_Longevity_17yrs_80_5	-693.16	-693.295	Indep			Group_Longevity_35yrs_80_5	-568.969	-578.989	Dep
Group_Longevity_26yrs_80_6	-621.177	-622.201	Dep			Group_Longevity_17yrs_80_6	-669.45	-669.115	Indep			Group_Longevity_35yrs_80_6	-546.322	-562.105	Dep
Group_Longevity_26yrs_80_7	-658.174	-660.205	Dep			Group_Longevity_17yrs_80_7	-687.807	-688.054	Indep			Group_Longevity_35yrs_80_7	-561.748	-568.127	Dep
Group_Longevity_26yrs_80_8	-617.385	-620.569	Dep			Group_Longevity_17yrs_80_8	-653.775	-653.026	Indep			Group_Longevity_35yrs_80_8	-520.09	-523.635	Dep
Group_Longevity_26yrs_80_9	-645.085	-648.105	Dep			Group_Longevity_17yrs_80_9	-690.898	-692.634	Dep			Group_Longevity_35yrs_80_9	-559.175	-570.926	Dep
Group_Longevity_26yrs_85_10	-677.491	-679.646	Dep			Group_Longevity_17yrs_85_10	-710.299	-712.211	Dep			Group_Longevity_35yrs_85_10	-593.212	-600.411	Dep
Group_Longevity_26yrs_85_1	-686.402	-688.662	Dep			Group_Longevity_17yrs_85_1	-722.711	-721.116	Indep			Group_Longevity_35yrs_85_1	-593.737	-597.918	Dep
Group_Longevity_26yrs_85_2	-677.68	-678.118	Indep			Group_Longevity_17yrs_85_2	-723.928	-724.82	Indep			Group_Longevity_35yrs_85_2	-599.033	-616.478	Dep
Group_Longevity_26yrs_85_3	-682.41	-683.811	Dep			Group_Longevity_17yrs_85_3	-719.927	-721.833	Dep			Group_Longevity_35yrs_85_3	-586.186	-594.497	Dep
Group_Longevity_26yrs_85_4	-669.253	-675.072	Dep			Group_Longevity_17yrs_85_4	-691.122	-690.768	Indep			Group_Longevity_35yrs_85_4	-579.841	-590.054	Dep
Group_Longevity_26yrs_85_5	-681.688	-685.38	Dep			Group_Longevity_17yrs_85_5	-715.977	-714.281	Indep			Group_Longevity_35yrs_85_5	-584.73	-594.36	Dep
Group_Longevity_26yrs_85_6	-669.101	-672.108	Dep			Group_Longevity_17yrs_85_6	-707.148	-718.29	Dep			Group_Longevity_35yrs_85_6	-574.728	-583.01	Dep
Group_Longevity_26yrs_85_7	-683.266	-684.293	Dep			Group_Longevity_17yrs_85_7	-709.288	-706.922	Indep			Group_Longevity_35yrs_85_7	-573.663	-579.623	Dep
Group_Longevity_26yrs_85_8	-669.783	-676.315	Dep			Group_Longevity_17yrs_85_8	-700.438	-700.531	Indep			Group_Longevity_35yrs_85_8	-573.659	-588.715	Dep
Group_Longevity_26yrs_85_9	-678.762	-682.649	Dep			Group_Longevity_17yrs_85_9	-709.809	-709.122	Indep			Group_Longevity_35yrs_85_9	-572.56	-579.643	Dep
Group_Longevity_26yrs_90_10	-718.123	-721.889	Dep			Group_Longevity_17yrs_90_10	-761.762	-763.948	Dep			Group_Longevity_35yrs_90_10	-622.107	-625.552	Dep
Group_Longevity_26yrs_90_1	-714.669	-717.795	Dep			Group_Longevity_17yrs_90_1	-749.424	-751.177	Dep			Group_Longevity_35yrs_90_1	-620.11	-629.916	Dep
Group_Longevity_26yrs_90_2	-695.451	-698.135	Dep			Group_Longevity_17yrs_90_2	-734.339	-734.693	Indep			Group_Longevity_35yrs_90_2	-592.918	-601.201	Dep
Group_Longevity_26yrs_90_3	-690.154	-691.954	Dep			Group_Longevity_17yrs_90_3	-747.232	-745.579	Indep			Group_Longevity_35yrs_90_3	-610.191	-620.637	Dep
Group_Longevity_26yrs_90_4	-707.036	-711.482	Dep			Group_Longevity_17yrs_90_4	-735.268	-734.115	Indep			Group_Longevity_35yrs_90_4	-610.014	-622.526	Dep
Group_Longevity_26yrs_90_5	-713.275	-716.825	Dep			Group_Longevity_17yrs_90_5	-760.363	-760.277	Indep			Group_Longevity_35yrs_90_5	-616.533	-620.149	Dep
Group_Longevity_26yrs_90_6	-709.394	-709.578	Indep			Group_Longevity_17yrs_90_6	-745.728	-752.771	Dep			Group_Longevity_35yrs_90_6	-615.731	-625.255	Dep
Group_Longevity_26yrs_90_7	-707.468	-712.511	Dep			Group_Longevity_17yrs_90_7	-742.462	-742.447	Indep			Group_Longevity_35yrs_90_7	-613.154	-627.424	Dep
Group_Longevity_26yrs_90_8	-717.221	-722.871	Dep			Group_Longevity_17yrs_90_8	-753.088	-755.687	Dep			Group_Longevity_35yrs_90_8	-623.724	-632.113	Dep
Group_Longevity_26yrs_90_9	-723.276	-727.869	Dep			Group_Longevity_17yrs_90_9	-750.981	-751.647	Indep			Group_Longevity_35yrs_90_9	-618.676	-627.367	Dep
Group_Longevity_26yrs_95_10	-755.932	-760.249	Dep			Group_Longevity_17yrs_95_10	-787.728	-788.267	Indep			Group_Longevity_35yrs_95_10	-646.1	-652.719	Dep
Group_Longevity_26yrs_95_1	-746.245	-750.034	Dep			Group_Longevity_17yrs_95_1	-776.174	-775.566	Indep			Group_Longevity_35yrs_95_1	-636.97	-644.107	Dep
Group_Longevity_26yrs_95_2	-733.32	-736.669	Dep			Group_Longevity_17yrs_95_2	-778.702	-779.292	Indep			Group_Longevity_35yrs_95_2	-637.676	-646.242	Dep
Group_Longevity_26yrs_95_3	-743.208	-748.191	Dep			Group_Longevity_17yrs_95_3	-777.626	-777.512	Indep			Group_Longevity_35yrs_95_3	-638.032	-646.243	Dep
Group_Longevity_26yrs_95_4	-732.082	-736.477	Dep			Group_Longevity_17yrs_95_4	-783.571	-783.657	Indep			Group_Longevity_35yrs_95_4	-626.776	-636.359	Dep
Group_Longevity_26yrs_95_5	-740.685	-745.981	Dep			Group_Longevity_17yrs_95_5	-777.242	-777.492	Indep			Group_Longevity_35yrs_95_5	-639.017	-645.963	Dep
Group_Longevity_26yrs_95_6	-735.927	-742.713	Dep			Group_Longevity_17yrs_95_6	-783.492	-783.317	Indep			Group_Longevity_35yrs_95_6	-642.478	-652.255	Dep
Group_Longevity_26yrs_95_7	-744.14	-747.45	Dep			Group_Longevity_17yrs_95_7	-778.592	-778.863	Indep			Group_Longevity_35yrs_95_7	-646.88	-655.555	Dep
Group_Longevity_26yrs_95_8	-738.012	-742.425	Dep			Group_Longevity_17yrs_95_8	-766.549	-777.622	Dep			Group_Longevity_35yrs_95_8	-637.661	-644.196	Dep
Group_Longevity_26yrs_95_9	-746.895	-750.886	Dep			Group_Longevity_17yrs_95_9	-793.742	-794.922	Dep			Group_Longevity_35yrs_95_9	-643.307	-650.003	Dep

## Sheet: Supplementary Fig.4a-c
Supplementary Figure 4 Correlated evolution analysis for social organization and relative longevity.
Supplementary Figure 4a
Type	Model	Transition rate	Mean_10run	SD_10run
Solitary_Longevity_MLres1.38	Dep	q12	12.5548	0.0114534
Solitary_Longevity_MLres1.38	Dep	q13	13.0997	0.0149035
Solitary_Longevity_MLres1.38	Dep	q21	13.0975	0.0148098
Solitary_Longevity_MLres1.38	Dep	q24	3.44244	0.00712102
Solitary_Longevity_MLres1.38	Dep	q31	12.5962	0.0103448
Solitary_Longevity_MLres1.38	Dep	q34	3.42026	0.00488453
Solitary_Longevity_MLres1.38	Dep	q42	12.7417	0.0482461
Solitary_Longevity_MLres1.38	Dep	q43	13.0814	0.0217949
Supplementary Figure 4b
Type	Model	Transition rate	Mean_10run	SD_10run
PairLiving_Longevity_MLres1.38	Indep	alpha1	4.66253	0.000703037
PairLiving_Longevity_MLres1.38	Indep	beta1	21.0611	0.00514404
PairLiving_Longevity_MLres1.38	Indep	alpha2	4.66569	0.000664713
PairLiving_Longevity_MLres1.38	Indep	beta2	21.0496	0.00467826
Supplementary Figure 4c
Type	Model	Transition rate	Mean_10run	SD_10run
Group_Longevity_MLres1.38	Dep	q12	3.31992	0.00631665
Group_Longevity_MLres1.38	Dep	q13	11.2203	0.00757035
Group_Longevity_MLres1.38	Dep	q21	11.3237	0.0132997
Group_Longevity_MLres1.38	Dep	q24	11.296	0.00836242
Group_Longevity_MLres1.38	Dep	q31	11.3281	0.0106085
Group_Longevity_MLres1.38	Dep	q34	11.2218	0.00720178
Group_Longevity_MLres1.38	Dep	q42	10.8496	0.0579692
Group_Longevity_MLres1.38	Dep	q43	11.3279	0.0105979

## Sheet: Supplementary Fig.5a-c
Supplementary Figure 5 The effect of taxonomic sampling on the correlated models of social organization and relative longevity.
Supplementary Figure 5a						Supplementary Figure 5b						Supplementary Figure 5c
SocialType_Longevity_Years_Sampling%_RepeatTimes	Dep_MLh	Indep_MLh	Better			SocialType_Longevity_Years_Sampling%_RepeatTimes	Dep_MLh	Indep_MLh	Better			SocialType_Longevity_Years_Sampling%_RepeatTimes	Dep_MLh	Indep_MLh	Better
Solitary_Longevity_MLres1.38_50_10	-404.443	-404.094	Indep			Solitary_Longevity_MLres0.93_50_10	-505.49	-502.794	Indep			Solitary_Longevity_MLres1.83_50_10	-392.392	-395.004	Dep
Solitary_Longevity_MLres1.38_50_1	-409.778	-411.31	Dep			Solitary_Longevity_MLres0.93_50_1	-463.297	-463.295	Indep			Solitary_Longevity_MLres1.83_50_1	-363.572	-374.878	Dep
Solitary_Longevity_MLres1.38_50_2	-383.841	-393.829	Dep			Solitary_Longevity_MLres0.93_50_2	-461.661	-464.125	Dep			Solitary_Longevity_MLres1.83_50_2	-370.479	-375.832	Dep
Solitary_Longevity_MLres1.38_50_3	-421.828	-422.201	Indep			Solitary_Longevity_MLres0.93_50_3	-494.961	-491.692	Indep			Solitary_Longevity_MLres1.83_50_3	-382.458	-390.879	Dep
Solitary_Longevity_MLres1.38_50_4	-411.725	-412.284	Indep			Solitary_Longevity_MLres0.93_50_4	-495.196	-491.205	Indep			Solitary_Longevity_MLres1.83_50_4	-360.278	-365.591	Dep
Solitary_Longevity_MLres1.38_50_5	-421.599	-425.498	Dep			Solitary_Longevity_MLres0.93_50_5	-494.712	-491.32	Indep			Solitary_Longevity_MLres1.83_50_5	-390.089	-389.581	Indep
Solitary_Longevity_MLres1.38_50_6	-425.613	-428.85	Dep			Solitary_Longevity_MLres0.93_50_6	-503.868	-500.394	Indep			Solitary_Longevity_MLres1.83_50_6	-387.513	-400.578	Dep
Solitary_Longevity_MLres1.38_50_7	-419.907	-420.951	Dep			Solitary_Longevity_MLres0.93_50_7	-480.006	-477.541	Indep			Solitary_Longevity_MLres1.83_50_7	-386.702	-394.458	Dep
Solitary_Longevity_MLres1.38_50_8	-397.606	-398.59	Indep			Solitary_Longevity_MLres0.93_50_8	-498.096	-495.877	Indep			Solitary_Longevity_MLres1.83_50_8	-362.479	-369.532	Dep
Solitary_Longevity_MLres1.38_50_9	-421.153	-423.637	Dep			Solitary_Longevity_MLres0.93_50_9	-503.039	-500.823	Indep			Solitary_Longevity_MLres1.83_50_9	-389.983	-391.716	Dep
Solitary_Longevity_MLres1.38_55_10	-440.334	-440.496	Indep			Solitary_Longevity_MLres0.93_55_10	-530.764	-527.621	Indep			Solitary_Longevity_MLres1.83_55_10	-405.809	-415.377	Dep
Solitary_Longevity_MLres1.38_55_1	-451.937	-450.88	Indep			Solitary_Longevity_MLres0.93_55_1	-525.293	-521.783	Indep			Solitary_Longevity_MLres1.83_55_1	-423.26	-426.194	Dep
Solitary_Longevity_MLres1.38_55_2	-457.069	-457.108	Indep			Solitary_Longevity_MLres0.93_55_2	-567.212	-563.866	Indep			Solitary_Longevity_MLres1.83_55_2	-438.055	-449.029	Dep
Solitary_Longevity_MLres1.38_55_3	-475.913	-478.862	Dep			Solitary_Longevity_MLres0.93_55_3	-536.773	-536.12	Indep			Solitary_Longevity_MLres1.83_55_3	-426.681	-429.248	Dep
Solitary_Longevity_MLres1.38_55_4	-460.694	-464.741	Dep			Solitary_Longevity_MLres0.93_55_4	-523.166	-521.315	Indep			Solitary_Longevity_MLres1.83_55_4	-421.205	-429.65	Dep
Solitary_Longevity_MLres1.38_55_5	-465.534	-471.111	Dep			Solitary_Longevity_MLres0.93_55_5	-545.153	-541.862	Indep			Solitary_Longevity_MLres1.83_55_5	-409.126	-413.423	Dep
Solitary_Longevity_MLres1.38_55_6	-473.369	-474.912	Dep			Solitary_Longevity_MLres0.93_55_6	-548.071	-544.636	Indep			Solitary_Longevity_MLres1.83_55_6	-430.701	-434.24	Dep
Solitary_Longevity_MLres1.38_55_7	-430.376	-436.532	Dep			Solitary_Longevity_MLres0.93_55_7	-509.046	-509.729	Indep			Solitary_Longevity_MLres1.83_55_7	-397.858	-402.783	Dep
Solitary_Longevity_MLres1.38_55_8	-440.729	-445.008	Dep			Solitary_Longevity_MLres0.93_55_8	-524.425	-522.893	Indep			Solitary_Longevity_MLres1.83_55_8	-406.383	-413.363	Dep
Solitary_Longevity_MLres1.38_55_9	-458.736	-462.332	Dep			Solitary_Longevity_MLres0.93_55_9	-538.666	-535.145	Indep			Solitary_Longevity_MLres1.83_55_9	-425.925	-429.642	Dep
Solitary_Longevity_MLres1.38_60_10	-512.558	-514.325	Dep			Solitary_Longevity_MLres0.93_60_10	-578.991	-575.983	Indep			Solitary_Longevity_MLres1.83_60_10	-453.256	-453.311	Indep
Solitary_Longevity_MLres1.38_60_1	-489.848	-492.239	Dep			Solitary_Longevity_MLres0.93_60_1	-575.391	-572.61	Indep			Solitary_Longevity_MLres1.83_60_1	-443.12	-446.894	Dep
Solitary_Longevity_MLres1.38_60_2	-505.8	-511.254	Dep			Solitary_Longevity_MLres0.93_60_2	-558.096	-559.144	Dep			Solitary_Longevity_MLres1.83_60_2	-441.485	-446.515	Dep
Solitary_Longevity_MLres1.38_60_3	-466.817	-468.855	Dep			Solitary_Longevity_MLres0.93_60_3	-603.253	-600.506	Indep			Solitary_Longevity_MLres1.83_60_3	-445.818	-454.415	Dep
Solitary_Longevity_MLres1.38_60_4	-488.761	-490.312	Dep			Solitary_Longevity_MLres0.93_60_4	-564.325	-561.322	Indep			Solitary_Longevity_MLres1.83_60_4	-464.173	-473.135	Dep
Solitary_Longevity_MLres1.38_60_5	-496.791	-496.97	Indep			Solitary_Longevity_MLres0.93_60_5	-569.1	-566.172	Indep			Solitary_Longevity_MLres1.83_60_5	-445.504	-447.296	Dep
Solitary_Longevity_MLres1.38_60_6	-479.043	-485.273	Dep			Solitary_Longevity_MLres0.93_60_6	-547.786	-548.091	Indep			Solitary_Longevity_MLres1.83_60_6	-461.152	-473.925	Dep
Solitary_Longevity_MLres1.38_60_7	-466.224	-470.647	Dep			Solitary_Longevity_MLres0.93_60_7	-571.495	-570.044	Indep			Solitary_Longevity_MLres1.83_60_7	-431.737	-437.006	Dep
Solitary_Longevity_MLres1.38_60_8	-512.705	-518.719	Dep			Solitary_Longevity_MLres0.93_60_8	-575.44	-574.501	Indep			Solitary_Longevity_MLres1.83_60_8	-462.151	-467.951	Dep
Solitary_Longevity_MLres1.38_60_9	-487.269	-488.377	Dep			Solitary_Longevity_MLres0.93_60_9	-563.734	-560.379	Indep			Solitary_Longevity_MLres1.83_60_9	-442.745	-448.669	Dep
Solitary_Longevity_MLres1.38_65_10	-510.179	-512.36	Dep			Solitary_Longevity_MLres0.93_65_10	-592.559	-589.764	Indep			Solitary_Longevity_MLres1.83_65_10	-480.228	-490.35	Dep
Solitary_Longevity_MLres1.38_65_1	-499.923	-502.989	Dep			Solitary_Longevity_MLres0.93_65_1	-598.458	-595.118	Indep			Solitary_Longevity_MLres1.83_65_1	-472.196	-482.993	Dep
Solitary_Longevity_MLres1.38_65_2	-517.316	-518.44	Dep			Solitary_Longevity_MLres0.93_65_2	-618.486	-614.976	Indep			Solitary_Longevity_MLres1.83_65_2	-477.439	-489.453	Dep
Solitary_Longevity_MLres1.38_65_3	-528.412	-534.018	Dep			Solitary_Longevity_MLres0.93_65_3	-632.051	-628.848	Indep			Solitary_Longevity_MLres1.83_65_3	-473.075	-483.185	Dep
Solitary_Longevity_MLres1.38_65_4	-522.709	-528.12	Dep			Solitary_Longevity_MLres0.93_65_4	-618.843	-615.492	Indep			Solitary_Longevity_MLres1.83_65_4	-476.254	-484.233	Dep
Solitary_Longevity_MLres1.38_65_5	-504.425	-507.476	Dep			Solitary_Longevity_MLres0.93_65_5	-586.177	-582.858	Indep			Solitary_Longevity_MLres1.83_65_5	-448.464	-459.021	Dep
Solitary_Longevity_MLres1.38_65_6	-538.77	-544.495	Dep			Solitary_Longevity_MLres0.93_65_6	-607.318	-604.468	Indep			Solitary_Longevity_MLres1.83_65_6	-486.552	-492.167	Dep
Solitary_Longevity_MLres1.38_65_7	-527.037	-533.314	Dep			Solitary_Longevity_MLres0.93_65_7	-620.902	-618.134	Indep			Solitary_Longevity_MLres1.83_65_7	-469.707	-478.078	Dep
Solitary_Longevity_MLres1.38_65_8	-513.505	-516.025	Dep			Solitary_Longevity_MLres0.93_65_8	-603.91	-600.914	Indep			Solitary_Longevity_MLres1.83_65_8	-452.023	-462.481	Dep
Solitary_Longevity_MLres1.38_65_9	-508.27	-511.279	Dep			Solitary_Longevity_MLres0.93_65_9	-598.969	-596.176	Indep			Solitary_Longevity_MLres1.83_65_9	-473.85	-481.614	Dep
Solitary_Longevity_MLres1.38_70_10	-539.872	-542.611	Dep			Solitary_Longevity_MLres0.93_70_10	-634.206	-631.475	Indep			Solitary_Longevity_MLres1.83_70_10	-507.668	-519.598	Dep
Solitary_Longevity_MLres1.38_70_1	-573.538	-577.202	Dep			Solitary_Longevity_MLres0.93_70_1	-667.501	-665.136	Indep			Solitary_Longevity_MLres1.83_70_1	-529.803	-533.939	Dep
Solitary_Longevity_MLres1.38_70_2	-575.536	-578.301	Dep			Solitary_Longevity_MLres0.93_70_2	-679.353	-675.977	Indep			Solitary_Longevity_MLres1.83_70_2	-512.511	-526.396	Dep
Solitary_Longevity_MLres1.38_70_3	-557.748	-561.076	Dep			Solitary_Longevity_MLres0.93_70_3	-634.056	-632.77	Indep			Solitary_Longevity_MLres1.83_70_3	-519.828	-529.818	Dep
Solitary_Longevity_MLres1.38_70_4	-553.21	-559.333	Dep			Solitary_Longevity_MLres0.93_70_4	-686.446	-686.807	Indep			Solitary_Longevity_MLres1.83_70_4	-536.901	-548.805	Dep
Solitary_Longevity_MLres1.38_70_5	-556.474	-558.328	Dep			Solitary_Longevity_MLres0.93_70_5	-680.69	-677.713	Indep			Solitary_Longevity_MLres1.83_70_5	-506.56	-509.292	Dep
Solitary_Longevity_MLres1.38_70_6	-572.799	-574.313	Dep			Solitary_Longevity_MLres0.93_70_6	-687.35	-684.815	Indep			Solitary_Longevity_MLres1.83_70_6	-501.986	-508.186	Dep
Solitary_Longevity_MLres1.38_70_7	-569.331	-573.781	Dep			Solitary_Longevity_MLres0.93_70_7	-652.503	-649.314	Indep			Solitary_Longevity_MLres1.83_70_7	-512.135	-517.358	Dep
Solitary_Longevity_MLres1.38_70_8	-538.309	-545.785	Dep			Solitary_Longevity_MLres0.93_70_8	-648.243	-653.188	Dep			Solitary_Longevity_MLres1.83_70_8	-497.871	-508.281	Dep
Solitary_Longevity_MLres1.38_70_9	-585.979	-590.912	Dep			Solitary_Longevity_MLres0.93_70_9	-685.367	-682.247	Indep			Solitary_Longevity_MLres1.83_70_9	-546.407	-560.72	Dep
Solitary_Longevity_MLres1.38_75_10	-591.988	-594.701	Dep			Solitary_Longevity_MLres0.93_75_10	-707.956	-704.795	Indep			Solitary_Longevity_MLres1.83_75_10	-550.904	-558.397	Dep
Solitary_Longevity_MLres1.38_75_1	-592.383	-598.579	Dep			Solitary_Longevity_MLres0.93_75_1	-710.263	-708.633	Indep			Solitary_Longevity_MLres1.83_75_1	-535.66	-539.468	Dep
Solitary_Longevity_MLres1.38_75_2	-579.432	-584.024	Dep			Solitary_Longevity_MLres0.93_75_2	-680.724	-681.186	Indep			Solitary_Longevity_MLres1.83_75_2	-540.421	-549.278	Dep
Solitary_Longevity_MLres1.38_75_3	-586.944	-591.161	Dep			Solitary_Longevity_MLres0.93_75_3	-720.668	-722.068	Dep			Solitary_Longevity_MLres1.83_75_3	-537.493	-548.616	Dep
Solitary_Longevity_MLres1.38_75_4	-584.906	-589.799	Dep			Solitary_Longevity_MLres0.93_75_4	-689.153	-685.76	Indep			Solitary_Longevity_MLres1.83_75_4	-524.72	-532.626	Dep
Solitary_Longevity_MLres1.38_75_5	-586.01	-596.533	Dep			Solitary_Longevity_MLres0.93_75_5	-713.59	-715.482	Dep			Solitary_Longevity_MLres1.83_75_5	-544.024	-555.928	Dep
Solitary_Longevity_MLres1.38_75_6	-591.768	-598.069	Dep			Solitary_Longevity_MLres0.93_75_6	-691.058	-688.749	Indep			Solitary_Longevity_MLres1.83_75_6	-535.912	-547.141	Dep
Solitary_Longevity_MLres1.38_75_7	-599.169	-603.648	Dep			Solitary_Longevity_MLres0.93_75_7	-702.487	-699.56	Indep			Solitary_Longevity_MLres1.83_75_7	-545.159	-556.327	Dep
Solitary_Longevity_MLres1.38_75_8	-590.682	-593.981	Dep			Solitary_Longevity_MLres0.93_75_8	-712.91	-710.585	Indep			Solitary_Longevity_MLres1.83_75_8	-551.16	-556.191	Dep
Solitary_Longevity_MLres1.38_75_9	-603.108	-611.676	Dep			Solitary_Longevity_MLres0.93_75_9	-702.41	-702.58	Indep			Solitary_Longevity_MLres1.83_75_9	-541.112	-543.946	Dep
Solitary_Longevity_MLres1.38_80_10	-620.862	-630.154	Dep			Solitary_Longevity_MLres0.93_80_10	-742.952	-744.688	Dep			Solitary_Longevity_MLres1.83_80_10	-572.102	-582.494	Dep
Solitary_Longevity_MLres1.38_80_1	-633.934	-642.952	Dep			Solitary_Longevity_MLres0.93_80_1	-767.531	-767.428	Indep			Solitary_Longevity_MLres1.83_80_1	-593.721	-600.386	Dep
Solitary_Longevity_MLres1.38_80_2	-641.554	-645.9	Dep			Solitary_Longevity_MLres0.93_80_2	-769.059	-766.578	Indep			Solitary_Longevity_MLres1.83_80_2	-595.029	-603.474	Dep
Solitary_Longevity_MLres1.38_80_3	-640.573	-645.4	Dep			Solitary_Longevity_MLres0.93_80_3	-774.568	-771.817	Indep			Solitary_Longevity_MLres1.83_80_3	-584.171	-588.635	Dep
Solitary_Longevity_MLres1.38_80_4	-630.191	-634.237	Dep			Solitary_Longevity_MLres0.93_80_4	-723.718	-722.711	Indep			Solitary_Longevity_MLres1.83_80_4	-575.674	-582.735	Dep
Solitary_Longevity_MLres1.38_80_5	-644.054	-647.644	Dep			Solitary_Longevity_MLres0.93_80_5	-763.012	-763.132	Indep			Solitary_Longevity_MLres1.83_80_5	-586.235	-601.874	Dep
Solitary_Longevity_MLres1.38_80_6	-610.889	-613.012	Dep			Solitary_Longevity_MLres0.93_80_6	-729.979	-727.656	Indep			Solitary_Longevity_MLres1.83_80_6	-567.379	-577.536	Dep
Solitary_Longevity_MLres1.38_80_7	-644.977	-649.532	Dep			Solitary_Longevity_MLres0.93_80_7	-761.412	-759.232	Indep			Solitary_Longevity_MLres1.83_80_7	-577.025	-589.627	Dep
Solitary_Longevity_MLres1.38_80_8	-619.331	-627.523	Dep			Solitary_Longevity_MLres0.93_80_8	-724.252	-722.153	Indep			Solitary_Longevity_MLres1.83_80_8	-560.349	-569.527	Dep
Solitary_Longevity_MLres1.38_80_9	-637.342	-646.37	Dep			Solitary_Longevity_MLres0.93_80_9	-759.702	-758.101	Indep			Solitary_Longevity_MLres1.83_80_9	-575.44	-584.463	Dep
Solitary_Longevity_MLres1.38_85_10	-670.981	-674.835	Dep			Solitary_Longevity_MLres0.93_85_10	-793.345	-794.535	Dep			Solitary_Longevity_MLres1.83_85_10	-600.998	-610.569	Dep
Solitary_Longevity_MLres1.38_85_1	-675.875	-679.608	Dep			Solitary_Longevity_MLres0.93_85_1	-806.841	-804.804	Indep			Solitary_Longevity_MLres1.83_85_1	-631.017	-636.318	Dep
Solitary_Longevity_MLres1.38_85_2	-690.718	-695.149	Dep			Solitary_Longevity_MLres0.93_85_2	-792.616	-789.171	Indep			Solitary_Longevity_MLres1.83_85_2	-630.023	-638.111	Dep
Solitary_Longevity_MLres1.38_85_3	-675.901	-682.997	Dep			Solitary_Longevity_MLres0.93_85_3	-800.245	-797.61	Indep			Solitary_Longevity_MLres1.83_85_3	-612.274	-620.778	Dep
Solitary_Longevity_MLres1.38_85_4	-651.499	-658.892	Dep			Solitary_Longevity_MLres0.93_85_4	-780.02	-779.927	Indep			Solitary_Longevity_MLres1.83_85_4	-598.34	-614.291	Dep
Solitary_Longevity_MLres1.38_85_5	-661.364	-668.824	Dep			Solitary_Longevity_MLres0.93_85_5	-792.357	-794.739	Dep			Solitary_Longevity_MLres1.83_85_5	-602.185	-608.257	Dep
Solitary_Longevity_MLres1.38_85_6	-666.102	-670.776	Dep			Solitary_Longevity_MLres0.93_85_6	-795.548	-793.815	Indep			Solitary_Longevity_MLres1.83_85_6	-608.488	-616.787	Dep
Solitary_Longevity_MLres1.38_85_7	-668.989	-674.151	Dep			Solitary_Longevity_MLres0.93_85_7	-786.193	-782.898	Indep			Solitary_Longevity_MLres1.83_85_7	-611.078	-620.307	Dep
Solitary_Longevity_MLres1.38_85_8	-649.876	-660.422	Dep			Solitary_Longevity_MLres0.93_85_8	-779.066	-779.775	Indep			Solitary_Longevity_MLres1.83_85_8	-609.146	-621.501	Dep
Solitary_Longevity_MLres1.38_85_9	-653.635	-661.705	Dep			Solitary_Longevity_MLres0.93_85_9	-783.13	-782.639	Indep			Solitary_Longevity_MLres1.83_85_9	-615.28	-629.876	Dep
Solitary_Longevity_MLres1.38_90_10	-704.091	-709.431	Dep			Solitary_Longevity_MLres0.93_90_10	-838.05	-834.608	Indep			Solitary_Longevity_MLres1.83_90_10	-651.637	-667.444	Dep
Solitary_Longevity_MLres1.38_90_1	-700.438	-710.109	Dep			Solitary_Longevity_MLres0.93_90_1	-834.251	-834.633	Indep			Solitary_Longevity_MLres1.83_90_1	-649.315	-664.185	Dep
Solitary_Longevity_MLres1.38_90_2	-689.714	-695.394	Dep			Solitary_Longevity_MLres0.93_90_2	-823.734	-824.212	Indep			Solitary_Longevity_MLres1.83_90_2	-631.582	-644.56	Dep
Solitary_Longevity_MLres1.38_90_3	-695.912	-701.086	Dep			Solitary_Longevity_MLres0.93_90_3	-815.76	-815.182	Indep			Solitary_Longevity_MLres1.83_90_3	-642.263	-657.043	Dep
Solitary_Longevity_MLres1.38_90_4	-691.141	-695.429	Dep			Solitary_Longevity_MLres0.93_90_4	-832.417	-830.057	Indep			Solitary_Longevity_MLres1.83_90_4	-641.581	-653.546	Dep
Solitary_Longevity_MLres1.38_90_5	-707.567	-714.394	Dep			Solitary_Longevity_MLres0.93_90_5	-834.011	-832.735	Indep			Solitary_Longevity_MLres1.83_90_5	-640.617	-650.032	Dep
Solitary_Longevity_MLres1.38_90_6	-714.101	-720.598	Dep			Solitary_Longevity_MLres0.93_90_6	-835.247	-833.571	Indep			Solitary_Longevity_MLres1.83_90_6	-651.257	-666.098	Dep
Solitary_Longevity_MLres1.38_90_7	-702.336	-711.985	Dep			Solitary_Longevity_MLres0.93_90_7	-839.926	-838.84	Indep			Solitary_Longevity_MLres1.83_90_7	-641.038	-651.498	Dep
Solitary_Longevity_MLres1.38_90_8	-688.453	-695.753	Dep			Solitary_Longevity_MLres0.93_90_8	-834.135	-834.494	Indep			Solitary_Longevity_MLres1.83_90_8	-655.167	-667.901	Dep
Solitary_Longevity_MLres1.38_90_9	-702.978	-710.406	Dep			Solitary_Longevity_MLres0.93_90_9	-836.525	-833.523	Indep			Solitary_Longevity_MLres1.83_90_9	-636.869	-648.748	Dep
Solitary_Longevity_MLres1.38_95_10	-734.702	-742.333	Dep			Solitary_Longevity_MLres0.93_95_10	-872.806	-871.696	Indep			Solitary_Longevity_MLres1.83_95_10	-677.866	-693.459	Dep
Solitary_Longevity_MLres1.38_95_1	-729.683	-738.989	Dep			Solitary_Longevity_MLres0.93_95_1	-862.178	-859.5	Indep			Solitary_Longevity_MLres1.83_95_1	-675.953	-692.255	Dep
Solitary_Longevity_MLres1.38_95_2	-727.389	-735.816	Dep			Solitary_Longevity_MLres0.93_95_2	-876.848	-879.996	Dep			Solitary_Longevity_MLres1.83_95_2	-676.277	-690.958	Dep
Solitary_Longevity_MLres1.38_95_3	-724.097	-732.529	Dep			Solitary_Longevity_MLres0.93_95_3	-863.682	-861.711	Indep			Solitary_Longevity_MLres1.83_95_3	-662.368	-675.463	Dep
Solitary_Longevity_MLres1.38_95_4	-726.495	-733.331	Dep			Solitary_Longevity_MLres0.93_95_4	-863.56	-861.98	Indep			Solitary_Longevity_MLres1.83_95_4	-676.128	-684.109	Dep
Solitary_Longevity_MLres1.38_95_5	-732.708	-742.894	Dep			Solitary_Longevity_MLres0.93_95_5	-863.403	-862.988	Indep			Solitary_Longevity_MLres1.83_95_5	-672.074	-684.958	Dep
Solitary_Longevity_MLres1.38_95_6	-729.442	-737.421	Dep			Solitary_Longevity_MLres0.93_95_6	-873.899	-871.584	Indep			Solitary_Longevity_MLres1.83_95_6	-676.517	-687.515	Dep
Solitary_Longevity_MLres1.38_95_7	-732.941	-742.908	Dep			Solitary_Longevity_MLres0.93_95_7	-870.541	-871.596	Dep			Solitary_Longevity_MLres1.83_95_7	-678.718	-692.33	Dep
Solitary_Longevity_MLres1.38_95_8	-725.331	-732.855	Dep			Solitary_Longevity_MLres0.93_95_8	-870.722	-871.65	Indep			Solitary_Longevity_MLres1.83_95_8	-671.419	-685.783	Dep
Solitary_Longevity_MLres1.38_95_9	-736.872	-743.558	Dep			Solitary_Longevity_MLres0.93_95_9	-880.066	-879.372	Indep			Solitary_Longevity_MLres1.83_95_9	-676.569	-689.182	Dep
PairLiving_Longevity_MLres1.38_50_10	-331.853	-326.999	Indep			PairLiving_Longevity_MLres0.93_50_10	-435.707	-431.8	Indep			PairLiving_Longevity_MLres1.83_50_10	-314.771	-309.552	Indep
PairLiving_Longevity_MLres1.38_50_1	-342.044	-339.137	Indep			PairLiving_Longevity_MLres0.93_50_1	-402.409	-396.262	Indep			PairLiving_Longevity_MLres1.83_50_1	-297.488	-291.888	Indep
PairLiving_Longevity_MLres1.38_50_2	-316	-311.168	Indep			PairLiving_Longevity_MLres0.93_50_2	-393.088	-387.429	Indep			PairLiving_Longevity_MLres1.83_50_2	-291.638	-286.376	Indep
PairLiving_Longevity_MLres1.38_50_3	-341.327	-336.015	Indep			PairLiving_Longevity_MLres0.93_50_3	-418.346	-412.868	Indep			PairLiving_Longevity_MLres1.83_50_3	-306.613	-300.706	Indep
PairLiving_Longevity_MLres1.38_50_4	-329.977	-325.612	Indep			PairLiving_Longevity_MLres0.93_50_4	-414.75	-410.305	Indep			PairLiving_Longevity_MLres1.83_50_4	-279.239	-275.051	Indep
PairLiving_Longevity_MLres1.38_50_5	-336.706	-330.288	Indep			PairLiving_Longevity_MLres0.93_50_5	-408.598	-403.32	Indep			PairLiving_Longevity_MLres1.83_50_5	-296.901	-291.531	Indep
PairLiving_Longevity_MLres1.38_50_6	-318.587	-313.237	Indep			PairLiving_Longevity_MLres0.93_50_6	-396.09	-391.095	Indep			PairLiving_Longevity_MLres1.83_50_6	-285.312	-280.036	Indep
PairLiving_Longevity_MLres1.38_50_7	-342.462	-337.323	Indep			PairLiving_Longevity_MLres0.93_50_7	-407.157	-403.191	Indep			PairLiving_Longevity_MLres1.83_50_7	-311.212	-304.983	Indep
PairLiving_Longevity_MLres1.38_50_8	-293.668	-288.305	Indep			PairLiving_Longevity_MLres0.93_50_8	-396.101	-391.679	Indep			PairLiving_Longevity_MLres1.83_50_8	-263.12	-257.623	Indep
PairLiving_Longevity_MLres1.38_50_9	-336.824	-331.792	Indep			PairLiving_Longevity_MLres0.93_50_9	-421.156	-415.542	Indep			PairLiving_Longevity_MLres1.83_50_9	-302.639	-297.621	Indep
PairLiving_Longevity_MLres1.38_55_10	-341.704	-336.888	Indep			PairLiving_Longevity_MLres0.93_55_10	-434.774	-430.034	Indep			PairLiving_Longevity_MLres1.83_55_10	-312.744	-307.653	Indep
PairLiving_Longevity_MLres1.38_55_1	-373.769	-368.656	Indep			PairLiving_Longevity_MLres0.93_55_1	-453.513	-448.589	Indep			PairLiving_Longevity_MLres1.83_55_1	-342.376	-336.243	Indep
PairLiving_Longevity_MLres1.38_55_2	-371.484	-365.477	Indep			PairLiving_Longevity_MLres0.93_55_2	-483.758	-478.957	Indep			PairLiving_Longevity_MLres1.83_55_2	-356.594	-350.273	Indep
PairLiving_Longevity_MLres1.38_55_3	-387.758	-382.2	Indep			PairLiving_Longevity_MLres0.93_55_3	-452.54	-448.039	Indep			PairLiving_Longevity_MLres1.83_55_3	-336.548	-330.755	Indep
PairLiving_Longevity_MLres1.38_55_4	-376.122	-370.539	Indep			PairLiving_Longevity_MLres0.93_55_4	-442.397	-437.365	Indep			PairLiving_Longevity_MLres1.83_55_4	-332.679	-327.081	Indep
PairLiving_Longevity_MLres1.38_55_5	-389.54	-384.191	Indep			PairLiving_Longevity_MLres0.93_55_5	-470.501	-465.388	Indep			PairLiving_Longevity_MLres1.83_55_5	-330.834	-325.155	Indep
PairLiving_Longevity_MLres1.38_55_6	-354.919	-349.555	Indep			PairLiving_Longevity_MLres0.93_55_6	-430.848	-425.643	Indep			PairLiving_Longevity_MLres1.83_55_6	-309.768	-304.252	Indep
PairLiving_Longevity_MLres1.38_55_7	-349.002	-344.353	Indep			PairLiving_Longevity_MLres0.93_55_7	-430.002	-425.556	Indep			PairLiving_Longevity_MLres1.83_55_7	-309.966	-304.109	Indep
PairLiving_Longevity_MLres1.38_55_8	-345.353	-341.279	Indep			PairLiving_Longevity_MLres0.93_55_8	-427.146	-423.239	Indep			PairLiving_Longevity_MLres1.83_55_8	-310.756	-304.881	Indep
PairLiving_Longevity_MLres1.38_55_9	-361.89	-357.116	Indep			PairLiving_Longevity_MLres0.93_55_9	-441.377	-436.606	Indep			PairLiving_Longevity_MLres1.83_55_9	-327.75	-322.239	Indep
PairLiving_Longevity_MLres1.38_60_10	-397.454	-391.736	Indep			PairLiving_Longevity_MLres0.93_60_10	-466.824	-461.57	Indep			PairLiving_Longevity_MLres1.83_60_10	-336.163	-330.896	Indep
PairLiving_Longevity_MLres1.38_60_1	-386.345	-381.189	Indep			PairLiving_Longevity_MLres0.93_60_1	-474.379	-470.121	Indep			PairLiving_Longevity_MLres1.83_60_1	-336.661	-331.615	Indep
PairLiving_Longevity_MLres1.38_60_2	-411.324	-405.497	Indep			PairLiving_Longevity_MLres0.93_60_2	-467.586	-462.187	Indep			PairLiving_Longevity_MLres1.83_60_2	-341.813	-336.086	Indep
PairLiving_Longevity_MLres1.38_60_3	-363.741	-360.409	Indep			PairLiving_Longevity_MLres0.93_60_3	-501.993	-498.181	Indep			PairLiving_Longevity_MLres1.83_60_3	-347.403	-342.448	Indep
PairLiving_Longevity_MLres1.38_60_4	-394.365	-388.814	Indep			PairLiving_Longevity_MLres0.93_60_4	-472.773	-467.38	Indep			PairLiving_Longevity_MLres1.83_60_4	-364.776	-358.735	Indep
PairLiving_Longevity_MLres1.38_60_5	-400.292	-395.178	Indep			PairLiving_Longevity_MLres0.93_60_5	-478.838	-474.107	Indep			PairLiving_Longevity_MLres1.83_60_5	-345.092	-339.879	Indep
PairLiving_Longevity_MLres1.38_60_6	-395.867	-391.495	Indep			PairLiving_Longevity_MLres0.93_60_6	-464.317	-458.7	Indep			PairLiving_Longevity_MLres1.83_60_6	-367.715	-362.791	Indep
PairLiving_Longevity_MLres1.38_60_7	-368.623	-362.913	Indep			PairLiving_Longevity_MLres0.93_60_7	-476.776	-469.975	Indep			PairLiving_Longevity_MLres1.83_60_7	-329.558	-323.551	Indep
PairLiving_Longevity_MLres1.38_60_8	-409.268	-404.778	Indep			PairLiving_Longevity_MLres0.93_60_8	-472.588	-468.877	Indep			PairLiving_Longevity_MLres1.83_60_8	-353.091	-348.349	Indep
PairLiving_Longevity_MLres1.38_60_9	-404.218	-398.763	Indep			PairLiving_Longevity_MLres0.93_60_9	-483.739	-478.595	Indep			PairLiving_Longevity_MLres1.83_60_9	-359.5	-353.74	Indep
PairLiving_Longevity_MLres1.38_65_10	-420.728	-415.682	Indep			PairLiving_Longevity_MLres0.93_65_10	-505.733	-500.526	Indep			PairLiving_Longevity_MLres1.83_65_10	-389.147	-384.881	Indep
PairLiving_Longevity_MLres1.38_65_1	-418.713	-413.206	Indep			PairLiving_Longevity_MLres0.93_65_1	-522.43	-517.292	Indep			PairLiving_Longevity_MLres1.83_65_1	-387.823	-382.848	Indep
PairLiving_Longevity_MLres1.38_65_2	-424.427	-418.747	Indep			PairLiving_Longevity_MLres0.93_65_2	-527.525	-522.668	Indep			PairLiving_Longevity_MLres1.83_65_2	-388.758	-382.966	Indep
PairLiving_Longevity_MLres1.38_65_3	-445.418	-440.471	Indep			PairLiving_Longevity_MLres0.93_65_3	-549.387	-545.518	Indep			PairLiving_Longevity_MLres1.83_65_3	-387.634	-382.01	Indep
PairLiving_Longevity_MLres1.38_65_4	-408.624	-403.179	Indep			PairLiving_Longevity_MLres0.93_65_4	-507.369	-502.365	Indep			PairLiving_Longevity_MLres1.83_65_4	-359.512	-353.702	Indep
PairLiving_Longevity_MLres1.38_65_5	-415.538	-409.906	Indep			PairLiving_Longevity_MLres0.93_65_5	-500.992	-496.088	Indep			PairLiving_Longevity_MLres1.83_65_5	-362.056	-356.754	Indep
PairLiving_Longevity_MLres1.38_65_6	-447.402	-441.824	Indep			PairLiving_Longevity_MLres0.93_65_6	-516.741	-511.348	Indep			PairLiving_Longevity_MLres1.83_65_6	-387.82	-381.987	Indep
PairLiving_Longevity_MLres1.38_65_7	-437.245	-431.971	Indep			PairLiving_Longevity_MLres0.93_65_7	-523.653	-526.127	Dep			PairLiving_Longevity_MLres1.83_65_7	-373.901	-368.567	Indep
PairLiving_Longevity_MLres1.38_65_8	-399.888	-394.67	Indep			PairLiving_Longevity_MLres0.93_65_8	-494.295	-488.737	Indep			PairLiving_Longevity_MLres1.83_65_8	-341.248	-335.332	Indep
PairLiving_Longevity_MLres1.38_65_9	-393.772	-388.519	Indep			PairLiving_Longevity_MLres0.93_65_9	-483.651	-480.367	Indep			PairLiving_Longevity_MLres1.83_65_9	-357.797	-352.018	Indep
PairLiving_Longevity_MLres1.38_70_10	-441.544	-435.912	Indep			PairLiving_Longevity_MLres0.93_70_10	-535.526	-529.837	Indep			PairLiving_Longevity_MLres1.83_70_10	-407.783	-401.554	Indep
PairLiving_Longevity_MLres1.38_70_1	-460.296	-454.541	Indep			PairLiving_Longevity_MLres0.93_70_1	-555.473	-552.406	Indep			PairLiving_Longevity_MLres1.83_70_1	-406.621	-400.617	Indep
PairLiving_Longevity_MLres1.38_70_2	-461.565	-456.033	Indep			PairLiving_Longevity_MLres0.93_70_2	-567.442	-561.829	Indep			PairLiving_Longevity_MLres1.83_70_2	-400.171	-394.62	Indep
PairLiving_Longevity_MLres1.38_70_3	-477.032	-471.414	Indep			PairLiving_Longevity_MLres0.93_70_3	-557.913	-554.844	Indep			PairLiving_Longevity_MLres1.83_70_3	-436.648	-430.918	Indep
PairLiving_Longevity_MLres1.38_70_4	-450.77	-445.337	Indep			PairLiving_Longevity_MLres0.93_70_4	-583.002	-578.848	Indep			PairLiving_Longevity_MLres1.83_70_4	-428.509	-422.91	Indep
PairLiving_Longevity_MLres1.38_70_5	-441.602	-435.56	Indep			PairLiving_Longevity_MLres0.93_70_5	-566.706	-561.403	Indep			PairLiving_Longevity_MLres1.83_70_5	-384.552	-378.955	Indep
PairLiving_Longevity_MLres1.38_70_6	-465.108	-459.368	Indep			PairLiving_Longevity_MLres0.93_70_6	-582.927	-577.852	Indep			PairLiving_Longevity_MLres1.83_70_6	-392.777	-391.594	Indep
PairLiving_Longevity_MLres1.38_70_7	-438.935	-433.432	Indep			PairLiving_Longevity_MLres0.93_70_7	-517.085	-512.342	Indep			PairLiving_Longevity_MLres1.83_70_7	-366.469	-360.575	Indep
PairLiving_Longevity_MLres1.38_70_8	-430.873	-425.216	Indep			PairLiving_Longevity_MLres0.93_70_8	-544.349	-539.132	Indep			PairLiving_Longevity_MLres1.83_70_8	-384.035	-378.474	Indep
PairLiving_Longevity_MLres1.38_70_9	-446.138	-440.538	Indep			PairLiving_Longevity_MLres0.93_70_9	-544.711	-540.155	Indep			PairLiving_Longevity_MLres1.83_70_9	-406.109	-402.041	Indep
PairLiving_Longevity_MLres1.38_75_10	-482.969	-477.084	Indep			PairLiving_Longevity_MLres0.93_75_10	-598.787	-594.565	Indep			PairLiving_Longevity_MLres1.83_75_10	-429.812	-424.014	Indep
PairLiving_Longevity_MLres1.38_75_1	-457.653	-452.525	Indep			PairLiving_Longevity_MLres0.93_75_1	-574.296	-569.291	Indep			PairLiving_Longevity_MLres1.83_75_1	-391.994	-386.178	Indep
PairLiving_Longevity_MLres1.38_75_2	-468.764	-463.368	Indep			PairLiving_Longevity_MLres0.93_75_2	-573.86	-569.414	Indep			PairLiving_Longevity_MLres1.83_75_2	-425.901	-419.91	Indep
PairLiving_Longevity_MLres1.38_75_3	-465.357	-459.613	Indep			PairLiving_Longevity_MLres0.93_75_3	-602.409	-598.052	Indep			PairLiving_Longevity_MLres1.83_75_3	-410.993	-404.844	Indep
PairLiving_Longevity_MLres1.38_75_4	-478.866	-473.416	Indep			PairLiving_Longevity_MLres0.93_75_4	-578.655	-574.825	Indep			PairLiving_Longevity_MLres1.83_75_4	-409.123	-403.504	Indep
PairLiving_Longevity_MLres1.38_75_5	-475.897	-470.467	Indep			PairLiving_Longevity_MLres0.93_75_5	-601.658	-597.354	Indep			PairLiving_Longevity_MLres1.83_75_5	-431.077	-425.135	Indep
PairLiving_Longevity_MLres1.38_75_6	-492.885	-487.948	Indep			PairLiving_Longevity_MLres0.93_75_6	-593.451	-589.278	Indep			PairLiving_Longevity_MLres1.83_75_6	-432.885	-427.843	Indep
PairLiving_Longevity_MLres1.38_75_7	-487.779	-482.354	Indep			PairLiving_Longevity_MLres0.93_75_7	-593.026	-587.942	Indep			PairLiving_Longevity_MLres1.83_75_7	-433.925	-428.709	Indep
PairLiving_Longevity_MLres1.38_75_8	-466.798	-461.858	Indep			PairLiving_Longevity_MLres0.93_75_8	-586.134	-586.118	Indep			PairLiving_Longevity_MLres1.83_75_8	-417.133	-411.613	Indep
PairLiving_Longevity_MLres1.38_75_9	-487.902	-482.38	Indep			PairLiving_Longevity_MLres0.93_75_9	-586.611	-583.819	Indep			PairLiving_Longevity_MLres1.83_75_9	-417.358	-411.76	Indep
PairLiving_Longevity_MLres1.38_80_10	-497.815	-492.364	Indep			PairLiving_Longevity_MLres0.93_80_10	-619.875	-614.474	Indep			PairLiving_Longevity_MLres1.83_80_10	-440.873	-434.769	Indep
PairLiving_Longevity_MLres1.38_80_1	-510.16	-504.443	Indep			PairLiving_Longevity_MLres0.93_80_1	-639.65	-636.491	Indep			PairLiving_Longevity_MLres1.83_80_1	-459.346	-454.128	Indep
PairLiving_Longevity_MLres1.38_80_2	-518.671	-514.019	Indep			PairLiving_Longevity_MLres0.93_80_2	-645.541	-641.882	Indep			PairLiving_Longevity_MLres1.83_80_2	-467.402	-461.984	Indep
PairLiving_Longevity_MLres1.38_80_3	-512.756	-507.479	Indep			PairLiving_Longevity_MLres0.93_80_3	-645.5	-640.598	Indep			PairLiving_Longevity_MLres1.83_80_3	-448.563	-443.512	Indep
PairLiving_Longevity_MLres1.38_80_4	-512.808	-507.783	Indep			PairLiving_Longevity_MLres0.93_80_4	-610.714	-608.253	Indep			PairLiving_Longevity_MLres1.83_80_4	-449.266	-443.683	Indep
PairLiving_Longevity_MLres1.38_80_5	-520.563	-515.56	Indep			PairLiving_Longevity_MLres0.93_80_5	-647.293	-642.131	Indep			PairLiving_Longevity_MLres1.83_80_5	-457.781	-460.481	Dep
PairLiving_Longevity_MLres1.38_80_6	-487.338	-482.511	Indep			PairLiving_Longevity_MLres0.93_80_6	-610.117	-604.836	Indep			PairLiving_Longevity_MLres1.83_80_6	-440.557	-435.049	Indep
PairLiving_Longevity_MLres1.38_80_7	-522.727	-516.879	Indep			PairLiving_Longevity_MLres0.93_80_7	-638.712	-633.729	Indep			PairLiving_Longevity_MLres1.83_80_7	-457.045	-451.934	Indep
PairLiving_Longevity_MLres1.38_80_8	-513.116	-507.38	Indep			PairLiving_Longevity_MLres0.93_80_8	-616.382	-612	Indep			PairLiving_Longevity_MLres1.83_80_8	-447.246	-441.505	Indep
PairLiving_Longevity_MLres1.38_80_9	-506.498	-501.148	Indep			PairLiving_Longevity_MLres0.93_80_9	-624.772	-622.343	Indep			PairLiving_Longevity_MLres1.83_80_9	-433.964	-428.329	Indep
PairLiving_Longevity_MLres1.38_85_10	-530.858	-525.511	Indep			PairLiving_Longevity_MLres0.93_85_10	-659.672	-655.289	Indep			PairLiving_Longevity_MLres1.83_85_10	-461.446	-455.938	Indep
PairLiving_Longevity_MLres1.38_85_1	-554.04	-548.851	Indep			PairLiving_Longevity_MLres0.93_85_1	-687.632	-682.512	Indep			PairLiving_Longevity_MLres1.83_85_1	-497.732	-491.916	Indep
PairLiving_Longevity_MLres1.38_85_2	-561.039	-555.652	Indep			PairLiving_Longevity_MLres0.93_85_2	-665.044	-660.58	Indep			PairLiving_Longevity_MLres1.83_85_2	-491.009	-485.721	Indep
PairLiving_Longevity_MLres1.38_85_3	-529.919	-526.148	Indep			PairLiving_Longevity_MLres0.93_85_3	-653.99	-649.19	Indep			PairLiving_Longevity_MLres1.83_85_3	-460.243	-454.898	Indep
PairLiving_Longevity_MLres1.38_85_4	-522.27	-516.799	Indep			PairLiving_Longevity_MLres0.93_85_4	-650.746	-645.557	Indep			PairLiving_Longevity_MLres1.83_85_4	-467.224	-461.807	Indep
PairLiving_Longevity_MLres1.38_85_5	-535.424	-529.826	Indep			PairLiving_Longevity_MLres0.93_85_5	-665.203	-663.189	Indep			PairLiving_Longevity_MLres1.83_85_5	-464.762	-459.094	Indep
PairLiving_Longevity_MLres1.38_85_6	-524.555	-519.262	Indep			PairLiving_Longevity_MLres0.93_85_6	-655.02	-652.021	Indep			PairLiving_Longevity_MLres1.83_85_6	-461.768	-456.341	Indep
PairLiving_Longevity_MLres1.38_85_7	-544.494	-540.693	Indep			PairLiving_Longevity_MLres0.93_85_7	-663.266	-658.559	Indep			PairLiving_Longevity_MLres1.83_85_7	-478.74	-472.409	Indep
PairLiving_Longevity_MLres1.38_85_8	-540.129	-535.039	Indep			PairLiving_Longevity_MLres0.93_85_8	-663.833	-663.754	Indep			PairLiving_Longevity_MLres1.83_85_8	-487.983	-483.429	Indep
PairLiving_Longevity_MLres1.38_85_9	-530.892	-525.996	Indep			PairLiving_Longevity_MLres0.93_85_9	-653.701	-656.581	Dep			PairLiving_Longevity_MLres1.83_85_9	-482.819	-477.799	Indep
PairLiving_Longevity_MLres1.38_90_10	-557.48	-552.033	Indep			PairLiving_Longevity_MLres0.93_90_10	-691.226	-686.785	Indep			PairLiving_Longevity_MLres1.83_90_10	-501.339	-495.249	Indep
PairLiving_Longevity_MLres1.38_90_1	-559.893	-554.202	Indep			PairLiving_Longevity_MLres0.93_90_1	-695.328	-690.143	Indep			PairLiving_Longevity_MLres1.83_90_1	-500.733	-495.126	Indep
PairLiving_Longevity_MLres1.38_90_2	-566.034	-560.264	Indep			PairLiving_Longevity_MLres0.93_90_2	-702.646	-698.558	Indep			PairLiving_Longevity_MLres1.83_90_2	-499.935	-494.039	Indep
PairLiving_Longevity_MLres1.38_90_3	-573.341	-568.372	Indep			PairLiving_Longevity_MLres0.93_90_3	-695.062	-692.944	Indep			PairLiving_Longevity_MLres1.83_90_3	-514.029	-509.39	Indep
PairLiving_Longevity_MLres1.38_90_4	-559.3	-553.878	Indep			PairLiving_Longevity_MLres0.93_90_4	-701.815	-696.636	Indep			PairLiving_Longevity_MLres1.83_90_4	-503.137	-497.943	Indep
PairLiving_Longevity_MLres1.38_90_5	-569.594	-564.376	Indep			PairLiving_Longevity_MLres0.93_90_5	-695.045	-691.263	Indep			PairLiving_Longevity_MLres1.83_90_5	-490.677	-485.483	Indep
PairLiving_Longevity_MLres1.38_90_6	-583.59	-577.169	Indep			PairLiving_Longevity_MLres0.93_90_6	-704.59	-700.879	Indep			PairLiving_Longevity_MLres1.83_90_6	-517.717	-512.085	Indep
PairLiving_Longevity_MLres1.38_90_7	-574.017	-568.816	Indep			PairLiving_Longevity_MLres0.93_90_7	-712.181	-707.912	Indep			PairLiving_Longevity_MLres1.83_90_7	-500.242	-495.358	Indep
PairLiving_Longevity_MLres1.38_90_8	-552.458	-547.109	Indep			PairLiving_Longevity_MLres0.93_90_8	-697.995	-694.681	Indep			PairLiving_Longevity_MLres1.83_90_8	-506.518	-500.444	Indep
PairLiving_Longevity_MLres1.38_90_9	-568.107	-562.694	Indep			PairLiving_Longevity_MLres0.93_90_9	-699.103	-694.022	Indep			PairLiving_Longevity_MLres1.83_90_9	-496.706	-492.153	Indep
PairLiving_Longevity_MLres1.38_95_10	-586.664	-580.85	Indep			PairLiving_Longevity_MLres0.93_95_10	-723.382	-718.148	Indep			PairLiving_Longevity_MLres1.83_95_10	-523.137	-517.251	Indep
PairLiving_Longevity_MLres1.38_95_1	-581.729	-575.935	Indep			PairLiving_Longevity_MLres0.93_95_1	-709.22	-704.228	Indep			PairLiving_Longevity_MLres1.83_95_1	-521.574	-517.076	Indep
PairLiving_Longevity_MLres1.38_95_2	-600.464	-594.964	Indep			PairLiving_Longevity_MLres0.93_95_2	-746.557	-746.418	Indep			PairLiving_Longevity_MLres1.83_95_2	-537.705	-532.336	Indep
PairLiving_Longevity_MLres1.38_95_3	-599.074	-593.476	Indep			PairLiving_Longevity_MLres0.93_95_3	-736.835	-732.805	Indep			PairLiving_Longevity_MLres1.83_95_3	-527.767	-521.903	Indep
PairLiving_Longevity_MLres1.38_95_4	-595.236	-589.514	Indep			PairLiving_Longevity_MLres0.93_95_4	-734.18	-729.596	Indep			PairLiving_Longevity_MLres1.83_95_4	-529.698	-524.096	Indep
PairLiving_Longevity_MLres1.38_95_5	-596.267	-590.742	Indep			PairLiving_Longevity_MLres0.93_95_5	-720.695	-720.464	Indep			PairLiving_Longevity_MLres1.83_95_5	-522.015	-516.359	Indep
PairLiving_Longevity_MLres1.38_95_6	-593.083	-587.053	Indep			PairLiving_Longevity_MLres0.93_95_6	-734.568	-730.51	Indep			PairLiving_Longevity_MLres1.83_95_6	-527.235	-521.889	Indep
PairLiving_Longevity_MLres1.38_95_7	-600.529	-595.467	Indep			PairLiving_Longevity_MLres0.93_95_7	-735.79	-734.604	Indep			PairLiving_Longevity_MLres1.83_95_7	-535.269	-529.945	Indep
PairLiving_Longevity_MLres1.38_95_8	-586.424	-580.959	Indep			PairLiving_Longevity_MLres0.93_95_8	-733.368	-728.365	Indep			PairLiving_Longevity_MLres1.83_95_8	-522.463	-517.014	Indep
PairLiving_Longevity_MLres1.38_95_9	-589.871	-585.2	Indep			PairLiving_Longevity_MLres0.93_95_9	-735.089	-730.718	Indep			PairLiving_Longevity_MLres1.83_95_9	-526.504	-520.721	Indep
Group_Longevity_MLres1.38_50_10	-399.538	-397.488	Indep			Group_Longevity_MLres0.93_50_10	-499.144	-496.649	Indep			Group_Longevity_MLres1.83_50_10	-387.126	-389.07	Dep
Group_Longevity_MLres1.38_50_1	-414.522	-411.674	Indep			Group_Longevity_MLres0.93_50_1	-463.804	-463.779	Indep			Group_Longevity_MLres1.83_50_1	-360.956	-375.446	Dep
Group_Longevity_MLres1.38_50_2	-389.55	-392.612	Dep			Group_Longevity_MLres0.93_50_2	-466.509	-463.084	Indep			Group_Longevity_MLres1.83_50_2	-368.285	-375.212	Dep
Group_Longevity_MLres1.38_50_3	-425.765	-422.957	Indep			Group_Longevity_MLres0.93_50_3	-496.207	-492.518	Indep			Group_Longevity_MLres1.83_50_3	-384.877	-391.763	Dep
Group_Longevity_MLres1.38_50_4	-405.079	-403.485	Indep			Group_Longevity_MLres0.93_50_4	-486.64	-483.101	Indep			Group_Longevity_MLres1.83_50_4	-353.207	-357.756	Dep
Group_Longevity_MLres1.38_50_5	-424.983	-427.259	Dep			Group_Longevity_MLres0.93_50_5	-496.935	-492.929	Indep			Group_Longevity_MLres1.83_50_5	-392.767	-391.527	Indep
Group_Longevity_MLres1.38_50_6	-416.493	-417.458	Indep			Group_Longevity_MLres0.93_50_6	-493.336	-489.829	Indep			Group_Longevity_MLres1.83_50_6	-378.557	-390.859	Dep
Group_Longevity_MLres1.38_50_7	-411.868	-410.307	Indep			Group_Longevity_MLres0.93_50_7	-470.694	-467.339	Indep			Group_Longevity_MLres1.83_50_7	-379.795	-384.746	Dep
Group_Longevity_MLres1.38_50_8	-390.41	-389.268	Indep			Group_Longevity_MLres0.93_50_8	-490.198	-486.723	Indep			Group_Longevity_MLres1.83_50_8	-351.545	-360.761	Dep
Group_Longevity_MLres1.38_50_9	-422.049	-421.64	Indep			Group_Longevity_MLres0.93_50_9	-502.668	-499.205	Indep			Group_Longevity_MLres1.83_50_9	-387.846	-390.229	Dep
Group_Longevity_MLres1.38_55_10	-439.41	-436.131	Indep			Group_Longevity_MLres0.93_55_10	-527.059	-523.465	Indep			Group_Longevity_MLres1.83_55_10	-403.457	-411.441	Dep
Group_Longevity_MLres1.38_55_1	-456.842	-453.454	Indep			Group_Longevity_MLres0.93_55_1	-527.685	-524.225	Indep			Group_Longevity_MLres1.83_55_1	-426.122	-429.153	Dep
Group_Longevity_MLres1.38_55_2	-450.725	-447.855	Indep			Group_Longevity_MLres0.93_55_2	-558.913	-555.618	Indep			Group_Longevity_MLres1.83_55_2	-430.583	-439.619	Dep
Group_Longevity_MLres1.38_55_3	-466.579	-466.331	Indep			Group_Longevity_MLres0.93_55_3	-526.729	-523.165	Indep			Group_Longevity_MLres1.83_55_3	-410.486	-417.339	Dep
Group_Longevity_MLres1.38_55_4	-463.508	-463.037	Indep			Group_Longevity_MLres0.93_55_4	-522.873	-519.367	Indep			Group_Longevity_MLres1.83_55_4	-419.84	-428.608	Dep
Group_Longevity_MLres1.38_55_5	-474.392	-474.468	Indep			Group_Longevity_MLres0.93_55_5	-548.69	-545.239	Indep			Group_Longevity_MLres1.83_55_5	-414.166	-416.944	Dep
Group_Longevity_MLres1.38_55_6	-487.235	-485.828	Indep			Group_Longevity_MLres0.93_55_6	-559.529	-555.57	Indep			Group_Longevity_MLres1.83_55_6	-449.275	-444.596	Indep
Group_Longevity_MLres1.38_55_7	-430.409	-431.868	Dep			Group_Longevity_MLres0.93_55_7	-508.502	-505.02	Indep			Group_Longevity_MLres1.83_55_7	-401.396	-399.036	Indep
Group_Longevity_MLres1.38_55_8	-444.728	-445.196	Indep			Group_Longevity_MLres0.93_55_8	-524.286	-523.657	Indep			Group_Longevity_MLres1.83_55_8	-402.578	-414.328	Dep
Group_Longevity_MLres1.38_55_9	-457.659	-457.466	Indep			Group_Longevity_MLres0.93_55_9	-533.929	-530.309	Indep			Group_Longevity_MLres1.83_55_9	-419.936	-426.078	Dep
Group_Longevity_MLres1.38_60_10	-503.652	-504.085	Indep			Group_Longevity_MLres0.93_60_10	-568.54	-564.956	Indep			Group_Longevity_MLres1.83_60_10	-439.75	-442.82	Dep
Group_Longevity_MLres1.38_60_1	-477.825	-475.15	Indep			Group_Longevity_MLres0.93_60_1	-558.579	-555.129	Indep			Group_Longevity_MLres1.83_60_1	-425.512	-429.83	Dep
Group_Longevity_MLres1.38_60_2	-504.55	-507.485	Dep			Group_Longevity_MLres0.93_60_2	-558.931	-555.95	Indep			Group_Longevity_MLres1.83_60_2	-443.632	-443.797	Indep
Group_Longevity_MLres1.38_60_3	-455.139	-453.148	Indep			Group_Longevity_MLres0.93_60_3	-589.672	-586.345	Indep			Group_Longevity_MLres1.83_60_3	-433.178	-440.447	Dep
Group_Longevity_MLres1.38_60_4	-488.646	-487.68	Indep			Group_Longevity_MLres0.93_60_4	-562.022	-558.549	Indep			Group_Longevity_MLres1.83_60_4	-460.826	-470.78	Dep
Group_Longevity_MLres1.38_60_5	-490.65	-488.873	Indep			Group_Longevity_MLres0.93_60_5	-561.893	-558.582	Indep			Group_Longevity_MLres1.83_60_5	-436.936	-440.599	Dep
Group_Longevity_MLres1.38_60_6	-483.854	-484.534	Indep			Group_Longevity_MLres0.93_60_6	-550.953	-548.029	Indep			Group_Longevity_MLres1.83_60_6	-467.784	-472.594	Dep
Group_Longevity_MLres1.38_60_7	-468.112	-468.704	Indep			Group_Longevity_MLres0.93_60_7	-569.107	-568.237	Indep			Group_Longevity_MLres1.83_60_7	-431.515	-435.455	Dep
Group_Longevity_MLres1.38_60_8	-519.153	-521.777	Dep			Group_Longevity_MLres0.93_60_8	-580.925	-577.613	Indep			Group_Longevity_MLres1.83_60_8	-466.855	-471.187	Dep
Group_Longevity_MLres1.38_60_9	-477.936	-477.145	Indep			Group_Longevity_MLres0.93_60_9	-552.755	-549.304	Indep			Group_Longevity_MLres1.83_60_9	-430.738	-438.129	Dep
Group_Longevity_MLres1.38_65_10	-506.54	-505.758	Indep			Group_Longevity_MLres0.93_65_10	-586.928	-583.387	Indep			Group_Longevity_MLres1.83_65_10	-480.908	-484.632	Dep
Group_Longevity_MLres1.38_65_1	-487.506	-486.51	Indep			Group_Longevity_MLres0.93_65_1	-582.835	-579.437	Indep			Group_Longevity_MLres1.83_65_1	-462.395	-466.253	Dep
Group_Longevity_MLres1.38_65_2	-503.569	-504.242	Indep			Group_Longevity_MLres0.93_65_2	-604.66	-601.401	Indep			Group_Longevity_MLres1.83_65_2	-460.42	-476.031	Dep
Group_Longevity_MLres1.38_65_3	-521.195	-523.609	Dep			Group_Longevity_MLres0.93_65_3	-621.807	-618.157	Indep			Group_Longevity_MLres1.83_65_3	-460.954	-473.98	Dep
Group_Longevity_MLres1.38_65_4	-519.691	-523.594	Dep			Group_Longevity_MLres0.93_65_4	-614.364	-610.889	Indep			Group_Longevity_MLres1.83_65_4	-473.49	-479.896	Dep
Group_Longevity_MLres1.38_65_5	-498.5	-497.617	Indep			Group_Longevity_MLres0.93_65_5	-579.826	-576.47	Indep			Group_Longevity_MLres1.83_65_5	-439.996	-450.797	Dep
Group_Longevity_MLres1.38_65_6	-541.726	-543.426	Dep			Group_Longevity_MLres0.93_65_6	-606.79	-603.429	Indep			Group_Longevity_MLres1.83_65_6	-484.893	-492.046	Dep
Group_Longevity_MLres1.38_65_7	-524.421	-524.674	Indep			Group_Longevity_MLres0.93_65_7	-613.644	-610.254	Indep			Group_Longevity_MLres1.83_65_7	-464.908	-470.297	Dep
Group_Longevity_MLres1.38_65_8	-516.972	-514.964	Indep			Group_Longevity_MLres0.93_65_8	-603.306	-599.673	Indep			Group_Longevity_MLres1.83_65_8	-451.547	-461.613	Dep
Group_Longevity_MLres1.38_65_9	-513.194	-515.085	Dep			Group_Longevity_MLres0.93_65_9	-603.262	-600.139	Indep			Group_Longevity_MLres1.83_65_9	-479.28	-485.535	Dep
Group_Longevity_MLres1.38_70_10	-541.606	-542.579	Indep			Group_Longevity_MLres0.93_70_10	-635.947	-632.421	Indep			Group_Longevity_MLres1.83_70_10	-511.292	-520.482	Dep
Group_Longevity_MLres1.38_70_1	-560.98	-562.71	Dep			Group_Longevity_MLres0.93_70_1	-653.856	-650.366	Indep			Group_Longevity_MLres1.83_70_1	-510.208	-520.103	Dep
Group_Longevity_MLres1.38_70_2	-575.49	-577.562	Dep			Group_Longevity_MLres0.93_70_2	-678.779	-675.206	Indep			Group_Longevity_MLres1.83_70_2	-510.82	-526.062	Dep
Group_Longevity_MLres1.38_70_3	-550.933	-551.737	Indep			Group_Longevity_MLres0.93_70_3	-625.862	-622.967	Indep			Group_Longevity_MLres1.83_70_3	-510.788	-521.05	Dep
Group_Longevity_MLres1.38_70_4	-545.205	-546.873	Dep			Group_Longevity_MLres0.93_70_4	-678.008	-675.027	Indep			Group_Longevity_MLres1.83_70_4	-528.731	-537.823	Dep
Group_Longevity_MLres1.38_70_5	-561.31	-559.497	Indep			Group_Longevity_MLres0.93_70_5	-682.536	-678.991	Indep			Group_Longevity_MLres1.83_70_5	-507.877	-510.817	Dep
Group_Longevity_MLres1.38_70_6	-564.866	-564.481	Indep			Group_Longevity_MLres0.93_70_6	-678.474	-675.3	Indep			Group_Longevity_MLres1.83_70_6	-490.386	-498.558	Dep
Group_Longevity_MLres1.38_70_7	-572.98	-572.601	Indep			Group_Longevity_MLres0.93_70_7	-651.852	-648.525	Indep			Group_Longevity_MLres1.83_70_7	-512.615	-516.861	Dep
Group_Longevity_MLres1.38_70_8	-533.453	-536.576	Dep			Group_Longevity_MLres0.93_70_8	-646.683	-644.307	Indep			Group_Longevity_MLres1.83_70_8	-491.886	-500.24	Dep
Group_Longevity_MLres1.38_70_9	-570.673	-571.728	Dep			Group_Longevity_MLres0.93_70_9	-665.891	-662.252	Indep			Group_Longevity_MLres1.83_70_9	-527.87	-543.389	Dep
Group_Longevity_MLres1.38_75_10	-582.953	-585.132	Dep			Group_Longevity_MLres0.93_75_10	-699.218	-695.814	Indep			Group_Longevity_MLres1.83_75_10	-539.504	-550.155	Dep
Group_Longevity_MLres1.38_75_1	-580.304	-582.126	Dep			Group_Longevity_MLres0.93_75_1	-690.354	-692.764	Dep			Group_Longevity_MLres1.83_75_1	-519.616	-524.425	Dep
Group_Longevity_MLres1.38_75_2	-574.407	-578.931	Dep			Group_Longevity_MLres0.93_75_2	-678.347	-676.562	Indep			Group_Longevity_MLres1.83_75_2	-535.02	-544.747	Dep
Group_Longevity_MLres1.38_75_3	-579.447	-579.589	Indep			Group_Longevity_MLres0.93_75_3	-714.301	-711.085	Indep			Group_Longevity_MLres1.83_75_3	-527.62	-538.301	Dep
Group_Longevity_MLres1.38_75_4	-583.839	-584.663	Indep			Group_Longevity_MLres0.93_75_4	-684.992	-681.485	Indep			Group_Longevity_MLres1.83_75_4	-520.122	-528.586	Dep
Group_Longevity_MLres1.38_75_5	-575.495	-579.99	Dep			Group_Longevity_MLres0.93_75_5	-701.981	-699.422	Indep			Group_Longevity_MLres1.83_75_5	-527.507	-539.859	Dep
Group_Longevity_MLres1.38_75_6	-586.635	-590.419	Dep			Group_Longevity_MLres0.93_75_6	-684.375	-681.342	Indep			Group_Longevity_MLres1.83_75_6	-526.771	-540.365	Dep
Group_Longevity_MLres1.38_75_7	-593.417	-594.182	Indep			Group_Longevity_MLres0.93_75_7	-693.301	-689.876	Indep			Group_Longevity_MLres1.83_75_7	-536.069	-547.415	Dep
Group_Longevity_MLres1.38_75_8	-578.246	-578.573	Indep			Group_Longevity_MLres0.93_75_8	-698.891	-695.468	Indep			Group_Longevity_MLres1.83_75_8	-536.178	-541.85	Dep
Group_Longevity_MLres1.38_75_9	-593.316	-595.689	Dep			Group_Longevity_MLres0.93_75_9	-689.573	-686.169	Indep			Group_Longevity_MLres1.83_75_9	-528.106	-528.728	Indep
Group_Longevity_MLres1.38_80_10	-620.411	-623.729	Dep			Group_Longevity_MLres0.93_80_10	-741.702	-738.366	Indep			Group_Longevity_MLres1.83_80_10	-567.097	-576.581	Dep
Group_Longevity_MLres1.38_80_1	-623.908	-629.052	Dep			Group_Longevity_MLres0.93_80_1	-755.393	-753.738	Indep			Group_Longevity_MLres1.83_80_1	-579.111	-587.127	Dep
Group_Longevity_MLres1.38_80_2	-625.004	-626.172	Dep			Group_Longevity_MLres0.93_80_2	-750.035	-748.17	Indep			Group_Longevity_MLres1.83_80_2	-577.448	-585.562	Dep
Group_Longevity_MLres1.38_80_3	-634.959	-637.733	Dep			Group_Longevity_MLres0.93_80_3	-767.997	-764.493	Indep			Group_Longevity_MLres1.83_80_3	-572.907	-581.474	Dep
Group_Longevity_MLres1.38_80_4	-627.171	-626.307	Indep			Group_Longevity_MLres0.93_80_4	-717.901	-714.597	Indep			Group_Longevity_MLres1.83_80_4	-564.803	-575.429	Dep
Group_Longevity_MLres1.38_80_5	-635.097	-634.35	Indep			Group_Longevity_MLres0.93_80_5	-752.835	-749.366	Indep			Group_Longevity_MLres1.83_80_5	-573.674	-589.855	Dep
Group_Longevity_MLres1.38_80_6	-605.812	-604.639	Indep			Group_Longevity_MLres0.93_80_6	-722.439	-719.419	Indep			Group_Longevity_MLres1.83_80_6	-561.92	-570.003	Dep
Group_Longevity_MLres1.38_80_7	-645.019	-647.083	Dep			Group_Longevity_MLres0.93_80_7	-760.302	-756.808	Indep			Group_Longevity_MLres1.83_80_7	-574.319	-587.338	Dep
Group_Longevity_MLres1.38_80_8	-603.603	-608.577	Dep			Group_Longevity_MLres0.93_80_8	-706.046	-703.021	Indep			Group_Longevity_MLres1.83_80_8	-540.41	-551.748	Dep
Group_Longevity_MLres1.38_80_9	-638.926	-641.309	Dep			Group_Longevity_MLres0.93_80_9	-756.502	-753.054	Indep			Group_Longevity_MLres1.83_80_9	-574.63	-579.996	Dep
Group_Longevity_MLres1.38_85_10	-662.441	-663.481	Dep			Group_Longevity_MLres0.93_85_10	-786.03	-783.151	Indep			Group_Longevity_MLres1.83_85_10	-593.109	-599.646	Dep
Group_Longevity_MLres1.38_85_1	-660.23	-661.492	Dep			Group_Longevity_MLres0.93_85_1	-790.496	-787.084	Indep			Group_Longevity_MLres1.83_85_1	-615.158	-620.407	Dep
Group_Longevity_MLres1.38_85_2	-682.748	-684.975	Dep			Group_Longevity_MLres0.93_85_2	-782.131	-778.663	Indep			Group_Longevity_MLres1.83_85_2	-615.708	-628.559	Dep
Group_Longevity_MLres1.38_85_3	-670.67	-672.938	Dep			Group_Longevity_MLres0.93_85_3	-790.795	-787.661	Indep			Group_Longevity_MLres1.83_85_3	-596.668	-610.867	Dep
Group_Longevity_MLres1.38_85_4	-639.285	-641.648	Dep			Group_Longevity_MLres0.93_85_4	-765.709	-763.086	Indep			Group_Longevity_MLres1.83_85_4	-580.35	-597.527	Dep
Group_Longevity_MLres1.38_85_5	-654.512	-657.741	Dep			Group_Longevity_MLres0.93_85_5	-786.769	-784.025	Indep			Group_Longevity_MLres1.83_85_5	-587.257	-597.802	Dep
Group_Longevity_MLres1.38_85_6	-655.541	-655.129	Indep			Group_Longevity_MLres0.93_85_6	-780.555	-778.052	Indep			Group_Longevity_MLres1.83_85_6	-598.96	-602.144	Dep
Group_Longevity_MLres1.38_85_7	-664.955	-666.925	Dep			Group_Longevity_MLres0.93_85_7	-779.363	-775.854	Indep			Group_Longevity_MLres1.83_85_7	-601.512	-613.688	Dep
Group_Longevity_MLres1.38_85_8	-642.476	-646.642	Dep			Group_Longevity_MLres0.93_85_8	-765.685	-766.044	Indep			Group_Longevity_MLres1.83_85_8	-592.227	-608.279	Dep
Group_Longevity_MLres1.38_85_9	-647.044	-648.938	Dep			Group_Longevity_MLres0.93_85_9	-772.883	-769.922	Indep			Group_Longevity_MLres1.83_85_9	-605.426	-617.74	Dep
Group_Longevity_MLres1.38_90_10	-699.508	-700.705	Dep			Group_Longevity_MLres0.93_90_10	-821.455	-825.745	Dep			Group_Longevity_MLres1.83_90_10	-645.085	-657.88	Dep
Group_Longevity_MLres1.38_90_1	-693.437	-698.251	Dep			Group_Longevity_MLres0.93_90_1	-825.374	-822.782	Indep			Group_Longevity_MLres1.83_90_1	-637.113	-651.386	Dep
Group_Longevity_MLres1.38_90_2	-682.541	-684.221	Dep			Group_Longevity_MLres0.93_90_2	-815.241	-813.247	Indep			Group_Longevity_MLres1.83_90_2	-620.97	-632.449	Dep
Group_Longevity_MLres1.38_90_3	-678.922	-680.486	Dep			Group_Longevity_MLres0.93_90_3	-798.204	-794.883	Indep			Group_Longevity_MLres1.83_90_3	-621.393	-637.544	Dep
Group_Longevity_MLres1.38_90_4	-681.532	-682.524	Indep			Group_Longevity_MLres0.93_90_4	-813.651	-817.582	Dep			Group_Longevity_MLres1.83_90_4	-627.206	-641.425	Dep
Group_Longevity_MLres1.38_90_5	-705.34	-708.367	Dep			Group_Longevity_MLres0.93_90_5	-830.11	-826.816	Indep			Group_Longevity_MLres1.83_90_5	-636.334	-644.802	Dep
Group_Longevity_MLres1.38_90_6	-698.95	-702.679	Dep			Group_Longevity_MLres0.93_90_6	-819.268	-815.491	Indep			Group_Longevity_MLres1.83_90_6	-630.132	-649.011	Dep
Group_Longevity_MLres1.38_90_7	-696.323	-700.473	Dep			Group_Longevity_MLres0.93_90_7	-828.148	-827.299	Indep			Group_Longevity_MLres1.83_90_7	-631.592	-640.614	Dep
Group_Longevity_MLres1.38_90_8	-679.107	-683.401	Dep			Group_Longevity_MLres0.93_90_8	-825.172	-822.338	Indep			Group_Longevity_MLres1.83_90_8	-648.953	-656.231	Dep
Group_Longevity_MLres1.38_90_9	-697.481	-700.009	Dep			Group_Longevity_MLres0.93_90_9	-826.599	-823.317	Indep			Group_Longevity_MLres1.83_90_9	-626.885	-638.744	Dep
Group_Longevity_MLres1.38_95_10	-729.945	-733.319	Dep			Group_Longevity_MLres0.93_95_10	-865.423	-863.004	Indep			Group_Longevity_MLres1.83_95_10	-667.285	-684.989	Dep
Group_Longevity_MLres1.38_95_1	-723.085	-726.657	Dep			Group_Longevity_MLres0.93_95_1	-850.461	-847.338	Indep			Group_Longevity_MLres1.83_95_1	-672.807	-680.6	Dep
Group_Longevity_MLres1.38_95_2	-714.106	-717.479	Dep			Group_Longevity_MLres0.93_95_2	-863.391	-862.389	Indep			Group_Longevity_MLres1.83_95_2	-658.066	-673.317	Dep
Group_Longevity_MLres1.38_95_3	-713.342	-718.713	Dep			Group_Longevity_MLres0.93_95_3	-851.165	-848.208	Indep			Group_Longevity_MLres1.83_95_3	-648.473	-662.391	Dep
Group_Longevity_MLres1.38_95_4	-715.902	-720.252	Dep			Group_Longevity_MLres0.93_95_4	-851.979	-848.995	Indep			Group_Longevity_MLres1.83_95_4	-656.607	-671.622	Dep
Group_Longevity_MLres1.38_95_5	-726.26	-730.326	Dep			Group_Longevity_MLres0.93_95_5	-853.387	-850.532	Indep			Group_Longevity_MLres1.83_95_5	-659.709	-673.31	Dep
Group_Longevity_MLres1.38_95_6	-713.339	-717.866	Dep			Group_Longevity_MLres0.93_95_6	-855.51	-852.261	Indep			Group_Longevity_MLres1.83_95_6	-664.919	-668.488	Dep
Group_Longevity_MLres1.38_95_7	-720.847	-725.991	Dep			Group_Longevity_MLres0.93_95_7	-856.719	-854.872	Indep			Group_Longevity_MLres1.83_95_7	-660.024	-676.112	Dep
Group_Longevity_MLres1.38_95_8	-709.896	-713.413	Dep			Group_Longevity_MLres0.93_95_8	-846.164	-852.646	Dep			Group_Longevity_MLres1.83_95_8	-655.461	-665.62	Dep
Group_Longevity_MLres1.38_95_9	-728.041	-729.169	Dep			Group_Longevity_MLres0.93_95_9	-868.061	-865.115	Indep			Group_Longevity_MLres1.83_95_9	-661.495	-675.302	Dep

## Sheet: Supplementary Fig.6a-f
Supplementary Figure 6 Correlated evolution analyses for social organization and longevity using uni-state sub-datasets.
Supplementary Figure 6a
Type	Model	Transition rate	Mean_10run	SD_10run
SPL_Longevity_26yrs	Indep	alpha1	3.95308	0.00238401
SPL_Longevity_26yrs	Indep	beta1	8.77257	0.0395761
SPL_Longevity_26yrs	Indep	alpha2	3.95332	0.00239855
SPL_Longevity_26yrs	Indep	beta2	8.77364	0.0396683
Supplementary Figure 6b
Type	Model	Transition rate	Mean_10run	SD_10run
SGL_Longevity_26yrs	Dep	q12	2.98	0.00697113
SGL_Longevity_26yrs	Dep	q13	10.19	0.0105906
SGL_Longevity_26yrs	Dep	q21	10.31	0.0209799
SGL_Longevity_26yrs	Dep	q24	10.47	0.00602562
SGL_Longevity_26yrs	Dep	q31	10.49	0.00500806
SGL_Longevity_26yrs	Dep	q34	10.45	0.00529111
SGL_Longevity_26yrs	Dep	q42	9.88	0.04913
SGL_Longevity_26yrs	Dep	q43	10.5	0.00598742
Supplementary Figure 6c
Type	Model	Transition rate	Mean_10run	SD_10run
PLGL_Longevity_26yrs	Indep	alpha1	17.9586	0.0120646
PLGL_Longevity_26yrs	Indep	beta1	5.55419	0.00174979
PLGL_Longevity_26yrs	Indep	alpha2	5.76552	0.00781346
PLGL_Longevity_26yrs	Indep	beta2	17.987	0.00911486
Supplementary Figure 6d
Type	Model	Transition rate	Mean_10run	SD_10run
SPL_Longevity_MLres1.38	Indep	alpha1	3.79409	0.000625767
SPL_Longevity_MLres1.38	Indep	beta1	4.234	0.00902325
SPL_Longevity_MLres1.38	Indep	alpha2	3.79356	0.000636988
SPL_Longevity_MLres1.38	Indep	beta2	4.22978	0.00879153
Supplementary Figure 6e
Type	Model	Transition rate	Mean_10run	SD_10run
SGL_Longevity_MLres1.38	Dep	q12	3.366	0.008703
SGL_Longevity_MLres1.38	Dep	q13	9.698	0.0279242
SGL_Longevity_MLres1.38	Dep	q21	10.75	0.0220086
SGL_Longevity_MLres1.38	Dep	q24	10.495	0.0269485
SGL_Longevity_MLres1.38	Dep	q31	10.765	0.0198966
SGL_Longevity_MLres1.38	Dep	q34	10.303	0.00951365
SGL_Longevity_MLres1.38	Dep	q42	4.116	0.040718
SGL_Longevity_MLres1.38	Dep	q43	10.752	0.0189002
Supplementary Figure 6f
Type	Model	Transition rate	Mean_10run	SD_10run
PLGL_Longevity_MLres1.38	Indep	alpha1	8.10058	0.00705039
PLGL_Longevity_MLres1.38	Indep	beta1	6.35753	0.00401169
PLGL_Longevity_MLres1.38	Indep	alpha2	7.21579	0.00394072
PLGL_Longevity_MLres1.38	Indep	beta2	8.10538	0.00685988

[truncated: 6 more sheets: Supplementary Fig.7a-f, Supplementary Fig. 8a-b, Supplementary Fig. 9, Supplementary Fig. 10, Supplementary Fig. 11, Supplementary Fig. 12a-f]
